# Supplementary material for: A common cellular response to broad splicing perturbations is characterized by metabolic transcript downregulation driven by the Mdm2–p53 axis
Source: Dis Model Mech. 2024 Mar 1;17(2):dmm050356. doi: 10.1242/dmm.050356 (PMC10924232; doi:10.1242/dmm.050356)
Supplement: Table S3. DESeq2 output [file dmm-17-050356-TableS3.xlsx]

## Sheet: shRNA1vnt-shRNA
	baseMean	log2FoldChange	lfcSE	stat	pvalue	padj	symbol	entrez	descript
ENSMUSG00000094973	737.78	1.84505	0.11753	15.6986	1.5466e-55	2.61251e-51	Eif4a3l1	668137	eukaryotic translation initiation factor 4A3 like 1
ENSMUSG00000072905	499.529	2.4409	0.160703	15.1889	4.18874e-52	3.53781e-48	Gm2016	100039042	predicted gene 2016
ENSMUSG00000054272	287.37	2.80457	0.187337	14.9707	1.14091e-50	6.42411e-47	Zscan4c	245109	zinc finger and SCAN domain containing 4C
ENSMUSG00000036902	417.114	2.22811	0.163926	13.5922	4.45553e-42	1.88157e-38	Neto2	74513	neuropilin (NRP) and tolloid (TLL)-like 2
ENSMUSG00000031604	2727.95	-1.18494	0.0901451	-13.1448	1.82172e-39	6.15451e-36	Msmo1	66234	methylsterol monoxygenase 1
ENSMUSG00000090714	268.885	2.73888	0.209592	13.0677	5.03724e-39	1.41815e-35	Zscan4d	545913	zinc finger and SCAN domain containing 4D
ENSMUSG00000107821	272.779	2.34039	0.181749	12.8771	6.05751e-38	1.46176e-34	NA	NA	NA
ENSMUSG00000019970	13337	0.974384	0.0771024	12.6375	1.31086e-36	2.76789e-33	Sgk1	20393	serum/glucocorticoid regulated kinase 1
ENSMUSG00000001467	2666.59	-0.960931	0.0763396	-12.5876	2.47145e-36	4.37387e-33	Cyp51	13121	cytochrome P450, family 51
ENSMUSG00000025202	375.852	1.69467	0.13467	12.5839	2.58931e-36	4.37387e-33	Scd3	30049	stearoyl-coenzyme A desaturase 3
ENSMUSG00000107906	323.908	1.95293	0.157556	12.3951	2.77771e-35	4.26556e-32	NA	NA	NA
ENSMUSG00000082454	331.204	1.99581	0.161256	12.3766	3.49872e-35	4.92504e-32	NA	NA	NA
ENSMUSG00000026249	891.944	1.60173	0.129676	12.3518	4.76443e-35	6.19083e-32	Serpine2	20720	serine (or cysteine) peptidase inhibitor, clade E, member 2
ENSMUSG00000035184	205.39	2.50503	0.204313	12.2608	1.47131e-34	1.77524e-31	Fam124a	629059	family with sequence similarity 124, member A
ENSMUSG00000046846	211.897	2.34532	0.194202	12.0767	1.40292e-33	1.57987e-30	Spesp1	66712	sperm equatorial segment protein 1
ENSMUSG00000093847	391.481	2.067	0.171793	12.0319	2.41438e-33	2.54899e-30	NA	NA	NA
ENSMUSG00000112949	272.393	2.18709	0.182991	11.9519	6.34575e-33	6.30543e-30	NA	NA	NA
ENSMUSG00000118282	313.407	1.9606	0.165699	11.8323	2.65685e-32	2.49331e-29	NA	NA	NA
ENSMUSG00000027452	794.075	-1.0882	0.0922371	-11.7978	4.00516e-32	3.5608e-29	Acss1	68738	acyl-CoA synthetase short-chain family member 1
ENSMUSG00000075610	444.363	1.66584	0.142672	11.676	1.69061e-31	1.42789e-28	Tmem92	544806	transmembrane protein 92
ENSMUSG00000108337	203.087	2.27206	0.19596	11.5945	4.39354e-31	3.53408e-28	Gm4971	244061	Smad nuclear interacting protein 1 pseudogene
ENSMUSG00000039329	3404.55	0.917558	0.0800879	11.4569	2.17167e-30	1.66745e-27	Tex19.1	73679	testis expressed gene 19.1
ENSMUSG00000033105	1389.19	-0.974975	0.0863785	-11.2872	1.51722e-29	1.1143e-26	Lss	16987	lanosterol synthase
ENSMUSG00000079029	1025.49	2.23205	0.198566	11.2409	2.56872e-29	1.80795e-26	Gm5662	435337	predicted gene 5662
ENSMUSG00000093930	4958.89	-0.798391	0.0711214	-11.2258	3.04769e-29	2.05926e-26	Hmgcs1	208715	3-hydroxy-3-methylglutaryl-Coenzyme A synthase 1
ENSMUSG00000022961	9453.6	0.83053	0.0743525	11.1702	5.70661e-29	3.70754e-26	Son	20658	Son DNA binding protein
ENSMUSG00000031762	1532.84	1.05337	0.0944062	11.1579	6.55469e-29	4.10081e-26	Mt2	17750	metallothionein 2
ENSMUSG00000042195	1243.36	-1.11728	0.100186	-11.1521	6.99749e-29	4.22148e-26	Slc35f2	72022	solute carrier family 35, member F2
ENSMUSG00000036885	290.334	1.77032	0.159337	11.1106	1.1147e-28	6.49294e-26	Arhgef26	622434	Rho guanine nucleotide exchange factor (GEF) 26
ENSMUSG00000085827	223.965	2.55991	0.231653	11.0506	2.17667e-28	1.22561e-25	NA	NA	NA
ENSMUSG00000055653	1148.93	-1.13391	0.102867	-11.0231	2.95594e-28	1.6107e-25	Gpc3	14734	glypican 3
ENSMUSG00000045294	2390.33	-0.911359	0.0832264	-10.9504	6.61756e-28	3.49324e-25	Insig1	231070	insulin induced gene 1
ENSMUSG00000070828	175.052	2.71044	0.248322	10.9151	9.76713e-28	4.99958e-25	Zscan4f	665902	zinc finger and SCAN domain containing 4F
ENSMUSG00000072791	169.217	2.92147	0.273156	10.6952	1.07142e-26	5.32307e-24	Abcb5	77706	ATP-binding cassette, sub-family B (MDR/TAP), member 5
ENSMUSG00000024665	2184.42	-0.859131	0.080413	-10.684	1.2096e-26	5.83788e-24	Fads2	56473	fatty acid desaturase 2
ENSMUSG00000079042	1029.48	-0.938563	0.0880469	-10.6598	1.56922e-26	7.36314e-24	Apela	100038489	apelin receptor early endogenous ligand
ENSMUSG00000062070	9328.57	-0.966539	0.0908719	-10.6363	2.02018e-26	9.22294e-24	Pgk1	18655	phosphoglycerate kinase 1
ENSMUSG00000021273	2909.59	-0.852229	0.0802903	-10.6143	2.55591e-26	1.13617e-23	Fdft1	14137	farnesyl diphosphate farnesyl transferase 1
ENSMUSG00000095799	199.652	2.26609	0.214115	10.5835	3.55378e-26	1.53924e-23	NA	NA	NA
ENSMUSG00000043073	293.371	1.80855	0.170967	10.5784	3.75405e-26	1.58533e-23	Usp17le	625530	ubiquitin specific peptidase 17-like E
ENSMUSG00000041329	1623.83	-0.999838	0.0950601	-10.518	7.14017e-26	2.94175e-23	Atp1b2	11932	ATPase, Na+/K+ transporting, beta 2 polypeptide
ENSMUSG00000052539	647.408	1.19865	0.114272	10.4894	9.6605e-26	3.795e-23	Magi3	99470	membrane associated guanylate kinase, WW and PDZ domain containing 3
ENSMUSG00000062369	208.926	1.88454	0.179649	10.4901	9.58992e-26	3.795e-23	Usp17lb	381944	ubiquitin specific peptidase 17-like B
ENSMUSG00000032267	3328.55	-0.828772	0.0792676	-10.4554	1.38454e-25	5.31539e-23	Usp28	235323	ubiquitin specific peptidase 28
ENSMUSG00000020277	4229.5	-0.999269	0.0966336	-10.3408	4.60661e-25	1.72922e-22	Pfkl	18641	phosphofructokinase, liver, B-type
ENSMUSG00000022351	1905.07	-0.710285	0.0687637	-10.3294	5.19046e-25	1.90603e-22	Sqle	20775	squalene epoxidase
ENSMUSG00000022463	8529.14	-0.885018	0.0862465	-10.2615	1.0507e-24	3.77627e-22	Srebf2	20788	sterol regulatory element binding factor 2
ENSMUSG00000036585	177.044	2.21306	0.217787	10.1616	2.94166e-24	1.03522e-21	Fgf1	14164	fibroblast growth factor 1
ENSMUSG00000023175	12289.5	-0.683017	0.0673488	-10.1415	3.61596e-24	1.24655e-21	Bsg	12215	basigin
ENSMUSG00000032193	2250.55	-0.912074	0.0901151	-10.1212	4.44864e-24	1.50293e-21	Ldlr	16835	low density lipoprotein receptor
ENSMUSG00000031403	6594.93	-0.705501	0.0698163	-10.1051	5.24395e-24	1.73688e-21	Dkc1	245474	dyskeratosis congenita 1, dyskerin
ENSMUSG00000039578	326.21	1.65922	0.165033	10.0539	8.83194e-24	2.86902e-21	Ccser1	232035	coiled-coil serine rich 1
ENSMUSG00000058976	172.238	1.92627	0.193199	9.9704	2.05402e-23	6.43523e-21	Usp17lc	13532	ubiquitin specific peptidase 17-like C
ENSMUSG00000010663	2611.74	-0.800381	0.0802769	-9.97025	2.0572e-23	6.43523e-21	Fads1	76267	fatty acid desaturase 1
ENSMUSG00000098534	180.939	1.97702	0.198368	9.96644	2.13747e-23	6.56476e-21	NA	NA	NA
ENSMUSG00000018774	343.322	-1.2431	0.124759	-9.96403	2.19011e-23	6.6063e-21	Cd68	12514	CD68 antigen
ENSMUSG00000071089	174.483	1.93451	0.194957	9.92278	3.31401e-23	9.8211e-21	Trim75	333307	tripartite motif-containing 75
ENSMUSG00000096992	246.185	1.90272	0.193148	9.85108	6.78124e-23	1.97498e-20	NA	NA	NA
ENSMUSG00000107740	137.685	2.55674	0.259859	9.83896	7.64958e-23	2.19011e-20	NA	NA	NA
ENSMUSG00000021670	4078.53	-0.743656	0.0757994	-9.81085	1.01117e-22	2.84679e-20	Hmgcr	15357	3-hydroxy-3-methylglutaryl-Coenzyme A reductase
ENSMUSG00000033174	189.742	1.89361	0.194017	9.76001	1.67141e-22	4.62842e-20	Mgll	23945	monoglyceride lipase
ENSMUSG00000079034	673.532	2.36206	0.242281	9.74928	1.85778e-22	5.06154e-20	Gm8300	666806	predicted gene 8300
ENSMUSG00000096175	345.925	1.50482	0.154493	9.74041	2.02742e-22	5.43606e-20	Gm21761	106029237	predicted gene, 21761
ENSMUSG00000027014	3092.54	0.665003	0.0688617	9.65709	4.58728e-22	1.21075e-19	Cwc22	80744	CWC22 spliceosome-associated protein
ENSMUSG00000036427	17279.7	-0.776474	0.0807474	-9.61609	6.8384e-22	1.77714e-19	Gpi1	14751	glucose phosphate isomerase 1
ENSMUSG00000026407	271.22	1.59926	0.166628	9.59778	8.16811e-22	2.09054e-19	Cacna1s	12292	calcium channel, voltage-dependent, L type, alpha 1S subunit
ENSMUSG00000036390	1005.6	-1.14728	0.119684	-9.58594	9.16169e-22	2.30984e-19	Gadd45a	13197	growth arrest and DNA-damage-inducible 45 alpha
ENSMUSG00000018196	1443.84	0.87547	0.0915398	9.56382	1.13486e-21	2.81913e-19	Glrx2	69367	glutaredoxin 2 (thioltransferase)
ENSMUSG00000021242	5754.45	-0.563402	0.0589381	-9.55922	1.18642e-21	2.90449e-19	Npc2	67963	NPC intracellular cholesterol transporter 2
ENSMUSG00000039095	324.25	1.29315	0.135823	9.52085	1.71775e-21	4.14518e-19	En2	13799	engrailed 2
ENSMUSG00000108981	493.16	1.4036	0.148142	9.47465	2.67647e-21	6.36775e-19	Gm15262	108168453	predicted gene 15262
ENSMUSG00000110190	120.429	2.39606	0.254142	9.42805	4.17777e-21	9.80152e-19	NA	NA	NA
ENSMUSG00000110097	169.972	2.2233	0.23609	9.41715	4.63502e-21	1.07253e-18	Zscan4a	434555	zinc finger and SCAN domain containing 4A
ENSMUSG00000020572	3493.8	-0.727841	0.0773614	-9.40833	5.04071e-21	1.13907e-18	Nampt	59027	nicotinamide phosphoribosyltransferase
ENSMUSG00000075602	1086.59	1.01127	0.107491	9.40798	5.05746e-21	1.13907e-18	Ly6a	110454	lymphocyte antigen 6 complex, locus A
ENSMUSG00000021665	1899.1	-0.834598	0.0888379	-9.39461	5.74318e-21	1.25992e-18	Hexb	15212	hexosaminidase B
ENSMUSG00000005125	540.805	-1.34923	0.143615	-9.39478	5.73386e-21	1.25992e-18	Ndrg1	17988	N-myc downstream regulated gene 1
ENSMUSG00000058454	1634.05	-0.879459	0.0941815	-9.33792	9.82489e-21	2.12772e-18	Dhcr7	13360	7-dehydrocholesterol reductase
ENSMUSG00000046862	821.11	0.833003	0.0897952	9.27669	1.74819e-20	3.73804e-18	Pramef8	242736	PRAME family member 8
ENSMUSG00000068748	200.527	1.96291	0.21171	9.27165	1.83284e-20	3.87004e-18	Ptprz1	19283	protein tyrosine phosphatase, receptor type Z, polypeptide 1
ENSMUSG00000006494	2764.79	-0.77324	0.0838439	-9.22238	2.90574e-20	6.05971e-18	Pdk1	228026	pyruvate dehydrogenase kinase, isoenzyme 1
ENSMUSG00000090877	407.885	1.15337	0.12544	9.19459	3.76438e-20	7.75463e-18	Hspa1b	15511	heat shock protein 1B
ENSMUSG00000026034	2857.04	-0.638708	0.0695908	-9.17805	4.38954e-20	8.82715e-18	Clk1	12747	CDC-like kinase 1
ENSMUSG00000019916	1690.7	-0.876867	0.0955283	-9.17914	4.3456e-20	8.82715e-18	P4ha1	18451	procollagen-proline, 2-oxoglutarate 4-dioxygenase (proline 4-hydroxylase), alpha 1 polypeptide
ENSMUSG00000107418	109.506	2.43855	0.265939	9.16958	4.74869e-20	9.43705e-18	NA	NA	NA
ENSMUSG00000030284	981.511	-0.825945	0.0901785	-9.159	5.23798e-20	1.02884e-17	Creld1	171508	cysteine-rich with EGF-like domains 1
ENSMUSG00000023393	1069.98	-0.7418	0.0810707	-9.15005	5.69086e-20	1.10494e-17	Slc17a9	228993	solute carrier family 17, member 9
ENSMUSG00000027239	1555.98	-0.806667	0.0882351	-9.14224	6.11696e-20	1.17418e-17	Mdk	17242	midkine
ENSMUSG00000066441	1011.42	-0.791284	0.0867023	-9.12646	7.07785e-20	1.34336e-17	Rdh11	17252	retinol dehydrogenase 11
ENSMUSG00000054364	923.862	0.996502	0.109733	9.08114	1.0744e-19	2.01654e-17	Rhob	11852	ras homolog family member B
ENSMUSG00000028480	747.533	-0.921514	0.101639	-9.0665	1.22899e-19	2.28134e-17	Glipr2	384009	GLI pathogenesis-related 2
ENSMUSG00000010592	7710.06	0.690935	0.0762485	9.06163	1.28516e-19	2.35967e-17	Dazl	13164	deleted in azoospermia-like
ENSMUSG00000037926	553.515	1.06833	0.118416	9.02183	1.8497e-19	3.3597e-17	Ssh2	237860	slingshot protein phosphatase 2
ENSMUSG00000026674	377.007	1.57197	0.174422	9.01245	2.01499e-19	3.62099e-17	Ddr2	18214	discoidin domain receptor family, member 2
ENSMUSG00000032769	240.208	1.55972	0.173348	8.99767	2.30557e-19	4.09955e-17	Trpa1	277328	transient receptor potential cation channel, subfamily A, member 1
ENSMUSG00000004665	1184.4	-0.934198	0.104425	-8.94609	3.68313e-19	6.48077e-17	Cnn2	12798	calponin 2
ENSMUSG00000012396	30917	0.550154	0.0615548	8.93763	3.97616e-19	6.92426e-17	Nanog	71950	Nanog homeobox
ENSMUSG00000095936	165.08	2.23533	0.250678	8.91712	4.78588e-19	8.24929e-17	NA	NA	NA
ENSMUSG00000031950	6206.96	0.613739	0.0689112	8.90622	5.28014e-19	9.00931e-17	Gabarapl2	93739	gamma-aminobutyric acid (GABA) A receptor-associated protein-like 2
ENSMUSG00000025608	825.618	-1.08305	0.12171	-8.89857	5.65705e-19	9.55589e-17	Podxl	27205	podocalyxin-like
ENSMUSG00000010830	908.185	-0.800424	0.0900855	-8.88515	6.38328e-19	1.06759e-16	Kdelr3	105785	KDEL (Lys-Asp-Glu-Leu) endoplasmic reticulum protein retention receptor 3
ENSMUSG00000034187	4075.18	0.578924	0.06538	8.85475	8.38691e-19	1.38894e-16	Nsf	18195	N-ethylmaleimide sensitive fusion protein
ENSMUSG00000024378	2042.67	-0.650827	0.0736428	-8.83761	9.77909e-19	1.60377e-16	Stard4	170459	StAR-related lipid transfer (START) domain containing 4
ENSMUSG00000063535	326.825	-1.21859	0.138025	-8.82878	1.05828e-18	1.71889e-16	Zfp773	76373	zinc finger protein 773
ENSMUSG00000117949	175.585	1.70281	0.193172	8.81498	1.19702e-18	1.92573e-16	NA	NA	NA
ENSMUSG00000009628	1182.27	1.03613	0.118299	8.75854	1.97788e-18	3.15192e-16	Tex15	104271	testis expressed gene 15
ENSMUSG00000039395	5815.83	0.655342	0.0748422	8.75631	2.01741e-18	3.15538e-16	Mreg	381269	melanoregulin
ENSMUSG00000099708	389.467	1.29225	0.147574	8.75661	2.01204e-18	3.15538e-16	NA	NA	NA
ENSMUSG00000029851	296.407	1.18937	0.136063	8.74133	2.30385e-18	3.57034e-16	Tcaf2	232748	TRPM8 channel-associated factor 2
ENSMUSG00000023088	2711.59	-0.676971	0.0774918	-8.73604	2.41432e-18	3.70751e-16	Abcc1	17250	ATP-binding cassette, sub-family C (CFTR/MRP), member 1
ENSMUSG00000020471	2675.28	-0.63475	0.0726939	-8.73181	2.50628e-18	3.78822e-16	Pold2	18972	polymerase (DNA directed), delta 2, regulatory subunit
ENSMUSG00000034391	17960.6	0.684996	0.0784506	8.73157	2.51172e-18	3.78822e-16	Fbxo15	50764	F-box protein 15
ENSMUSG00000069041	1070.53	0.857213	0.0983381	8.717	2.85677e-18	4.27049e-16	Slc25a31	73333	solute carrier family 25 (mitochondrial carrier; adenine nucleotide translocator), member 31
ENSMUSG00000109969	99.0762	2.5183	0.290175	8.67854	4.00881e-18	5.94008e-16	NA	NA	NA
ENSMUSG00000115318	255.975	3.36537	0.389037	8.65053	5.12616e-18	7.52966e-16	NA	NA	NA
ENSMUSG00000060512	168.388	1.63408	0.189312	8.63169	6.04496e-18	8.80271e-16	0610040J01Rik	76261	RIKEN cDNA 0610040J01 gene
ENSMUSG00000061728	333.349	-1.16676	0.135548	-8.60774	7.45179e-18	1.07586e-15	NA	NA	NA
ENSMUSG00000004038	173.275	-1.40633	0.163885	-8.58122	9.38736e-18	1.33311e-15	Gstm3	14864	glutathione S-transferase, mu 3
ENSMUSG00000032594	2946.46	-0.607777	0.0708269	-8.58117	9.39146e-18	1.33311e-15	Ip6k1	27399	inositol hexaphosphate kinase 1
ENSMUSG00000057666	66626.4	-0.700311	0.0818052	-8.56072	1.12161e-17	1.57885e-15	Gapdh	14433	glyceraldehyde-3-phosphate dehydrogenase
ENSMUSG00000034981	1341.05	1.0005	0.11738	8.52358	1.54699e-17	2.15965e-15	Parm1	231440	prostate androgen-regulated mucin-like protein 1
ENSMUSG00000027397	4265.72	-0.662929	0.0781834	-8.47916	2.26829e-17	3.14065e-15	Slc20a1	20515	solute carrier family 20, member 1
ENSMUSG00000007817	723.969	0.915569	0.108261	8.45707	2.74183e-17	3.76545e-15	Zmiz1	328365	zinc finger, MIZ-type containing 1
ENSMUSG00000029922	18341.2	-0.446645	0.0529718	-8.43175	3.40535e-17	4.63897e-15	Mkrn1	54484	makorin, ring finger protein, 1
ENSMUSG00000063229	16344.3	-0.710528	0.0843677	-8.42181	3.70723e-17	5.0098e-15	Ldha	16828	lactate dehydrogenase A
ENSMUSG00000046818	599.8	0.993157	0.118185	8.40339	4.33782e-17	5.81543e-15	Ddit4l	73284	DNA-damage-inducible transcript 4-like
ENSMUSG00000052911	1722.83	-0.872356	0.103866	-8.39886	4.50834e-17	5.99644e-15	Lamb2	16779	laminin, beta 2
ENSMUSG00000092019	104.633	2.24131	0.267202	8.38807	4.94195e-17	6.52183e-15	Gm4027	100042776	predicted gene 4027
ENSMUSG00000021950	842.589	0.937921	0.112001	8.37424	5.55827e-17	7.27831e-15	Anxa8	11752	annexin A8
ENSMUSG00000022636	144.583	1.72233	0.206484	8.34121	7.35364e-17	9.5552e-15	Alcam	11658	activated leukocyte cell adhesion molecule
ENSMUSG00000035953	1723.74	-0.732257	0.0878883	-8.33168	7.97019e-17	1.02773e-14	Pip4p1	219024	phosphatidylinositol-4,5-bisphosphate 4-phosphatase 1
ENSMUSG00000027799	414.497	1.21654	0.146147	8.32407	8.49968e-17	1.0877e-14	Nbea	26422	neurobeachin
ENSMUSG00000030717	968.519	-1.016	0.122526	-8.29211	1.11255e-16	1.41303e-14	Nupr1	56312	nuclear protein transcription regulator 1
ENSMUSG00000046364	23788.2	-0.546032	0.0658727	-8.28921	1.14001e-16	1.4371e-14	Rpl27a	26451	ribosomal protein L27A
ENSMUSG00000028093	2793.95	-0.68033	0.0823314	-8.26331	1.41684e-16	1.77283e-14	Acp6	66659	acid phosphatase 6, lysophosphatidic
ENSMUSG00000108963	80.699	2.95467	0.357604	8.2624	1.42769e-16	1.77328e-14	NA	NA	NA
ENSMUSG00000028698	395.076	1.22222	0.148267	8.24338	1.67408e-16	2.06413e-14	Pik3r3	18710	phosphoinositide-3-kinase regulatory subunit 3
ENSMUSG00000021957	9092.5	-0.566035	0.0688204	-8.22482	1.9548e-16	2.39279e-14	Tkt	21881	transketolase
ENSMUSG00000000278	5136.78	-0.509916	0.0620855	-8.21313	2.15495e-16	2.6188e-14	Scpep1	74617	serine carboxypeptidase 1
ENSMUSG00000005054	2449.88	-0.549171	0.0668942	-8.20954	2.22028e-16	2.67893e-14	Cstb	13014	cystatin B
ENSMUSG00000038239	95.0212	-1.97874	0.242353	-8.16471	3.22201e-16	3.86001e-14	Hrc	15464	histidine rich calcium binding protein
ENSMUSG00000005802	233.471	1.4035	0.172169	8.15187	3.58343e-16	4.26277e-14	Slc30a4	22785	solute carrier family 30 (zinc transporter), member 4
ENSMUSG00000058135	1009.57	-0.835892	0.102582	-8.14853	3.68387e-16	4.35161e-14	Gstm1	14862	glutathione S-transferase, mu 1
ENSMUSG00000003032	7725.72	0.645666	0.079262	8.14597	3.76261e-16	4.39221e-14	Klf4	16600	Kruppel-like factor 4 (gut)
ENSMUSG00000037936	2562.9	-0.621928	0.0763503	-8.14572	3.77025e-16	4.39221e-14	Scarb1	20778	scavenger receptor class B, member 1
ENSMUSG00000025140	852.607	-0.929489	0.114205	-8.13878	3.99276e-16	4.61957e-14	Pycr1	209027	pyrroline-5-carboxylate reductase 1
ENSMUSG00000035697	1066.24	-0.952451	0.117072	-8.13561	4.09859e-16	4.70976e-14	Arhgap45	70719	Rho GTPase activating protein 45
ENSMUSG00000002845	2784.07	-0.535642	0.0659574	-8.12102	4.62291e-16	5.27636e-14	Tmem39a	67846	transmembrane protein 39a
ENSMUSG00000048330	530.497	1.0406	0.128552	8.09477	5.73708e-16	6.50408e-14	Ric3	320360	RIC3 acetylcholine receptor chaperone
ENSMUSG00000029405	12352.7	0.610579	0.0754669	8.09069	5.93288e-16	6.68122e-14	G3bp2	23881	GTPase activating protein (SH3 domain) binding protein 2
ENSMUSG00000031838	1665.29	-0.823828	0.10196	-8.0799	6.48199e-16	7.25125e-14	Ifi30	65972	interferon gamma inducible protein 30
ENSMUSG00000086841	9128.24	-0.771009	0.0954379	-8.07864	6.54904e-16	7.27805e-14	2410006H16Rik	69221	RIKEN cDNA 2410006H16 gene
ENSMUSG00000001249	354.029	-1.0991	0.136399	-8.05798	7.75667e-16	8.56376e-14	Hpn	15451	hepsin
ENSMUSG00000064179	245.182	-1.16644	0.145119	-8.03783	9.14443e-16	1.00304e-13	Tnnt1	21955	troponin T1, skeletal, slow
ENSMUSG00000062328	28581.1	-0.464418	0.0577859	-8.03686	9.21664e-16	1.00444e-13	Rpl17	319195	ribosomal protein L17
ENSMUSG00000030541	4552.69	-0.717913	0.0893538	-8.03451	9.39568e-16	1.01738e-13	Idh2	269951	isocitrate dehydrogenase 2 (NADP+), mitochondrial
ENSMUSG00000028078	1344.8	-0.809721	0.100821	-8.03127	9.64666e-16	1.03791e-13	Dclk2	70762	doublecortin-like kinase 2
ENSMUSG00000039145	917.631	-0.79873	0.0995814	-8.02087	1.05e-15	1.12256e-13	Camk1d	227541	calcium/calmodulin-dependent protein kinase ID
ENSMUSG00000023456	12132.3	-0.737992	0.092332	-7.99281	1.319e-15	1.40129e-13	Tpi1	21991	triosephosphate isomerase 1
ENSMUSG00000009941	145.714	1.70016	0.213298	7.97083	1.5761e-15	1.66397e-13	Nxf2	83454	nuclear RNA export factor 2
ENSMUSG00000025794	26933.3	-0.440924	0.0554217	-7.95581	1.77967e-15	1.86722e-13	Rpl14	67115	ribosomal protein L14
ENSMUSG00000022040	315.251	-1.11846	0.141085	-7.92753	2.23539e-15	2.33088e-13	Ephx2	13850	epoxide hydrolase 2, cytoplasmic
ENSMUSG00000079641	11617.2	-0.550903	0.0696224	-7.91273	2.51808e-15	2.60953e-13	Rpl39	67248	ribosomal protein L39
ENSMUSG00000006649	254.378	-1.31472	0.166353	-7.90319	2.71844e-15	2.79999e-13	Nphs1	54631	nephrosis 1, nephrin
ENSMUSG00000032418	1880.49	-0.600376	0.0760383	-7.89571	2.88669e-15	2.95527e-13	Me1	17436	malic enzyme 1, NADP(+)-dependent, cytosolic
ENSMUSG00000071711	536.221	-0.821986	0.104119	-7.89466	2.911e-15	2.96221e-13	Mpst	246221	mercaptopyruvate sulfurtransferase
ENSMUSG00000085973	180.06	1.42429	0.1805	7.89079	3.00282e-15	3.03735e-13	NA	NA	NA
ENSMUSG00000096619	85.6925	2.26241	0.286765	7.88943	3.03562e-15	3.05225e-13	NA	NA	NA
ENSMUSG00000020372	53243.4	-0.502571	0.0637712	-7.88084	3.25199e-15	3.25045e-13	Rack1	14694	receptor for activated C kinase 1
ENSMUSG00000113805	96.1758	2.66696	0.338703	7.87402	3.43425e-15	3.41244e-13	NA	NA	NA
ENSMUSG00000060034	82.6989	2.20788	0.280874	7.86073	3.81887e-15	3.77242e-13	Ctf2	244218	cardiotrophin 2
ENSMUSG00000026875	196.121	1.31849	0.167814	7.85687	3.9384e-15	3.86787e-13	Traf1	22029	TNF receptor-associated factor 1
ENSMUSG00000055780	999.446	0.935185	0.119081	7.85335	4.05079e-15	3.95526e-13	Usp26	83563	ubiquitin specific peptidase 26
ENSMUSG00000061601	77.794	2.63874	0.336051	7.85221	4.08765e-15	3.96831e-13	Pclo	26875	piccolo (presynaptic cytomatrix protein)
ENSMUSG00000053062	5900.45	0.614248	0.0782661	7.8482	4.22064e-15	4.07401e-13	Jam2	67374	junction adhesion molecule 2
ENSMUSG00000034936	1541.21	0.867846	0.110785	7.8336	4.74082e-15	4.55011e-13	Arl4d	80981	ADP-ribosylation factor-like 4D
ENSMUSG00000031146	1794.55	-0.581032	0.0741872	-7.83197	4.80295e-15	4.58369e-13	Plp2	18824	proteolipid protein 2
ENSMUSG00000024725	2108.05	-0.649494	0.0829518	-7.82977	4.88745e-15	4.63813e-13	Ostf1	20409	osteoclast stimulating factor 1
ENSMUSG00000037526	2390.32	0.542121	0.0692953	7.82335	5.14377e-15	4.85411e-13	Atg14	100504663	autophagy related 14
ENSMUSG00000010796	400.913	1.03424	0.13222	7.8221	5.19502e-15	4.87524e-13	Asz1	74068	ankyrin repeat, SAM and basic leucine zipper domain containing 1
ENSMUSG00000046311	678.928	1.07794	0.137962	7.81334	5.56915e-15	5.19746e-13	Zfp62	22720	zinc finger protein 62
ENSMUSG00000028936	18156.5	-0.430562	0.0551591	-7.80582	5.91142e-15	5.45659e-13	Rpl22	19934	ribosomal protein L22
ENSMUSG00000113011	66.2903	2.91486	0.373406	7.80615	5.89593e-15	5.45659e-13	NA	NA	NA
ENSMUSG00000006386	523.611	0.995775	0.127585	7.80482	5.95863e-15	5.47028e-13	Tek	21687	TEK receptor tyrosine kinase
ENSMUSG00000022545	1056.67	0.697859	0.0894335	7.8031	6.04024e-15	5.51523e-13	Ercc4	50505	excision repair cross-complementing rodent repair deficiency, complementation group 4
ENSMUSG00000024594	3632.02	-0.554455	0.0710836	-7.80005	6.18842e-15	5.62015e-13	Prrc1	73137	proline-rich coiled-coil 1
ENSMUSG00000067338	1365.9	0.763134	0.0978869	7.79607	6.38636e-15	5.7689e-13	Tuba3b	22147	tubulin, alpha 3B
ENSMUSG00000115458	132.461	1.66866	0.214343	7.78499	6.97188e-15	6.26431e-13	NA	NA	NA
ENSMUSG00000030103	2144.83	-0.835444	0.107351	-7.78237	7.11786e-15	6.36164e-13	Bhlhe40	20893	basic helix-loop-helix family, member e40
ENSMUSG00000041147	3863.43	0.667948	0.0858439	7.78097	7.19723e-15	6.38484e-13	Brca2	12190	breast cancer 2, early onset
ENSMUSG00000030826	1268.45	-0.719477	0.0924709	-7.78058	7.21942e-15	6.38484e-13	Bcat2	12036	branched chain aminotransferase 2, mitochondrial
ENSMUSG00000106989	75.8516	2.61444	0.336098	7.7788	7.32156e-15	6.44145e-13	NA	NA	NA
ENSMUSG00000041075	628.733	-0.783537	0.100744	-7.77746	7.39929e-15	6.4761e-13	Fzd7	14369	frizzled class receptor 7
ENSMUSG00000070394	1139.07	-0.610886	0.0785724	-7.77482	7.55569e-15	6.57891e-13	Tmem256	69186	transmembrane protein 256
ENSMUSG00000021806	9882.71	-0.55611	0.0715371	-7.77374	7.62046e-15	6.60127e-13	Nid2	18074	nidogen 2
ENSMUSG00000045394	3189.93	-0.584641	0.0754085	-7.75298	8.97604e-15	7.73588e-13	Epcam	17075	epithelial cell adhesion molecule
ENSMUSG00000047751	2994.6	-0.639875	0.0827192	-7.73551	1.02988e-14	8.83081e-13	Utf1	22286	undifferentiated embryonic cell transcription factor 1
ENSMUSG00000039671	3844.1	-0.534964	0.0691725	-7.73376	1.04419e-14	8.90829e-13	Zmynd8	228880	zinc finger, MYND-type containing 8
ENSMUSG00000022797	9075.85	-1.22386	0.158311	-7.73069	1.06963e-14	9.07946e-13	Tfrc	22042	transferrin receptor
ENSMUSG00000006519	912.899	-0.917647	0.118873	-7.71958	1.16717e-14	9.85795e-13	Cyba	13057	cytochrome b-245, alpha polypeptide
ENSMUSG00000085776	76.5016	2.86369	0.371015	7.71853	1.17676e-14	9.8895e-13	5430402O13Rik	73183	RIKEN cDNA 5430402O13 gene
ENSMUSG00000099370	1464.06	-0.69184	0.0897399	-7.70939	1.26418e-14	1.05716e-12	Platr10	69193	pluripotency associated transcript 10
ENSMUSG00000113971	115.663	1.80629	0.234466	7.70385	1.32031e-14	1.09866e-12	Gm2022	100039052	predicted pseudogene 2022
ENSMUSG00000034690	109.629	1.95581	0.254195	7.69414	1.42453e-14	1.17957e-12	Nlrp4c	83564	NLR family, pyrin domain containing 4C
ENSMUSG00000031557	1449.65	-0.616444	0.0802813	-7.67855	1.60906e-14	1.32586e-12	Plekha2	83436	pleckstrin homology domain-containing, family A (phosphoinositide binding specific) member 2
ENSMUSG00000113201	76.4325	2.41609	0.315085	7.66807	1.74603e-14	1.43175e-12	Gm21936	100861898	predicted gene, 21936
ENSMUSG00000029722	686.1	-0.768664	0.100349	-7.65991	1.86057e-14	1.5183e-12	Agfg2	231801	ArfGAP with FG repeats 2
ENSMUSG00000003657	441.958	-0.827739	0.108315	-7.64199	2.13885e-14	1.73699e-12	Calb2	12308	calbindin 2
ENSMUSG00000112943	204.459	1.38017	0.180898	7.62956	2.3555e-14	1.90378e-12	NA	NA	NA
ENSMUSG00000038387	977.5	-0.860215	0.11291	-7.61859	2.56455e-14	2.06287e-12	Rras	20130	related RAS viral (r-ras) oncogene
ENSMUSG00000029208	908.804	-0.637624	0.08374	-7.61433	2.65066e-14	2.12203e-12	Guf1	231279	GUF1 homolog, GTPase
ENSMUSG00000038274	12869.9	-0.660795	0.0868772	-7.60608	2.82537e-14	2.25123e-12	Fau	14109	Finkel-Biskis-Reilly murine sarcoma virus (FBR-MuSV) ubiquitously expressed (fox derived)
ENSMUSG00000033420	254.708	1.1709	0.154017	7.60241	2.9067e-14	2.30516e-12	Antxr1	69538	anthrax toxin receptor 1
ENSMUSG00000031708	5167.46	-0.628763	0.0828764	-7.58676	3.28007e-14	2.58911e-12	Tecr	106529	trans-2,3-enoyl-CoA reductase
ENSMUSG00000039759	430.976	-0.879395	0.116042	-7.57826	3.50212e-14	2.75152e-12	Thap3	69876	THAP domain containing, apoptosis associated protein 3
ENSMUSG00000006920	1556.5	-0.558186	0.0737272	-7.57097	3.70439e-14	2.89697e-12	Ezh1	14055	enhancer of zeste 1 polycomb repressive complex 2 subunit
ENSMUSG00000002910	1059.34	-0.689638	0.0913434	-7.54995	4.3542e-14	3.38946e-12	Arrdc2	70807	arrestin domain containing 2
ENSMUSG00000028792	5244.51	-0.458087	0.0610535	-7.50304	6.23523e-14	4.83144e-12	Ak2	11637	adenylate kinase 2
ENSMUSG00000008668	43531.2	-0.58023	0.0774502	-7.49165	6.80141e-14	5.24609e-12	Rps18	20084	ribosomal protein S18
ENSMUSG00000081478	113.466	1.62161	0.216733	7.48207	7.31606e-14	5.6174e-12	NA	NA	NA
ENSMUSG00000010755	4163.06	-0.553008	0.0740395	-7.4691	8.07473e-14	6.17187e-12	Cars	27267	cysteinyl-tRNA synthetase
ENSMUSG00000098010	130.07	1.81407	0.24294	7.46714	8.19571e-14	6.23612e-12	NA	NA	NA
ENSMUSG00000026074	5857.71	-0.476967	0.0639056	-7.46361	8.41828e-14	6.37675e-12	Map4k4	26921	mitogen-activated protein kinase kinase kinase kinase 4
ENSMUSG00000028776	590.331	-0.787705	0.105597	-7.45951	8.68471e-14	6.5492e-12	Tinagl1	94242	tubulointerstitial nephritis antigen-like 1
ENSMUSG00000044783	6966.4	-0.425909	0.0571661	-7.45039	9.30655e-14	6.98694e-12	A730008H23Rik	212427	RIKEN cDNA A730008H23 gene
ENSMUSG00000025491	950.253	-0.732655	0.0983584	-7.44883	9.41696e-14	7.03855e-12	Ifitm1	68713	interferon induced transmembrane protein 1
ENSMUSG00000034341	2434.22	-0.582482	0.0782342	-7.44537	9.66767e-14	7.19411e-12	Wbp2	22378	WW domain binding protein 2
ENSMUSG00000070495	186.048	1.3317	0.17893	7.44259	9.87311e-14	7.31476e-12	Ctcfl	664799	CCCTC-binding factor (zinc finger protein)-like
ENSMUSG00000073538	489.35	-1.03013	0.138497	-7.43792	1.0228e-13	7.54458e-12	NA	NA	NA
ENSMUSG00000085829	87.2986	2.3535	0.316649	7.4325	1.06562e-13	7.82632e-12	NA	NA	NA
ENSMUSG00000029603	584.637	-0.844382	0.113812	-7.41912	1.179e-13	8.6215e-12	Dtx1	14357	deltex 1, E3 ubiquitin ligase
ENSMUSG00000057841	37062.4	-0.52897	0.0713833	-7.41027	1.2604e-13	9.177e-12	Rpl32	19951	ribosomal protein L32
ENSMUSG00000027423	9400.62	0.588734	0.07955	7.40081	1.35358e-13	9.81316e-12	Snx5	69178	sorting nexin 5
ENSMUSG00000015112	3429.34	-0.501263	0.067816	-7.39151	1.45169e-13	1.04349e-11	Slc25a13	50799	solute carrier family 25 (mitochondrial carrier, adenine nucleotide translocator), member 13
ENSMUSG00000014177	1730.76	-0.548391	0.0741872	-7.392	1.44638e-13	1.04349e-11	Tvp23b	67510	trans-golgi network vesicle protein 23B
ENSMUSG00000020766	1528.12	-0.727599	0.0985209	-7.38522	1.52201e-13	1.0894e-11	Galk1	14635	galactokinase 1
ENSMUSG00000030494	471.4	-0.907025	0.122943	-7.37758	1.61189e-13	1.14886e-11	Rhpn2	52428	rhophilin, Rho GTPase binding protein 2
ENSMUSG00000055681	1780.11	-0.56959	0.0772241	-7.3758	1.63365e-13	1.15948e-11	Cope	59042	coatomer protein complex, subunit epsilon
ENSMUSG00000027298	1749.01	-0.529129	0.0717785	-7.3717	1.68462e-13	1.19065e-11	Tyro3	22174	TYRO3 protein tyrosine kinase 3
ENSMUSG00000024640	6057.63	-0.651334	0.0884372	-7.36493	1.77246e-13	1.24752e-11	Psat1	107272	phosphoserine aminotransferase 1
ENSMUSG00000037440	249.961	1.52782	0.207465	7.36422	1.78189e-13	1.24895e-11	Vnn1	22361	vanin 1
ENSMUSG00000031595	633.5	0.800601	0.108856	7.35465	1.91422e-13	1.33616e-11	Pdgfrl	68797	platelet-derived growth factor receptor-like
ENSMUSG00000025290	33961.3	-0.42692	0.0580924	-7.34899	1.99713e-13	1.3883e-11	Rps24	20088	ribosomal protein S24
ENSMUSG00000074653	586.877	-0.759091	0.103376	-7.34298	2.08883e-13	1.44609e-11	Lrrc31	320352	leucine rich repeat containing 31
ENSMUSG00000054568	138.492	1.54299	0.210509	7.32979	2.30505e-13	1.58926e-11	Usp17la	13531	ubiquitin specific peptidase 17-like A
ENSMUSG00000017760	2532.06	-0.545945	0.0747645	-7.3022	2.8311e-13	1.94402e-11	Ctsa	19025	cathepsin A
ENSMUSG00000041359	2126.5	-0.694389	0.0951215	-7.30002	2.87731e-13	1.96776e-11	Tcl1	21432	T cell lymphoma breakpoint 1
ENSMUSG00000030630	645.73	-0.784759	0.107708	-7.28598	3.19345e-13	2.17515e-11	Fah	14085	fumarylacetoacetate hydrolase
ENSMUSG00000063524	20863.5	-0.553751	0.0761385	-7.27294	3.51743e-13	2.37665e-11	Eno1	13806	enolase 1, alpha non-neuron
ENSMUSG00000003955	1176.36	-0.693486	0.0953509	-7.27299	3.51619e-13	2.37665e-11	Fam162a	70186	family with sequence similarity 162, member A
ENSMUSG00000002768	1254.64	-0.671407	0.0923716	-7.26855	3.63374e-13	2.44546e-11	Mea1	17256	male enhanced antigen 1
ENSMUSG00000039337	279.461	1.06792	0.147068	7.26139	3.83123e-13	2.56814e-11	Tex19.2	70956	testis expressed gene 19.2
ENSMUSG00000020186	2597.9	-0.633249	0.0872166	-7.26065	3.85228e-13	2.57204e-11	Csrp2	13008	cysteine and glycine-rich protein 2
ENSMUSG00000007038	859.334	-0.754948	0.104044	-7.25605	3.98565e-13	2.65062e-11	Neu1	18010	neuraminidase 1
ENSMUSG00000030062	10330.1	-0.472734	0.0653736	-7.23127	4.78483e-13	3.16962e-11	Rpn1	103963	ribophorin I
ENSMUSG00000027855	806.631	0.826918	0.114364	7.23056	4.81024e-13	3.17401e-11	Sycp1	20957	synaptonemal complex protein 1
ENSMUSG00000032399	82006.2	-0.42546	0.0588477	-7.22985	4.8354e-13	3.17819e-11	Rpl4	67891	ribosomal protein L4
ENSMUSG00000032294	39852.8	-0.577813	0.080023	-7.22059	5.17607e-13	3.38892e-11	Pkm	18746	pyruvate kinase, muscle
ENSMUSG00000021767	11214	0.49798	0.0690105	7.216	5.35386e-13	3.49179e-11	Kat6b	54169	K(lysine) acetyltransferase 6B
ENSMUSG00000029185	388.645	-0.898338	0.124614	-7.20899	5.63685e-13	3.66222e-11	Fam114a1	68303	family with sequence similarity 114, member A1
ENSMUSG00000059040	3732.14	-0.582692	0.0808621	-7.206	5.76191e-13	3.72912e-11	Eno1b	433182	enolase 1B, retrotransposed
ENSMUSG00000030800	191.107	-1.17149	0.162637	-7.20308	5.88684e-13	3.79544e-11	Prss8	76560	protease, serine 8 (prostasin)
ENSMUSG00000029718	1947.66	-0.60507	0.0841076	-7.194	6.29204e-13	4.04126e-11	Pcolce	18542	procollagen C-endopeptidase enhancer protein
ENSMUSG00000030744	46887	-0.448159	0.0623129	-7.19207	6.38151e-13	4.0832e-11	Rps3	27050	ribosomal protein S3
ENSMUSG00000025519	216.581	1.23332	0.171675	7.18407	6.76638e-13	4.31312e-11	Tktl2	74419	transketolase-like 2
ENSMUSG00000052353	133.249	1.69213	0.235611	7.18191	6.87453e-13	4.36559e-11	Cemip	80982	cell migration inducing protein, hyaluronan binding
ENSMUSG00000008140	2106.83	-0.594509	0.0828469	-7.17599	7.17856e-13	4.54158e-11	Emc10	69683	ER membrane protein complex subunit 10
ENSMUSG00000019989	294.359	-1.02527	0.143306	-7.15437	8.40591e-13	5.28914e-11	Enpp3	209558	ectonucleotide pyrophosphatase/phosphodiesterase 3
ENSMUSG00000019558	6775.46	0.48049	0.067163	7.15409	8.42279e-13	5.28914e-11	Slc6a8	102857	solute carrier family 6 (neurotransmitter transporter, creatine), member 8
ENSMUSG00000048874	5308.62	0.549488	0.0768577	7.14943	8.71402e-13	5.45175e-11	Phf3	213109	PHD finger protein 3
ENSMUSG00000021125	84.7555	1.85185	0.259096	7.14734	8.84736e-13	5.51475e-11	Arg2	11847	arginase type II
ENSMUSG00000070034	95.9459	2.1663	0.303227	7.14416	9.05501e-13	5.62343e-11	Sp110	109032	Sp110 nuclear body protein
ENSMUSG00000034993	3206.31	-0.460028	0.0644136	-7.14179	9.21229e-13	5.70015e-11	Vat1	26949	vesicle amine transport 1
ENSMUSG00000113100	95.6997	1.82697	0.255881	7.13993	9.33764e-13	5.75662e-11	NA	NA	NA
ENSMUSG00000064145	7487.81	0.493412	0.0693141	7.11849	1.09114e-12	6.70238e-11	Arih2	23807	ariadne RBR E3 ubiquitin protein ligase 2
ENSMUSG00000032116	8300.13	-0.394817	0.055546	-7.10792	1.17803e-12	7.2099e-11	Stt3a	16430	STT3, subunit of the oligosaccharyltransferase complex, homolog A (S. cerevisiae)
ENSMUSG00000039713	1273.78	-0.672877	0.0948349	-7.09525	1.29121e-12	7.87404e-11	Plekhg5	269608	pleckstrin homology domain containing, family G (with RhoGef domain) member 5
ENSMUSG00000031066	901.894	-0.64967	0.0915748	-7.09442	1.29892e-12	7.89257e-11	Usp11	236733	ubiquitin specific peptidase 11
ENSMUSG00000020027	872.223	-0.63498	0.0895188	-7.09325	1.30994e-12	7.93102e-11	Socs2	216233	suppressor of cytokine signaling 2
ENSMUSG00000031825	192.082	1.38333	0.195203	7.08663	1.3742e-12	8.29038e-11	Crispld2	78892	cysteine-rich secretory protein LCCL domain containing 2
ENSMUSG00000041355	5801.58	-0.467297	0.0659738	-7.08307	1.40991e-12	8.47553e-11	Ssr2	66256	signal sequence receptor, beta
ENSMUSG00000025351	4197.09	-0.49042	0.0692894	-7.07785	1.46408e-12	8.76995e-11	Cd63	12512	CD63 antigen
ENSMUSG00000039985	1731.92	-0.526541	0.0744795	-7.06961	1.55365e-12	9.27361e-11	Sinhcaf	56306	SIN3-HDAC complex associated factor
ENSMUSG00000022475	651.145	-0.760169	0.107539	-7.06879	1.56289e-12	9.29591e-11	Hdac7	56233	histone deacetylase 7
ENSMUSG00000035105	449.899	-0.927485	0.131327	-7.06242	1.6363e-12	9.69835e-11	Egln3	112407	egl-9 family hypoxia-inducible factor 3
ENSMUSG00000021536	111.066	1.94509	0.275445	7.06163	1.64556e-12	9.71918e-11	Adcy2	210044	adenylate cyclase 2
ENSMUSG00000042406	5883.95	-0.659593	0.0935702	-7.04918	1.79979e-12	1.0593e-10	Atf4	11911	activating transcription factor 4
ENSMUSG00000115961	53.8488	2.60438	0.370107	7.03683	1.96668e-12	1.15351e-10	NA	NA	NA
ENSMUSG00000011752	4771.68	-0.481189	0.0684137	-7.03352	2.01385e-12	1.17709e-10	Pgam1	18648	phosphoglycerate mutase 1
ENSMUSG00000025232	3060.13	-0.496293	0.0705994	-7.02971	2.06969e-12	1.20556e-10	Hexa	15211	hexosaminidase A
ENSMUSG00000053644	1991.9	-0.490473	0.0697891	-7.02793	2.09616e-12	1.21678e-10	Aldh7a1	110695	aldehyde dehydrogenase family 7, member A1
ENSMUSG00000082352	198.129	1.24421	0.177082	7.02621	2.12218e-12	1.22767e-10	NA	NA	NA
ENSMUSG00000074652	823.379	-0.872133	0.124443	-7.00828	2.4127e-12	1.39097e-10	Myh7b	668940	myosin, heavy chain 7B, cardiac muscle, beta
ENSMUSG00000035506	175.907	-1.21389	0.173348	-7.00262	2.51223e-12	1.44342e-10	Slc12a8	171286	solute carrier family 12 (potassium/chloride transporters), member 8
ENSMUSG00000005609	3617.48	0.460871	0.065969	6.98618	2.82474e-12	1.61747e-10	Ctr9	22083	CTR9 homolog, Paf1/RNA polymerase II complex component
ENSMUSG00000054263	2461.78	-0.45665	0.0653971	-6.98273	2.89493e-12	1.65207e-10	Lifr	16880	LIF receptor alpha
ENSMUSG00000059743	254.358	-0.985796	0.141386	-6.97238	3.11633e-12	1.77243e-10	Fdps	110196	farnesyl diphosphate synthetase
ENSMUSG00000083489	104.035	2.159	0.309907	6.96661	3.24679e-12	1.84043e-10	NA	NA	NA
ENSMUSG00000055884	3418.63	0.518761	0.074544	6.95913	3.42382e-12	1.93428e-10	Fancm	104806	Fanconi anemia, complementation group M
ENSMUSG00000032366	3013.25	-0.502918	0.0723	-6.95599	3.50107e-12	1.97134e-10	Tpm1	22003	tropomyosin 1, alpha
ENSMUSG00000100786	81.5439	1.92793	0.277611	6.94472	3.79204e-12	2.12808e-10	NA	NA	NA
ENSMUSG00000074227	3853.96	-0.496028	0.0714826	-6.93915	3.94468e-12	2.20641e-10	Spint2	20733	serine protease inhibitor, Kunitz type 2
ENSMUSG00000014867	4829.63	-0.493778	0.0712178	-6.93335	4.10986e-12	2.29121e-10	Surf4	20932	surfeit gene 4
ENSMUSG00000006517	1404.6	-0.640033	0.0923447	-6.93091	4.18152e-12	2.3235e-10	Mvd	192156	mevalonate (diphospho) decarboxylase
ENSMUSG00000041377	91.5298	2.10837	0.304374	6.92691	4.30121e-12	2.38216e-10	Ninj2	29862	ninjurin 2
ENSMUSG00000000731	1188.04	-1.29623	0.187295	-6.92075	4.49261e-12	2.47196e-10	Aire	11634	autoimmune regulator (autoimmune polyendocrinopathy candidiasis ectodermal dystrophy)
ENSMUSG00000039458	2787.45	0.464136	0.0670604	6.92117	4.47937e-12	2.47196e-10	Mtmr12	268783	myotubularin related protein 12
ENSMUSG00000061477	21677.7	-0.40569	0.0586328	-6.91917	4.54296e-12	2.49155e-10	Rps7	20115	ribosomal protein S7
ENSMUSG00000063320	246.807	-0.953703	0.137852	-6.91829	4.5712e-12	2.49892e-10	1190007I07Rik	544717	RIKEN cDNA 1190007I07 gene
ENSMUSG00000020888	2207	-0.479315	0.0692931	-6.91721	4.60634e-12	2.51001e-10	Dvl2	13543	dishevelled segment polarity protein 2
ENSMUSG00000019579	1208.56	-0.595775	0.0862025	-6.91134	4.80088e-12	2.6076e-10	Mydgf	28106	myeloid derived growth factor
ENSMUSG00000027684	67.0149	2.32061	0.336169	6.9031	5.08806e-12	2.74593e-10	Mecom	14013	MDS1 and EVI1 complex locus
ENSMUSG00000028599	650.953	-0.689013	0.0998068	-6.90346	5.07498e-12	2.74593e-10	Tnfrsf1b	21938	tumor necrosis factor receptor superfamily, member 1b
ENSMUSG00000087590	708.228	-0.75106	0.108891	-6.89737	5.29745e-12	2.84982e-10	Epb41l4aos	69749	erythrocyte membrane protein band 4.1 like 4a, opposite strand
ENSMUSG00000035561	284.578	-1.01741	0.147638	-6.89127	5.52983e-12	2.94839e-10	Aldh1b1	72535	aldehyde dehydrogenase 1 family, member B1
ENSMUSG00000090693	105.868	2.62944	0.381567	6.89118	5.53304e-12	2.94839e-10	Trim43a	547109	tripartite motif-containing 43A
ENSMUSG00000010095	7107.88	-0.660691	0.0958664	-6.89179	5.50936e-12	2.94839e-10	Slc3a2	17254	solute carrier family 3 (activators of dibasic and neutral amino acid transport), member 2
ENSMUSG00000059890	1350.66	0.604453	0.0877216	6.89058	5.55637e-12	2.95152e-10	Ube4a	140630	ubiquitination factor E4A
ENSMUSG00000102256	45.3513	3.52745	0.512024	6.88922	5.60992e-12	2.97062e-10	NA	NA	NA
ENSMUSG00000040952	24261.5	-0.451098	0.0656088	-6.87557	6.17442e-12	3.25932e-10	Rps19	20085	ribosomal protein S19
ENSMUSG00000051375	120.369	-1.31008	0.190724	-6.86896	6.46699e-12	3.40313e-10	Pcdh1	75599	protocadherin 1
ENSMUSG00000079031	108.795	1.83118	0.266636	6.86771	6.52415e-12	3.42255e-10	BB287469	544881	expressed sequence BB287469
ENSMUSG00000020571	8288.74	-0.427614	0.0623208	-6.86149	6.81438e-12	3.56373e-10	Pdia6	71853	protein disulfide isomerase associated 6
ENSMUSG00000086712	132.988	1.48291	0.216193	6.8592	6.92451e-12	3.61015e-10	AI427809	381524	expressed sequence AI427809
ENSMUSG00000010803	51.5269	3.19348	0.465801	6.85589	7.08718e-12	3.68359e-10	Gabra1	14394	gamma-aminobutyric acid (GABA) A receptor, subunit alpha 1
ENSMUSG00000033161	17320.7	-0.45871	0.0669932	-6.84711	7.53572e-12	3.9047e-10	Atp1a1	11928	ATPase, Na+/K+ transporting, alpha 1 polypeptide
ENSMUSG00000026773	747.394	-0.708927	0.103617	-6.84181	7.82007e-12	4.03965e-10	Pfkfb3	170768	6-phosphofructo-2-kinase/fructose-2,6-biphosphatase 3
ENSMUSG00000000037	529.579	0.928022	0.135712	6.83819	8.02024e-12	4.13042e-10	Scml2	107815	Scm polycomb group protein like 2
ENSMUSG00000040618	1160.3	-0.848843	0.124162	-6.83657	8.1109e-12	4.16442e-10	Pck2	74551	phosphoenolpyruvate carboxykinase 2 (mitochondrial)
ENSMUSG00000031028	605.902	0.687074	0.100508	6.83601	8.14286e-12	4.16816e-10	Tub	22141	tubby bipartite transcription factor
ENSMUSG00000006281	914.57	-0.565048	0.0827737	-6.82643	8.70552e-12	4.44271e-10	Tep1	21745	telomerase associated protein 1
ENSMUSG00000018593	6533.76	-0.453294	0.0664165	-6.82503	8.79075e-12	4.47269e-10	Sparc	20692	secreted acidic cysteine rich glycoprotein
ENSMUSG00000058558	33720.4	-0.409654	0.0600411	-6.82289	8.92284e-12	4.52627e-10	Rpl5	100503670	ribosomal protein L5
ENSMUSG00000030432	27353.6	-0.588238	0.0862299	-6.82173	8.99477e-12	4.53736e-10	Rpl28	19943	ribosomal protein L28
ENSMUSG00000002778	2365.3	-0.465857	0.0682907	-6.82168	8.99843e-12	4.53736e-10	Kdelr1	68137	KDEL (Lys-Asp-Glu-Leu) endoplasmic reticulum protein retention receptor 1
ENSMUSG00000020917	8630.2	-0.385261	0.0564963	-6.81922	9.15362e-12	4.60187e-10	Acly	104112	ATP citrate lyase
ENSMUSG00000027478	1583.7	0.669494	0.098277	6.81231	9.60429e-12	4.81412e-10	Dnmt3b	13436	DNA methyltransferase 3B
ENSMUSG00000032042	4073.9	-0.444651	0.0653154	-6.80775	9.91336e-12	4.95433e-10	Srpr	67398	signal recognition particle receptor ('docking protein')
ENSMUSG00000030102	3421.14	-0.465126	0.0684473	-6.79539	1.08017e-11	5.38236e-10	Itpr1	16438	inositol 1,4,5-trisphosphate receptor 1
ENSMUSG00000058230	2696.97	0.623558	0.0917871	6.79352	1.09429e-11	5.43669e-10	Arhgap35	232906	Rho GTPase activating protein 35
ENSMUSG00000028811	4312.88	-0.582589	0.0859358	-6.77935	1.20719e-11	5.98002e-10	Yars	107271	tyrosyl-tRNA synthetase
ENSMUSG00000044681	696.869	-0.64226	0.0949368	-6.76513	1.33187e-11	6.57833e-10	Cnpy1	269637	canopy FGF signaling regulator 1
ENSMUSG00000032641	672.177	-0.740559	0.109614	-6.75609	1.41761e-11	6.94186e-10	Gpr19	14760	G protein-coupled receptor 19
ENSMUSG00000000740	46385.2	-0.536124	0.0793543	-6.75608	1.4178e-11	6.94186e-10	Rpl13	270106	ribosomal protein L13
ENSMUSG00000021453	159.574	-2.97978	0.441042	-6.75621	1.41645e-11	6.94186e-10	Gadd45g	23882	growth arrest and DNA-damage-inducible 45 gamma
ENSMUSG00000033799	1630.84	0.631932	0.0937623	6.73972	1.58696e-11	7.74766e-10	Tasor2	105203	transcription activation suppressor family member 2
ENSMUSG00000033837	624.459	-0.854536	0.126802	-6.73912	1.59349e-11	7.75714e-10	Foxh1	14106	forkhead box H1
ENSMUSG00000051811	959.545	-0.651067	0.0967262	-6.73103	1.68471e-11	8.17762e-10	Cox6b2	333182	cytochrome c oxidase subunit 6B2
ENSMUSG00000018160	2687.02	0.515903	0.0766662	6.7292	1.70596e-11	8.25703e-10	Med1	19014	mediator complex subunit 1
ENSMUSG00000026956	1099.74	-0.619594	0.0921693	-6.72235	1.78815e-11	8.63013e-10	Uap1l1	227620	UDP-N-acteylglucosamine pyrophosphorylase 1-like 1
ENSMUSG00000071415	34300.2	-0.386257	0.0575613	-6.71036	1.94143e-11	9.34319e-10	Rpl23	65019	ribosomal protein L23
ENSMUSG00000048960	507.799	0.87149	0.129896	6.70912	1.95798e-11	9.39607e-10	Prex2	109294	phosphatidylinositol-3,4,5-trisphosphate-dependent Rac exchange factor 2
ENSMUSG00000026547	5787.35	-0.449835	0.0670765	-6.7063	1.99626e-11	9.55262e-10	Tagln2	21346	transgelin 2
ENSMUSG00000018326	4068.39	0.494538	0.0737475	6.70583	2.00268e-11	9.55627e-10	Ywhab	54401	tyrosine 3-monooxygenase/tryptophan 5-monooxygenase activation protein, beta polypeptide
ENSMUSG00000038034	818.039	-0.735707	0.109725	-6.70504	2.01351e-11	9.58092e-10	Igsf8	140559	immunoglobulin superfamily, member 8
ENSMUSG00000029776	2788.37	-0.4545	0.0678624	-6.69738	2.12187e-11	1.00682e-09	Hibadh	58875	3-hydroxyisobutyrate dehydrogenase
ENSMUSG00000083227	83.6367	1.65925	0.247864	6.69418	2.1689e-11	1.02625e-09	NA	NA	NA
ENSMUSG00000046180	108.928	1.55399	0.232179	6.69308	2.18526e-11	1.0311e-09	4930550L24Rik	75352	RIKEN cDNA 4930550L24 gene
ENSMUSG00000015806	1567.19	-0.478639	0.0715377	-6.69073	2.22062e-11	1.04487e-09	Qdpr	110391	quinoid dihydropteridine reductase
ENSMUSG00000038991	3685.52	-0.450256	0.0673761	-6.68272	2.34545e-11	1.10054e-09	Txndc5	105245	thioredoxin domain containing 5
ENSMUSG00000003363	2093.75	-0.610371	0.0914313	-6.67574	2.4599e-11	1.14911e-09	Pld3	18807	phospholipase D family, member 3
ENSMUSG00000041881	3579.84	-0.545922	0.081779	-6.67558	2.46257e-11	1.14911e-09	Ndufa7	66416	NADH:ubiquinone oxidoreductase subunit A7
ENSMUSG00000031397	99.402	1.58464	0.23742	6.67444	2.48178e-11	1.15488e-09	Tktl1	83553	transketolase-like 1
ENSMUSG00000095724	67.673	2.27908	0.341501	6.67373	2.49384e-11	1.1573e-09	Gm21319	100861908	predicted gene, 21319
ENSMUSG00000004667	6086.71	-0.532553	0.0799447	-6.66152	2.71018e-11	1.25426e-09	Polr2e	66420	polymerase (RNA) II (DNA directed) polypeptide E
ENSMUSG00000042699	9608.65	0.574959	0.0865186	6.6455	3.02198e-11	1.39474e-09	Dhx9	13211	DEAH (Asp-Glu-Ala-His) box polypeptide 9
ENSMUSG00000028397	1263.36	-0.514159	0.0773929	-6.6435	3.06322e-11	1.40992e-09	Kdm4c	76804	lysine (K)-specific demethylase 4C
ENSMUSG00000075706	7349.01	-0.519121	0.0782113	-6.63741	3.19233e-11	1.46535e-09	Gpx4	625249	glutathione peroxidase 4
ENSMUSG00000002076	1642.65	-0.485736	0.0733881	-6.61873	3.62293e-11	1.6585e-09	Hsf2bp	74377	heat shock transcription factor 2 binding protein
ENSMUSG00000012848	33928	-0.510816	0.0771916	-6.61751	3.6531e-11	1.66329e-09	Rps5	20103	ribosomal protein S5
ENSMUSG00000032387	3947.65	-0.428231	0.0647102	-6.61767	3.64896e-11	1.66329e-09	Rbpms2	71973	RNA binding protein with multiple splicing 2
ENSMUSG00000022114	1490.13	0.640474	0.0969746	6.60456	3.987e-11	1.81044e-09	Spry2	24064	sprouty RTK signaling antagonist 2
ENSMUSG00000017677	6744.66	-0.459997	0.0696881	-6.6008	4.0895e-11	1.85201e-09	Wsb1	78889	WD repeat and SOCS box-containing 1
ENSMUSG00000029817	7640.77	-0.452699	0.0686264	-6.59657	4.20789e-11	1.90053e-09	Tra2a	101214	transformer 2 alpha
ENSMUSG00000068220	964.371	-0.744289	0.112868	-6.59432	4.27218e-11	1.92442e-09	Lgals1	16852	lectin, galactose binding, soluble 1
ENSMUSG00000031821	1850.12	-0.490902	0.0746452	-6.57647	4.81744e-11	2.16426e-09	Gins2	272551	GINS complex subunit 2 (Psf2 homolog)
ENSMUSG00000039382	374.917	0.821072	0.124859	6.57601	4.83235e-11	2.1652e-09	Wdr45	54636	WD repeat domain 45
ENSMUSG00000051223	8475.7	0.564703	0.0859357	6.57122	4.99039e-11	2.2301e-09	Bzw1	66882	basic leucine zipper and W2 domains 1
ENSMUSG00000040857	3678.46	0.566491	0.0862749	6.56611	5.16454e-11	2.3018e-09	Erf	13875	Ets2 repressor factor
ENSMUSG00000033478	1452.32	-0.472039	0.0718944	-6.56572	5.1781e-11	2.3018e-09	Fam160b1	226252	family with sequence similarity 160, member B1
ENSMUSG00000074578	3426.26	-0.525536	0.0800518	-6.56495	5.20498e-11	2.30768e-09	Zfas1	68949	zinc finger, NFX1-type containing 1, antisense RNA 1
ENSMUSG00000040811	2232.7	-0.642891	0.0979542	-6.56318	5.26732e-11	2.32921e-09	Eml2	72205	echinoderm microtubule associated protein like 2
ENSMUSG00000068290	958.233	-0.581604	0.0886445	-6.56108	5.34209e-11	2.34996e-09	Ddrgk1	77006	DDRGK domain containing 1
ENSMUSG00000028086	1209.06	0.728352	0.111007	6.56134	5.33254e-11	2.34996e-09	Fbxw7	50754	F-box and WD-40 domain protein 7
ENSMUSG00000022186	1320.95	-0.508355	0.0775019	-6.55925	5.40785e-11	2.37271e-09	Oxct1	67041	3-oxoacid CoA transferase 1
ENSMUSG00000044080	589.48	-0.770068	0.117522	-6.55252	5.65745e-11	2.47579e-09	S100a1	20193	S100 calcium binding protein A1
ENSMUSG00000040624	1845.13	0.662906	0.101186	6.55135	5.7018e-11	2.48875e-09	Plekhg1	213783	pleckstrin homology domain containing, family G (with RhoGef domain) member 1
ENSMUSG00000018042	4384	-0.443095	0.067647	-6.5501	5.74968e-11	2.50319e-09	Cyb5r3	109754	cytochrome b5 reductase 3
ENSMUSG00000049517	30655.3	-0.449018	0.0685809	-6.54728	5.85939e-11	2.54439e-09	Rps23	66475	ribosomal protein S23
ENSMUSG00000032518	54903.1	-0.462255	0.070719	-6.53651	6.2972e-11	2.7275e-09	Rpsa	16785	ribosomal protein SA
ENSMUSG00000038900	49015.9	-0.457759	0.0700781	-6.53213	6.48429e-11	2.80134e-09	Rpl12	269261	ribosomal protein L12
ENSMUSG00000021144	2003.86	-0.492884	0.075512	-6.52723	6.69962e-11	2.88699e-09	Mta1	116870	metastasis associated 1
ENSMUSG00000038963	287.823	-1.06324	0.163019	-6.5222	6.92856e-11	2.97804e-09	Slco4a1	108115	solute carrier organic anion transporter family, member 4a1
ENSMUSG00000046721	526.166	-0.752025	0.115362	-6.5188	7.08706e-11	3.03844e-09	Rpl14-ps1	100040970	ribosomal protein L14, pseudogene 1
ENSMUSG00000068739	4744.68	-0.573176	0.0879354	-6.51815	7.11821e-11	3.04407e-09	Sars	20226	seryl-aminoacyl-tRNA synthetase
ENSMUSG00000003824	1384.93	-0.593706	0.0910976	-6.51725	7.16084e-11	3.05457e-09	Syce2	71846	synaptonemal complex central element protein 2
ENSMUSG00000060938	26420.1	-0.451556	0.0693344	-6.51272	7.38008e-11	3.14016e-09	Rpl26	19941	ribosomal protein L26
ENSMUSG00000111713	40.4224	3.1732	0.487528	6.50876	7.57759e-11	3.2161e-09	NA	NA	NA
ENSMUSG00000074502	67.2999	2.19157	0.336804	6.50695	7.66923e-11	3.24683e-09	Ubtfl1	546118	upstream binding transcription factor, RNA polymerase I-like 1
ENSMUSG00000032715	625.763	-0.919937	0.141578	-6.49775	8.15328e-11	3.44313e-09	Trib3	228775	tribbles pseudokinase 3
ENSMUSG00000026728	1448.48	-0.656766	0.101088	-6.49697	8.1956e-11	3.45237e-09	Vim	22352	vimentin
ENSMUSG00000038151	340.26	-0.850734	0.131022	-6.49308	8.40981e-11	3.53377e-09	Prdm1	12142	PR domain containing 1, with ZNF domain
ENSMUSG00000058099	138.313	1.36976	0.210969	6.49271	8.43066e-11	3.53377e-09	Nfam1	74039	Nfat activating molecule with ITAM motif 1
ENSMUSG00000073702	20342.3	-0.421277	0.0649243	-6.48874	8.65544e-11	3.61491e-09	Rpl31	114641	ribosomal protein L31
ENSMUSG00000007892	37925.1	-0.602682	0.092884	-6.48854	8.66706e-11	3.61491e-09	Rplp1	56040	ribosomal protein, large, P1
ENSMUSG00000002233	1184.21	-0.638088	0.0983485	-6.48803	8.69671e-11	3.61835e-09	Rhoc	11853	ras homolog family member C
ENSMUSG00000029016	1615.84	-0.546206	0.0842315	-6.48459	8.89756e-11	3.69282e-09	Clcn6	26372	chloride channel, voltage-sensitive 6
ENSMUSG00000003970	48018.2	-0.473348	0.073002	-6.48404	8.9299e-11	3.69715e-09	Rpl8	26961	ribosomal protein L8
ENSMUSG00000038756	379.857	0.885777	0.136624	6.48334	8.97114e-11	3.70515e-09	Ttll6	237930	tubulin tyrosine ligase-like family, member 6
ENSMUSG00000028641	1426.42	-0.508772	0.0785151	-6.47992	9.17687e-11	3.78087e-09	P3h1	56401	prolyl 3-hydroxylase 1
ENSMUSG00000006056	2273.15	0.669738	0.103374	6.47879	9.2462e-11	3.80017e-09	Calcoco2	76815	calcium binding and coiled-coil domain 2
ENSMUSG00000037805	23878.3	-0.497884	0.0769244	-6.47238	9.64682e-11	3.9552e-09	Rpl10a	19896	ribosomal protein L10A
ENSMUSG00000040488	4067.4	-0.578676	0.0894623	-6.46838	9.90573e-11	4.05151e-09	Ltbp4	108075	latent transforming growth factor beta binding protein 4
ENSMUSG00000031023	610.136	-0.644517	0.0996514	-6.46771	9.94977e-11	4.0597e-09	Akip1	57373	A kinase (PRKA) interacting protein 1
ENSMUSG00000045519	227.8	1.05515	0.163303	6.46131	1.03801e-10	4.22508e-09	Zfp560	434377	zinc finger protein 560
ENSMUSG00000017417	307.496	-0.857849	0.132821	-6.45868	1.05621e-10	4.28882e-09	Plxdc1	72324	plexin domain containing 1
ENSMUSG00000001270	5808.52	-0.424116	0.0656766	-6.45764	1.06346e-10	4.30792e-09	Ckb	12709	creatine kinase, brain
ENSMUSG00000073481	2376.37	-0.422309	0.0654074	-6.4566	1.07084e-10	4.32741e-09	2023-03-02	67247	mitochondrial amidoxime reducing component 2
ENSMUSG00000087528	234.866	-1.03736	0.160748	-6.45331	1.09435e-10	4.41187e-09	NA	NA	NA
ENSMUSG00000021240	1475.67	-0.473752	0.0734603	-6.44909	1.12526e-10	4.5257e-09	Abcd4	19300	ATP-binding cassette, sub-family D (ALD), member 4
ENSMUSG00000090862	12456.1	-0.435129	0.0675605	-6.44058	1.19016e-10	4.77534e-09	Rps13	68052	ribosomal protein S13
ENSMUSG00000033883	617.938	0.757667	0.117657	6.4396	1.19788e-10	4.79492e-09	Zfp267	241944	zinc finger protein 267
ENSMUSG00000053898	915.255	-0.53108	0.0825134	-6.43629	1.22431e-10	4.88915e-09	Ech1	51798	enoyl coenzyme A hydratase 1, peroxisomal
ENSMUSG00000060036	38817.5	-0.413035	0.064222	-6.43136	1.26464e-10	5.03829e-09	Rpl3	27367	ribosomal protein L3
ENSMUSG00000031861	482.296	-0.750813	0.116787	-6.42889	1.28541e-10	5.10898e-09	Lpar2	53978	lysophosphatidic acid receptor 2
ENSMUSG00000030695	27722.8	-0.94549	0.14708	-6.4284	1.28951e-10	5.11326e-09	Aldoa	11674	aldolase A, fructose-bisphosphate
ENSMUSG00000028062	2188.92	-0.498532	0.0775831	-6.42578	1.31194e-10	5.18999e-09	Lamtor2	83409	late endosomal/lysosomal adaptor, MAPK and MTOR activator 2
ENSMUSG00000040875	586.802	-0.662234	0.103081	-6.42443	1.32364e-10	5.22405e-09	Osbpl10	74486	oxysterol binding protein-like 10
ENSMUSG00000021687	1446.84	0.61841	0.0963164	6.42061	1.35733e-10	5.34453e-09	Scamp1	107767	secretory carrier membrane protein 1
ENSMUSG00000028271	1117.84	0.518093	0.0807373	6.41702	1.38971e-10	5.4593e-09	Gtf2b	229906	general transcription factor IIB
ENSMUSG00000060098	4619.91	-0.463592	0.0722732	-6.41443	1.41349e-10	5.53985e-09	Prmt7	214572	protein arginine N-methyltransferase 7
ENSMUSG00000021803	169.48	-1.13889	0.178364	-6.38523	1.71144e-10	6.69206e-09	Cdhr1	170677	cadherin-related family member 1
ENSMUSG00000046718	2669.87	-0.608882	0.0954016	-6.38231	1.74435e-10	6.805e-09	Bst2	69550	bone marrow stromal cell antigen 2
ENSMUSG00000024038	1228.26	-0.627348	0.0983075	-6.38149	1.75377e-10	6.82597e-09	Ndufv3	78330	NADH:ubiquinone oxidoreductase core subunit V3
ENSMUSG00000034701	94.8454	3.52226	0.552341	6.37697	1.80625e-10	7.01404e-09	Neurod1	18012	neurogenic differentiation 1
ENSMUSG00000023832	1313.44	-0.508264	0.0797472	-6.37344	1.84829e-10	7.16086e-09	Acat2	110460	acetyl-Coenzyme A acetyltransferase 2
ENSMUSG00000034994	112424	-0.459551	0.0721371	-6.37052	1.88394e-10	7.28229e-09	Eef2	13629	eukaryotic translation elongation factor 2
ENSMUSG00000027079	1167.48	0.51062	0.080216	6.36556	1.94576e-10	7.50405e-09	Clp1	98985	CLP1, cleavage and polyadenylation factor I subunit
ENSMUSG00000031570	561.806	-0.660316	0.10374	-6.36508	1.95183e-10	7.51034e-09	Plpp5	71910	phospholipid phosphatase 5
ENSMUSG00000072419	963.083	0.748777	0.117733	6.35997	2.01792e-10	7.74698e-09	Dppa2	73703	developmental pluripotency associated 2
ENSMUSG00000032591	444.669	-0.917633	0.144362	-6.35647	2.06439e-10	7.88951e-09	Mst1	15235	macrophage stimulating 1 (hepatocyte growth factor-like)
ENSMUSG00000057322	9536.55	-0.463714	0.07295	-6.3566	2.06271e-10	7.88951e-09	Rpl38	67671	ribosomal protein L38
ENSMUSG00000030589	609.225	-0.696145	0.109576	-6.35306	2.11077e-10	8.04855e-09	Rasgrp4	233046	RAS guanyl releasing protein 4
ENSMUSG00000030088	1403.54	-0.685068	0.107951	-6.3461	2.20849e-10	8.4022e-09	Aldh1l1	107747	aldehyde dehydrogenase 1 family, member L1
ENSMUSG00000031530	177.747	-1.15039	0.181319	-6.34456	2.23068e-10	8.46756e-09	Dusp4	319520	dual specificity phosphatase 4
ENSMUSG00000004535	6142.82	0.456028	0.0718973	6.34278	2.25658e-10	8.52756e-09	Tax1bp1	52440	Tax1 (human T cell leukemia virus type I) binding protein 1
ENSMUSG00000021913	3737.07	-0.48933	0.0771439	-6.34308	2.25216e-10	8.52756e-09	Ogdhl	239017	oxoglutarate dehydrogenase-like
ENSMUSG00000049422	3753.58	-0.521254	0.0822026	-6.34108	2.28158e-10	8.60278e-09	Chchd10	103172	coiled-coil-helix-coiled-coil-helix domain containing 10
ENSMUSG00000084349	5722.26	-0.556281	0.087747	-6.3396	2.30364e-10	8.66661e-09	NA	NA	NA
ENSMUSG00000029111	2879.83	0.420923	0.0664276	6.33656	2.34953e-10	8.80005e-09	Nelfa	24116	negative elongation factor complex member A, Whsc2
ENSMUSG00000024188	3558.12	-0.45062	0.0711138	-6.33661	2.34881e-10	8.80005e-09	Luc7l	66978	Luc7-like
ENSMUSG00000046957	72.0626	1.79359	0.283363	6.32964	2.45731e-10	9.18338e-09	Spz1	79401	spermatogenic leucine zipper 1
ENSMUSG00000066357	2177.13	0.479372	0.0757461	6.32867	2.47288e-10	9.20882e-09	Wdr6	83669	WD repeat domain 6
ENSMUSG00000047153	1446.23	-0.619967	0.0979637	-6.32853	2.47502e-10	9.20882e-09	Khnyn	219094	KH and NYN domain containing
ENSMUSG00000028836	1413.36	-0.558118	0.0882367	-6.32524	2.5284e-10	9.36616e-09	Slc30a2	230810	solute carrier family 30 (zinc transporter), member 2
ENSMUSG00000022415	1133.02	-0.628178	0.0993092	-6.32548	2.52454e-10	9.36616e-09	Syngr1	20972	synaptogyrin 1
ENSMUSG00000024827	2912.87	-0.426506	0.0676173	-6.30765	2.83309e-10	1.04719e-08	Gldc	104174	glycine decarboxylase
ENSMUSG00000021196	10894.1	-0.938124	0.149026	-6.29505	3.07296e-10	1.13337e-08	Pfkp	56421	phosphofructokinase, platelet
ENSMUSG00000020460	26604.7	-0.341174	0.0542364	-6.29051	3.16425e-10	1.1645e-08	Rps27a	78294	ribosomal protein S27A
ENSMUSG00000104496	67.3011	2.01006	0.319689	6.28755	3.22517e-10	1.18434e-08	NA	NA	NA
ENSMUSG00000050071	6241.94	-0.464239	0.0739267	-6.27971	3.39197e-10	1.24289e-08	Bex1	19716	brain expressed X-linked 1
ENSMUSG00000094219	111.155	1.4794	0.235766	6.27486	3.49949e-10	1.27951e-08	NA	NA	NA
ENSMUSG00000067288	15363	-0.513538	0.0818695	-6.27265	3.54965e-10	1.29505e-08	Rps28	54127	ribosomal protein S28
ENSMUSG00000041809	298.463	-0.942819	0.150322	-6.27199	3.56455e-10	1.29768e-08	Efhc1	71877	EF-hand domain (C-terminal) containing 1
ENSMUSG00000024843	2643.14	0.491026	0.0783121	6.27012	3.60779e-10	1.3106e-08	Chka	12660	choline kinase alpha
ENSMUSG00000037860	1921.95	-0.461302	0.0736093	-6.2669	3.68303e-10	1.33506e-08	Aim2	383619	absent in melanoma 2
ENSMUSG00000001211	1592.71	-0.478975	0.0764542	-6.26486	3.7317e-10	1.3498e-08	Agpat3	28169	1-acylglycerol-3-phosphate O-acyltransferase 3
ENSMUSG00000027447	1807.92	-0.514139	0.0820957	-6.26268	3.78412e-10	1.36584e-08	Cst3	13010	cystatin C
ENSMUSG00000028410	4399.5	0.55653	0.0889394	6.2574	3.9144e-10	1.40985e-08	Dnaja1	15502	DnaJ heat shock protein family (Hsp40) member A1
ENSMUSG00000037706	6670.59	-0.483924	0.0773828	-6.25364	4.00986e-10	1.44116e-08	Cd81	12520	CD81 antigen
ENSMUSG00000038644	3059.59	-0.556849	0.0891274	-6.24779	4.16291e-10	1.49299e-08	Pold1	18971	polymerase (DNA directed), delta 1, catalytic subunit
ENSMUSG00000062300	3209.16	-0.53129	0.0851141	-6.24209	4.31767e-10	1.54521e-08	Nectin2	19294	nectin cell adhesion molecule 2
ENSMUSG00000025130	13136.5	-0.387879	0.062164	-6.23961	4.38656e-10	1.56655e-08	P4hb	18453	prolyl 4-hydroxylase, beta polypeptide
ENSMUSG00000025423	5578.4	0.494354	0.0792444	6.23835	4.42206e-10	1.57589e-08	Pias2	17344	protein inhibitor of activated STAT 2
ENSMUSG00000057982	1061.74	0.676149	0.108467	6.23367	4.55628e-10	1.62031e-08	Zfp809	235047	zinc finger protein 809
ENSMUSG00000065176	19.5571	-4.38961	0.704545	-6.23042	4.652e-10	1.65087e-08	Rnu12	104307	RNA U12, small nuclear
ENSMUSG00000039105	2259.68	-0.446626	0.0717172	-6.2276	4.73634e-10	1.67728e-08	Atp6v1g1	66290	ATPase, H+ transporting, lysosomal V1 subunit G1
ENSMUSG00000003814	23510.3	-0.438327	0.0703888	-6.22723	4.74755e-10	1.67773e-08	Calr	12317	calreticulin
ENSMUSG00000084403	635.164	-0.62896	0.101024	-6.22586	4.78935e-10	1.68897e-08	NA	NA	NA
ENSMUSG00000028527	15655.3	0.473099	0.0760253	6.22291	4.88004e-10	1.71737e-08	Ak4	11639	adenylate kinase 4
ENSMUSG00000032194	3234.25	-0.51443	0.0826944	-6.22086	4.94442e-10	1.73641e-08	Kank2	235041	KN motif and ankyrin repeat domains 2
ENSMUSG00000033863	3549.57	0.444244	0.0714586	6.2168	5.0738e-10	1.77815e-08	Klf9	16601	Kruppel-like factor 9
ENSMUSG00000003199	1793.98	-0.588801	0.094733	-6.21537	5.12039e-10	1.79076e-08	Mpnd	68047	MPN domain containing
ENSMUSG00000047215	34238.3	-0.345887	0.0557766	-6.20128	5.60053e-10	1.95463e-08	Rpl9	20005	ribosomal protein L9
ENSMUSG00000050335	236.313	-1.13338	0.18281	-6.19974	5.65552e-10	1.96975e-08	Lgals3	16854	lectin, galactose binding, soluble 3
ENSMUSG00000108831	70.9275	1.98378	0.320038	6.19855	5.69847e-10	1.98063e-08	NA	NA	NA
ENSMUSG00000020075	12525.7	0.402905	0.0650712	6.19176	5.94959e-10	2.06299e-08	Ddx21	56200	DEAD (Asp-Glu-Ala-Asp) box polypeptide 21
ENSMUSG00000071379	550.019	-0.662332	0.106975	-6.19149	5.95987e-10	2.06299e-08	Hpcal1	53602	hippocalcin-like 1
ENSMUSG00000042622	229.573	-0.929707	0.150235	-6.18834	6.07992e-10	2.10025e-08	Maff	17133	v-maf musculoaponeurotic fibrosarcoma oncogene family, protein F (avian)
ENSMUSG00000070890	155.335	1.15327	0.186499	6.18382	6.25674e-10	2.15692e-08	Gm12794	332923	predicted gene 12794
ENSMUSG00000029913	766.693	-0.583646	0.0944201	-6.18138	6.35456e-10	2.18618e-08	Prdm5	70779	PR domain containing 5
ENSMUSG00000021577	5431.7	-0.354937	0.057478	-6.17519	6.60856e-10	2.26894e-08	Sdha	66945	succinate dehydrogenase complex, subunit A, flavoprotein (Fp)
ENSMUSG00000040613	419.658	-0.675713	0.109433	-6.17467	6.63008e-10	2.27171e-08	Apobec1	11810	apolipoprotein B mRNA editing enzyme, catalytic polypeptide 1
ENSMUSG00000041805	377.811	0.850376	0.137923	6.16559	7.02207e-10	2.40115e-08	Pramel1	83491	preferentially expressed antigen in melanoma-like 1
ENSMUSG00000049313	4155.27	-0.482306	0.0783182	-6.15829	7.3536e-10	2.50944e-08	Sorl1	20660	sortilin-related receptor, LDLR class A repeats-containing
ENSMUSG00000106632	43.2496	3.30563	0.536849	6.15747	7.39143e-10	2.51568e-08	NA	NA	NA
ENSMUSG00000038508	276.918	-0.952668	0.154723	-6.15725	7.40169e-10	2.51568e-08	Gdf15	23886	growth differentiation factor 15
ENSMUSG00000108045	74.1685	1.63306	0.265477	6.15141	7.67988e-10	2.59977e-08	NA	NA	NA
ENSMUSG00000063457	30829.6	-0.528088	0.0858445	-6.15168	7.66653e-10	2.59977e-08	Rps15	20054	ribosomal protein S15
ENSMUSG00000096803	54.0555	2.13414	0.347072	6.14898	7.79852e-10	2.63465e-08	Gm6803	627873	predicted gene 6803
ENSMUSG00000019087	1834.9	-0.449355	0.0730924	-6.14777	7.85796e-10	2.64943e-08	Atp6ap1	54411	ATPase, H+ transporting, lysosomal accessory protein 1
ENSMUSG00000090733	16250.7	-0.437779	0.071318	-6.13842	8.33482e-10	2.80462e-08	Rps27	57294	ribosomal protein S27
ENSMUSG00000055817	1827.41	-0.460647	0.0750618	-6.1369	8.41489e-10	2.82593e-08	Mta3	116871	metastasis associated 3
ENSMUSG00000030824	2783.25	-0.47527	0.0775354	-6.12972	8.8032e-10	2.94463e-08	Nucb1	18220	nucleobindin 1
ENSMUSG00000022982	10233.4	-0.405188	0.066099	-6.13001	8.7871e-10	2.94463e-08	Sod1	20655	superoxide dismutase 1, soluble
ENSMUSG00000005672	8209.62	0.396968	0.0647916	6.12685	8.96371e-10	2.99239e-08	Kit	16590	KIT proto-oncogene receptor tyrosine kinase
ENSMUSG00000025838	61.7544	2.26359	0.369664	6.12338	9.16129e-10	3.05232e-08	Pramel6	347711	preferentially expressed antigen in melanoma like 6
ENSMUSG00000001131	695.104	-0.573974	0.0937418	-6.12292	9.18766e-10	3.05508e-08	Timp1	21857	tissue inhibitor of metalloproteinase 1
ENSMUSG00000025508	26900.9	-0.546732	0.0893116	-6.12162	9.26282e-10	3.07402e-08	Rplp2	67186	ribosomal protein, large P2
ENSMUSG00000110605	377.19	0.772381	0.12619	6.12077	9.3122e-10	3.08435e-08	Gm32856	102635552	predicted gene, 32856
ENSMUSG00000024855	603.02	-0.741558	0.121185	-6.11921	9.40411e-10	3.10869e-08	Pacs1	107975	phosphofurin acidic cluster sorting protein 1
ENSMUSG00000021286	1167.18	-0.535807	0.0876059	-6.1161	9.5893e-10	3.15755e-08	Zfyve21	68520	zinc finger, FYVE domain containing 21
ENSMUSG00000023043	1074.51	-0.660776	0.108036	-6.11628	9.57832e-10	3.15755e-08	Krt18	16668	keratin 18
ENSMUSG00000064370	27916.3	0.897216	0.146709	6.11564	9.6173e-10	3.16061e-08	CYTB	17711	cytochrome b
ENSMUSG00000059291	21273.1	-0.391151	0.0639932	-6.11239	9.81526e-10	3.21941e-08	Rpl11	67025	ribosomal protein L11
ENSMUSG00000006360	461.199	-0.764092	0.125071	-6.10926	1.00092e-09	3.27667e-08	Crip1	12925	cysteine-rich protein 1 (intestinal)
ENSMUSG00000031799	3719.38	-0.432645	0.0708798	-6.10392	1.03498e-09	3.3816e-08	Tpm4	326618	tropomyosin 4
ENSMUSG00000053846	77.8113	-1.52513	0.249912	-6.10266	1.04318e-09	3.4018e-08	Lipg	16891	lipase, endothelial
ENSMUSG00000112795	43.6753	2.78514	0.457034	6.09395	1.10155e-09	3.58524e-08	NA	NA	NA
ENSMUSG00000028970	2284.02	0.490484	0.0805521	6.08902	1.13602e-09	3.69031e-08	Abcb1b	18669	ATP-binding cassette, sub-family B (MDR/TAP), member 1B
ENSMUSG00000020427	318.217	0.823532	0.135258	6.08862	1.13891e-09	3.69259e-08	Igfbp3	16009	insulin-like growth factor binding protein 3
ENSMUSG00000053460	967.005	-0.521813	0.0857843	-6.08285	1.18065e-09	3.82062e-08	Ggcx	56316	gamma-glutamyl carboxylase
ENSMUSG00000024654	617.703	-0.587683	0.0966902	-6.078	1.2169e-09	3.93039e-08	Asrgl1	66514	asparaginase like 1
ENSMUSG00000028435	6666.84	0.596887	0.0983234	6.07065	1.27393e-09	4.10067e-08	Aqp3	11828	aquaporin 3
ENSMUSG00000113363	56.8331	1.98218	0.326539	6.07028	1.27691e-09	4.10067e-08	NA	NA	NA
ENSMUSG00000025085	1160.64	-0.518956	0.085487	-6.07058	1.27452e-09	4.10067e-08	Ablim1	226251	actin-binding LIM protein 1
ENSMUSG00000070436	1734.52	-0.647701	0.106792	-6.06509	1.31883e-09	4.22725e-08	Serpinh1	12406	serine (or cysteine) peptidase inhibitor, clade H, member 1
ENSMUSG00000030560	2037.92	-0.518988	0.0856015	-6.06284	1.33735e-09	4.27849e-08	Ctsc	13032	cathepsin C
ENSMUSG00000078974	1878.63	-0.463625	0.07665	-6.04859	1.46116e-09	4.66578e-08	Sec61g	20335	SEC61, gamma subunit
ENSMUSG00000020260	1119.02	-0.525266	0.0868883	-6.04531	1.49128e-09	4.75295e-08	Pofut2	80294	protein O-fucosyltransferase 2
ENSMUSG00000031770	586.917	-0.838168	0.138668	-6.04442	1.49948e-09	4.77011e-08	Herpud1	64209	homocysteine-inducible, endoplasmic reticulum stress-inducible, ubiquitin-like domain member 1
ENSMUSG00000000318	53.7873	2.04432	0.338354	6.04195	1.52262e-09	4.83462e-08	Clec10a	17312	C-type lectin domain family 10, member A
ENSMUSG00000055204	6355.1	0.346761	0.0575072	6.02987	1.64094e-09	5.19259e-08	Ankrd17	81702	ankyrin repeat domain 17
ENSMUSG00000045128	33143	-0.476237	0.0789804	-6.02981	1.64151e-09	5.19259e-08	Rpl18a	76808	ribosomal protein L18A
ENSMUSG00000037563	26990	-0.452614	0.0750719	-6.02908	1.64899e-09	5.20649e-08	Rps16	20055	ribosomal protein S16
ENSMUSG00000031029	7729.48	-0.406366	0.0675057	-6.01974	1.74703e-09	5.50574e-08	Eif3f	66085	eukaryotic translation initiation factor 3, subunit F
ENSMUSG00000006333	31183.6	-0.424182	0.0704743	-6.01896	1.75536e-09	5.5217e-08	Rps9	76846	ribosomal protein S9
ENSMUSG00000006930	1885.62	0.441054	0.073336	6.01415	1.80835e-09	5.67783e-08	Hap1	15114	huntingtin-associated protein 1
ENSMUSG00000079435	12548.7	-0.412609	0.0687812	-5.99886	1.98707e-09	6.22739e-08	Rpl36a	19982	ribosomal protein L36A
ENSMUSG00000029472	6336.4	-0.332007	0.0553665	-5.99653	2.01572e-09	6.30548e-08	Anapc5	59008	anaphase-promoting complex subunit 5
ENSMUSG00000040204	602.755	-0.624089	0.104086	-5.99587	2.02394e-09	6.31948e-08	Pclaf	68026	PCNA clamp associated factor
ENSMUSG00000027233	406.584	-0.767573	0.128194	-5.9876	2.12964e-09	6.63322e-08	Patl2	67578	protein associated with topoisomerase II homolog 2 (yeast)
ENSMUSG00000034799	850.642	-0.726497	0.121338	-5.9874	2.13228e-09	6.63322e-08	Unc13a	382018	unc-13 homolog A
ENSMUSG00000053559	432.641	-0.742748	0.124104	-5.98488	2.16549e-09	6.72416e-08	Smagp	207818	small cell adhesion glycoprotein
ENSMUSG00000023403	1395.25	0.627571	0.105017	5.97589	2.28839e-09	7.09275e-08	Stk31	77485	serine threonine kinase 31
ENSMUSG00000008999	553.199	-0.692021	0.115857	-5.97308	2.32812e-09	7.20268e-08	Bmp7	12162	bone morphogenetic protein 7
ENSMUSG00000027952	1571.73	-0.489018	0.0818807	-5.97233	2.3389e-09	7.22279e-08	Pmvk	68603	phosphomevalonate kinase
ENSMUSG00000071172	9380.19	0.471542	0.078974	5.97086	2.36013e-09	7.27505e-08	Srsf3	20383	serine/arginine-rich splicing factor 3
ENSMUSG00000027204	359.433	0.752122	0.126043	5.96719	2.41375e-09	7.41329e-08	Fbn1	14118	fibrillin 1
ENSMUSG00000021252	1044.63	-0.499616	0.0837239	-5.96742	2.4103e-09	7.41329e-08	Erg28	58520	ergosterol biosynthesis 28
ENSMUSG00000046330	13237.5	-0.436839	0.0732579	-5.96303	2.47601e-09	7.59002e-08	Rpl37a	19981	ribosomal protein L37a
ENSMUSG00000022489	930.777	-0.633664	0.10627	-5.96275	2.48028e-09	7.59002e-08	Pde1b	18574	phosphodiesterase 1B, Ca2+-calmodulin dependent
ENSMUSG00000049881	1253.75	-0.455431	0.0764138	-5.96006	2.52138e-09	7.70185e-08	2810025M15Rik	69953	RIKEN cDNA 2810025M15 gene
ENSMUSG00000006651	1092.21	-0.591904	0.0993359	-5.95861	2.54393e-09	7.75671e-08	Aplp1	11803	amyloid beta (A4) precursor-like protein 1
ENSMUSG00000028081	12279	-0.467383	0.0785048	-5.95356	2.62365e-09	7.98534e-08	Rps3a1	20091	ribosomal protein S3A1
ENSMUSG00000022051	2207.17	-0.42624	0.071625	-5.95099	2.66529e-09	8.09751e-08	Bnip3l	12177	BCL2/adenovirus E1B interacting protein 3-like
ENSMUSG00000112424	77.4531	1.63805	0.275328	5.94945	2.69042e-09	8.15916e-08	NA	NA	NA
ENSMUSG00000030772	305.15	-0.864189	0.145267	-5.94896	2.6986e-09	8.1693e-08	Dkk3	50781	dickkopf WNT signaling pathway inhibitor 3
ENSMUSG00000019539	554.328	-1.52041	0.255709	-5.94585	2.75026e-09	8.31081e-08	Rcn3	52377	reticulocalbin 3, EF-hand calcium binding domain
ENSMUSG00000029622	3921.41	-0.519911	0.0875623	-5.93761	2.89214e-09	8.72393e-08	Arpc1b	11867	actin related protein 2/3 complex, subunit 1B
ENSMUSG00000026796	2002.32	-0.499849	0.084237	-5.93384	2.95928e-09	8.91055e-08	Fam129b	227737	family with sequence similarity 129, member B
ENSMUSG00000066705	5263.73	-0.946324	0.159524	-5.93218	2.98941e-09	8.98526e-08	Fxyd6	59095	FXYD domain-containing ion transport regulator 6
ENSMUSG00000070565	539.439	0.637099	0.107483	5.92744	3.07698e-09	9.23202e-08	Rasal2	226525	RAS protein activator like 2
ENSMUSG00000031700	2686.09	-0.579492	0.0979182	-5.91813	3.25628e-09	9.75269e-08	Gpt2	108682	glutamic pyruvate transaminase (alanine aminotransferase) 2
ENSMUSG00000026458	1385.2	-0.558981	0.0944812	-5.91632	3.29218e-09	9.81287e-08	Ppfia4	68507	protein tyrosine phosphatase, receptor type, f polypeptide (PTPRF), interacting protein (liprin), alpha 4
ENSMUSG00000059810	473.149	-0.825635	0.139546	-5.9166	3.28665e-09	9.81287e-08	Rgs3	50780	regulator of G-protein signaling 3
ENSMUSG00000024197	3270.99	-0.570612	0.0964484	-5.91624	3.29381e-09	9.81287e-08	Plin3	66905	perilipin 3
ENSMUSG00000025839	131.768	1.74167	0.294572	5.91255	3.36853e-09	1.00178e-07	Pramel7	347712	preferentially expressed antigen in melanoma like 7
ENSMUSG00000050043	2378.51	-0.429907	0.0727335	-5.91071	3.40634e-09	1.01125e-07	Tmx2	66958	thioredoxin-related transmembrane protein 2
ENSMUSG00000030607	319.531	0.775205	0.13139	5.90001	3.63481e-09	1.07718e-07	Acan	11595	aggrecan
ENSMUSG00000078932	140.708	1.1108	0.188282	5.89963	3.64307e-09	1.07774e-07	CN725425	545126	cDNA sequence CN725425
ENSMUSG00000025731	350.785	-0.689628	0.116901	-5.89923	3.65193e-09	1.07847e-07	Mettl26	68347	methyltransferase like 26
ENSMUSG00000004558	582.694	-0.693183	0.117553	-5.89676	3.70697e-09	1.09281e-07	Ndrg2	29811	N-myc downstream regulated gene 2
ENSMUSG00000095339	36.7147	2.36371	0.40088	5.8963	3.7174e-09	1.09398e-07	Zscan4b	665780	zinc finger and SCAN domain containing 4B
ENSMUSG00000002010	3086.56	-0.40353	0.0684426	-5.89589	3.72666e-09	1.0948e-07	Idh3g	15929	isocitrate dehydrogenase 3 (NAD+), gamma
ENSMUSG00000024962	579.542	-0.60251	0.102246	-5.89272	3.79888e-09	1.11407e-07	Vegfb	22340	vascular endothelial growth factor B
ENSMUSG00000032333	1594.81	-0.504583	0.0856662	-5.8901	3.85958e-09	1.12991e-07	Stoml1	69106	stomatin-like 1
ENSMUSG00000036199	2340.08	-0.496809	0.0843621	-5.889	3.88534e-09	1.13549e-07	Ndufa13	67184	NADH:ubiquinone oxidoreductase subunit A13
ENSMUSG00000000531	897.666	-0.595771	0.10118	-5.88824	3.9033e-09	1.13876e-07	Grasp	56149	GRP1 (general receptor for phosphoinositides 1)-associated scaffold protein
ENSMUSG00000029436	1299.89	-0.598493	0.101749	-5.88206	4.052e-09	1.18011e-07	Mmp17	23948	matrix metallopeptidase 17
ENSMUSG00000041429	742.92	-0.628005	0.1069	-5.87473	4.23543e-09	1.23141e-07	Nthl1	18207	nth (endonuclease III)-like 1 (E.coli)
ENSMUSG00000097392	706.069	0.677677	0.115428	5.87097	4.33258e-09	1.25749e-07	D930016D06Rik	100662	RIKEN cDNA D930016D06 gene
ENSMUSG00000027506	4252.65	-0.409781	0.0698044	-5.87041	4.34713e-09	1.25955e-07	Tpd52	21985	tumor protein D52
ENSMUSG00000062006	8426.13	-0.454049	0.0773507	-5.87	4.35803e-09	1.25984e-07	Rpl34	68436	ribosomal protein L34
ENSMUSG00000058569	3891.2	-0.428932	0.0730743	-5.86981	4.36306e-09	1.25984e-07	Tmed9	67511	transmembrane p24 trafficking protein 9
ENSMUSG00000017754	667.321	-0.618266	0.105435	-5.86393	4.5205e-09	1.30086e-07	Pltp	18830	phospholipid transfer protein
ENSMUSG00000046223	578.937	-0.722129	0.123145	-5.86407	4.51646e-09	1.30086e-07	Plaur	18793	plasminogen activator, urokinase receptor
ENSMUSG00000027966	362.201	0.706642	0.120596	5.85958	4.64052e-09	1.33312e-07	Col11a1	12814	collagen, type XI, alpha 1
ENSMUSG00000024030	706.085	-0.616727	0.105273	-5.85834	4.67504e-09	1.34076e-07	Abcg1	11307	ATP binding cassette subfamily G member 1
ENSMUSG00000033916	3129.94	-0.415584	0.0710001	-5.85329	4.81947e-09	1.37984e-07	Chmp2a	68953	charged multivesicular body protein 2A
ENSMUSG00000030796	2247.02	-0.498887	0.0852603	-5.85134	4.87622e-09	1.39365e-07	Tead2	21677	TEA domain family member 2
ENSMUSG00000098973	400.515	-2.97595	0.508616	-5.85107	4.8842e-09	1.39365e-07	Mir6236	102465959	microRNA 6236
ENSMUSG00000029657	4110.16	0.609989	0.104269	5.85015	4.91135e-09	1.39903e-07	Hsph1	15505	heat shock 105kDa/110kDa protein 1
ENSMUSG00000029992	3014.11	-0.400361	0.0684502	-5.84893	4.94742e-09	1.40693e-07	Gfpt1	14583	glutamine fructose-6-phosphate transaminase 1
ENSMUSG00000037855	1079.7	0.716726	0.122577	5.84715	5.00074e-09	1.41971e-07	Zfp365	216049	zinc finger protein 365
ENSMUSG00000049932	2363.81	-0.586024	0.100267	-5.84464	5.07674e-09	1.43645e-07	H2afx	15270	H2A histone family, member X
ENSMUSG00000056671	506.608	-0.747916	0.127962	-5.84482	5.07108e-09	1.43645e-07	Prelid2	77619	PRELI domain containing 2
ENSMUSG00000028234	34214.6	-0.358101	0.0613633	-5.83575	5.35479e-09	1.51084e-07	Rps20	67427	ribosomal protein S20
ENSMUSG00000032216	29583.4	-0.337333	0.0578054	-5.83567	5.35751e-09	1.51084e-07	Nedd4	17999	neural precursor cell expressed, developmentally down-regulated 4
ENSMUSG00000025145	487.186	-0.651589	0.11167	-5.83497	5.37988e-09	1.51461e-07	Lrrc45	217366	leucine rich repeat containing 45
ENSMUSG00000029056	849.785	-0.533573	0.0914628	-5.83378	5.41866e-09	1.523e-07	Pank4	269614	pantothenate kinase 4
ENSMUSG00000024429	1726.52	-0.419918	0.0720389	-5.82904	5.57477e-09	1.56427e-07	Gnl1	14670	guanine nucleotide binding protein-like 1
ENSMUSG00000027655	1388.14	-0.45986	0.0790088	-5.82036	5.8721e-09	1.64224e-07	Dhx35	71715	DEAH (Asp-Glu-Ala-His) box polypeptide 35
ENSMUSG00000003355	425.982	-0.636923	0.109428	-5.82048	5.86793e-09	1.64224e-07	Fkbp11	66120	FK506 binding protein 11
ENSMUSG00000037266	5138.74	-0.374137	0.0643479	-5.81428	6.08949e-09	1.70023e-07	Rsrp1	27981	arginine/serine rich protein 1
ENSMUSG00000044703	34.3552	3.04499	0.5242	5.80883	6.29108e-09	1.75361e-07	Phf11a	219131	PHD finger protein 11A
ENSMUSG00000070003	1919.4	-0.525713	0.0905183	-5.80781	6.32961e-09	1.76145e-07	Ssbp4	76900	single stranded DNA binding protein 4
ENSMUSG00000025362	27950.6	-0.349326	0.0601582	-5.80679	6.36822e-09	1.76928e-07	Rps26	27370	ribosomal protein S26
ENSMUSG00000020986	3642.58	-0.434024	0.0747584	-5.80569	6.41006e-09	1.77798e-07	Sec23a	20334	SEC23 homolog A, COPII coat complex component
ENSMUSG00000020142	690.737	-0.763961	0.131643	-5.80326	6.50365e-09	1.80098e-07	Slc1a4	55963	solute carrier family 1 (glutamate/neutral amino acid transporter), member 4
ENSMUSG00000002980	6819.53	-0.445647	0.0767999	-5.80271	6.52516e-09	1.80398e-07	Bcam	57278	basal cell adhesion molecule
ENSMUSG00000020098	138.913	-1.07641	0.185596	-5.79975	6.64149e-09	1.83314e-07	Pcbd1	13180	pterin 4 alpha carbinolamine dehydratase/dimerization cofactor of hepatocyte nuclear factor 1 alpha (TCF1) 1
ENSMUSG00000020634	3293.72	0.594357	0.102624	5.79159	6.97214e-09	1.92126e-07	Ubxn2a	217379	UBX domain protein 2A
ENSMUSG00000039224	538.678	0.853437	0.147367	5.79125	6.98658e-09	1.92211e-07	D1Pas1	110957	DNA segment, Chr 1, Pasteur Institute 1
ENSMUSG00000026421	2778.21	-0.442248	0.0763731	-5.79063	7.01247e-09	1.92609e-07	Csrp1	13007	cysteine and glycine-rich protein 1
ENSMUSG00000028173	197.634	1.0894	0.188183	5.78902	7.07971e-09	1.94026e-07	Wls	68151	wntless WNT ligand secretion mediator
ENSMUSG00000000958	326.443	-0.930212	0.16069	-5.78885	7.08702e-09	1.94026e-07	Slc7a7	20540	solute carrier family 7 (cationic amino acid transporter, y+ system), member 7
ENSMUSG00000035863	1308.72	-0.525722	0.0908398	-5.78736	7.15032e-09	1.95442e-07	Palm	18483	paralemmin
ENSMUSG00000098161	141.614	-1.13813	0.196718	-5.7856	7.22539e-09	1.96857e-07	NA	NA	NA
ENSMUSG00000035493	51.175	-1.60221	0.276928	-5.78564	7.22352e-09	1.96857e-07	Tgfbi	21810	transforming growth factor, beta induced
ENSMUSG00000031951	2427.62	0.464324	0.0803041	5.78207	7.37856e-09	2.00706e-07	Tmem231	234740	transmembrane protein 231
ENSMUSG00000052852	720.264	0.593391	0.102635	5.78156	7.40091e-09	2.00991e-07	Reep1	52250	receptor accessory protein 1
ENSMUSG00000031539	435.264	-0.657442	0.113828	-5.77576	7.66085e-09	2.07716e-07	Ap3m2	64933	adaptor-related protein complex 3, mu 2 subunit
ENSMUSG00000040151	1013.57	0.605721	0.104911	5.77369	7.75554e-09	2.09946e-07	Hs2st1	23908	heparan sulfate 2-O-sulfotransferase 1
ENSMUSG00000020477	1354.23	-0.527069	0.0913178	-5.77181	7.84225e-09	2.11954e-07	Mrps24	64660	mitochondrial ribosomal protein S24
ENSMUSG00000040848	1548.01	-0.440584	0.0763478	-5.77076	7.89157e-09	2.12946e-07	Sft2d2	108735	SFT2 domain containing 2
ENSMUSG00000026114	341.811	0.728796	0.126405	5.76555	8.13901e-09	2.19273e-07	Cnga3	12790	cyclic nucleotide gated channel alpha 3
ENSMUSG00000041287	234.018	-0.799197	0.138693	-5.76235	8.29515e-09	2.23124e-07	Sox15	20670	SRY (sex determining region Y)-box 15
ENSMUSG00000018899	560.192	-0.622528	0.108167	-5.75524	8.65182e-09	2.32348e-07	Irf1	16362	interferon regulatory factor 1
ENSMUSG00000015846	919.627	0.579218	0.100693	5.75231	8.80338e-09	2.36042e-07	Rxra	20181	retinoid X receptor alpha
ENSMUSG00000032604	5365.09	-0.341262	0.0593515	-5.74984	8.9328e-09	2.39133e-07	Qars	97541	glutaminyl-tRNA synthetase
ENSMUSG00000033065	1312.05	-0.522059	0.0908111	-5.74884	8.98575e-09	2.4017e-07	Pfkm	18642	phosphofructokinase, muscle
ENSMUSG00000018761	1598.02	-0.433861	0.0754829	-5.7478	9.0414e-09	2.41275e-07	Mpdu1	24070	mannose-P-dolichol utilization defect 1
ENSMUSG00000019734	379.994	-0.843882	0.146932	-5.74335	9.28219e-09	2.4731e-07	Tmc4	353499	transmembrane channel-like gene family 4
ENSMUSG00000029994	1957.37	-0.458236	0.0798001	-5.74231	9.33961e-09	2.48448e-07	Anxa4	11746	annexin A4
ENSMUSG00000022257	2780.58	-0.363593	0.0633275	-5.74146	9.3861e-09	2.49293e-07	Laptm4b	114128	lysosomal-associated protein transmembrane 4B
ENSMUSG00000058546	10385.6	-0.427822	0.0745426	-5.7393	9.50706e-09	2.52109e-07	Rpl23a	268449	ribosomal protein L23A
ENSMUSG00000083240	233.552	-0.895956	0.156133	-5.73841	9.55704e-09	2.52641e-07	NA	NA	NA
ENSMUSG00000002043	665.277	-0.656261	0.114361	-5.73852	9.55056e-09	2.52641e-07	Trappc6a	67091	trafficking protein particle complex 6A
ENSMUSG00000020017	192.397	0.984193	0.171553	5.73695	9.63969e-09	2.54428e-07	Hal	15109	histidine ammonia lyase
ENSMUSG00000028068	1828.47	-0.475686	0.0829456	-5.73491	9.75635e-09	2.57105e-07	Iqgap3	404710	IQ motif containing GTPase activating protein 3
ENSMUSG00000038502	2076.98	-0.459544	0.0801476	-5.73372	9.8249e-09	2.58508e-07	Ptov1	84113	prostate tumor over expressed gene 1
ENSMUSG00000024847	828.189	-0.621306	0.108401	-5.73154	9.95235e-09	2.61454e-07	Aip	11632	aryl-hydrocarbon receptor-interacting protein
ENSMUSG00000025911	65.6836	-1.47446	0.257451	-5.72715	1.02134e-08	2.67895e-07	Adhfe1	76187	alcohol dehydrogenase, iron containing, 1
ENSMUSG00000034158	1382.23	0.520888	0.0910436	5.7213	1.05709e-08	2.76844e-07	Lrrc58	320184	leucine rich repeat containing 58
ENSMUSG00000020538	2668.45	-0.505749	0.0884201	-5.71984	1.06623e-08	2.78373e-07	Srebf1	20787	sterol regulatory element binding transcription factor 1
ENSMUSG00000003528	2032.41	-1.00437	0.175592	-5.71994	1.06564e-08	2.78373e-07	Slc25a1	13358	solute carrier family 25 (mitochondrial carrier, citrate transporter), member 1
ENSMUSG00000028334	2341.6	-0.443614	0.0775786	-5.71825	1.07629e-08	2.80567e-07	Nans	94181	N-acetylneuraminic acid synthase (sialic acid synthase)
ENSMUSG00000030243	1236.74	0.490899	0.0859003	5.71476	1.09862e-08	2.85946e-07	Recql	19691	RecQ protein-like
ENSMUSG00000072109	68.4033	1.86077	0.325828	5.71091	1.12371e-08	2.92026e-07	NA	NA	NA
ENSMUSG00000043629	257.916	-0.849137	0.148709	-5.71007	1.12933e-08	2.92585e-07	1700019D03Rik	67080	RIKEN cDNA 1700019D03 gene
ENSMUSG00000037012	5113.37	-0.548041	0.0959768	-5.71014	1.12882e-08	2.92585e-07	Hk1	15275	hexokinase 1
ENSMUSG00000000568	7475.28	0.447662	0.0785065	5.70223	1.18249e-08	3.05889e-07	Hnrnpd	11991	heterogeneous nuclear ribonucleoprotein D
ENSMUSG00000065232	28.0306	-3.70141	0.649343	-5.70024	1.19636e-08	3.09005e-07	LOC115488085	115488085	U2 spliceosomal RNA
ENSMUSG00000022304	409.785	-0.689008	0.120932	-5.69748	1.2159e-08	3.13573e-07	Dpys	64705	dihydropyrimidinase
ENSMUSG00000039787	487.734	-0.664781	0.11674	-5.69454	1.23701e-08	3.18531e-07	Cercam	99151	cerebral endothelial cell adhesion molecule
ENSMUSG00000026730	295.984	0.841327	0.147775	5.6933	1.24605e-08	3.20371e-07	Pter	19212	phosphotriesterase related
ENSMUSG00000075707	87.289	1.46914	0.258144	5.69115	1.26186e-08	3.2394e-07	Dio3	107585	deiodinase, iodothyronine type III
ENSMUSG00000100215	145.538	-1.2685	0.223054	-5.68696	1.29319e-08	3.3148e-07	NA	NA	NA
ENSMUSG00000043110	91.5547	1.32771	0.233537	5.68523	1.30636e-08	3.34349e-07	Lrrn4	320974	leucine rich repeat neuronal 4
ENSMUSG00000042737	501.362	-0.729702	0.128359	-5.68486	1.30919e-08	3.34567e-07	Dpm3	68563	dolichyl-phosphate mannosyltransferase polypeptide 3
ENSMUSG00000000489	162.488	-0.965591	0.169869	-5.68433	1.31326e-08	3.35099e-07	Pdgfb	18591	platelet derived growth factor, B polypeptide
ENSMUSG00000031785	796.595	-0.553769	0.0974429	-5.68301	1.32346e-08	3.37194e-07	Adgrg1	14766	adhesion G protein-coupled receptor G1
ENSMUSG00000063065	1097.87	-0.4891	0.0861094	-5.67998	1.34709e-08	3.42181e-07	Mapk3	26417	mitogen-activated protein kinase 3
ENSMUSG00000020092	3070.95	-0.417441	0.0734912	-5.68015	1.34578e-08	3.42181e-07	Pald1	27355	phosphatase domain containing, paladin 1
ENSMUSG00000025816	954.419	-0.461783	0.0814452	-5.66986	1.42915e-08	3.62481e-07	Sec61a2	57743	Sec61, alpha subunit 2 (S. cerevisiae)
ENSMUSG00000032009	872.921	0.523033	0.0922732	5.66831	1.44215e-08	3.64772e-07	Sesn3	75747	sestrin 3
ENSMUSG00000025260	1363.77	-0.422585	0.0745527	-5.66827	1.4425e-08	3.64772e-07	Hsd17b10	15108	hydroxysteroid (17-beta) dehydrogenase 10
ENSMUSG00000025019	1002.37	0.4841	0.0854241	5.66702	1.45303e-08	3.66884e-07	Lcor	212391	ligand dependent nuclear receptor corepressor
ENSMUSG00000037742	304523	-0.350652	0.0618853	-5.66616	1.46036e-08	3.68186e-07	Eef1a1	13627	eukaryotic translation elongation factor 1 alpha 1
ENSMUSG00000026457	3372.1	-0.426582	0.075306	-5.66464	1.47333e-08	3.709e-07	Adipor1	72674	adiponectin receptor 1
ENSMUSG00000027642	6566.22	-0.315378	0.0556961	-5.66248	1.49205e-08	3.75055e-07	Rpn2	20014	ribophorin II
ENSMUSG00000079523	18698	-0.401641	0.0709724	-5.65911	1.52158e-08	3.81909e-07	Tmsb10	19240	thymosin, beta 10
ENSMUSG00000027752	2135.15	-0.37665	0.0665692	-5.65803	1.53121e-08	3.83756e-07	Exosc8	69639	exosome component 8
ENSMUSG00000024883	431.997	-0.65347	0.115587	-5.65349	1.57219e-08	3.93445e-07	Rin1	225870	Ras and Rab interactor 1
ENSMUSG00000036718	223.178	-0.817402	0.144608	-5.65255	1.58087e-08	3.9503e-07	Micall2	231830	MICAL-like 2
ENSMUSG00000050471	610.224	0.588167	0.104094	5.65036	1.60112e-08	3.99501e-07	Fam118b	109229	family with sequence similarity 118, member B
ENSMUSG00000028613	392.237	-0.762944	0.135081	-5.64806	1.62273e-08	4.04294e-07	Lrp8	16975	low density lipoprotein receptor-related protein 8, apolipoprotein e receptor
ENSMUSG00000078511	60.2845	1.64986	0.292135	5.64762	1.62687e-08	4.04729e-07	Pramef25	329984	PRAME family member 25
ENSMUSG00000081007	118.323	1.31999	0.233933	5.64261	1.67487e-08	4.16058e-07	NA	NA	NA
ENSMUSG00000030602	3179.46	-0.466156	0.082642	-5.64066	1.69401e-08	4.20194e-07	Pak4	70584	p21 (RAC1) activated kinase 4
ENSMUSG00000033063	63.9219	1.63422	0.289808	5.63897	1.71068e-08	4.23707e-07	Cntnap3	238680	contactin associated protein-like 3
ENSMUSG00000006369	712.016	-0.636677	0.112918	-5.6384	1.71638e-08	4.24497e-07	Fbln1	14114	fibulin 1
ENSMUSG00000023951	2210.13	-1.02565	0.182044	-5.63406	1.76012e-08	4.34678e-07	Vegfa	22339	vascular endothelial growth factor A
ENSMUSG00000018669	3281.33	-0.426307	0.0756734	-5.6335	1.76584e-08	4.35453e-07	Cdk5rap3	80280	CDK5 regulatory subunit associated protein 3
ENSMUSG00000024799	288.831	-0.813781	0.144465	-5.63305	1.77049e-08	4.35964e-07	Tm7sf2	73166	transmembrane 7 superfamily member 2
ENSMUSG00000029178	3049.01	0.400927	0.0711984	5.63113	1.79035e-08	4.40214e-07	Klf3	16599	Kruppel-like factor 3 (basic)
ENSMUSG00000005161	3997.43	-0.358291	0.0636657	-5.62768	1.82645e-08	4.48436e-07	Prdx2	21672	peroxiredoxin 2
ENSMUSG00000042712	3441.14	-0.395599	0.0703184	-5.62582	1.8463e-08	4.52651e-07	Tceal9	22381	transcription elongation factor A like 9
ENSMUSG00000062691	670.977	-0.611048	0.108641	-5.62446	1.86093e-08	4.55578e-07	Cebpzos	68554	CCAAT/enhancer binding protein (C/EBP), zeta, opposite strand
ENSMUSG00000016541	4782.41	-0.33334	0.0592717	-5.62393	1.86657e-08	4.56296e-07	Atxn10	54138	ataxin 10
ENSMUSG00000060636	11938.6	-0.334327	0.0594709	-5.62169	1.89096e-08	4.6159e-07	Rpl35a	57808	ribosomal protein L35A
ENSMUSG00000022433	4261.22	-0.495044	0.088091	-5.61969	1.91303e-08	4.66305e-07	Csnk1e	27373	casein kinase 1, epsilon
ENSMUSG00000006850	524.322	-0.678023	0.12075	-5.61511	1.9644e-08	4.78136e-07	Tmco6	71983	transmembrane and coiled-coil domains 6
ENSMUSG00000033948	209.082	0.915399	0.163071	5.61348	1.98292e-08	4.8195e-07	Zswim5	74464	zinc finger SWIM-type containing 5
ENSMUSG00000020484	1393.92	-0.40531	0.0722101	-5.61293	1.98925e-08	4.82794e-07	Xbp1	22433	X-box binding protein 1
ENSMUSG00000036661	489.863	-0.655887	0.116935	-5.609	2.03496e-08	4.93179e-07	Dennd3	105841	DENN/MADD domain containing 3
ENSMUSG00000040525	265.634	-0.767637	0.13697	-5.6044	2.08974e-08	5.05729e-07	Cblc	80794	Casitas B-lineage lymphoma c
ENSMUSG00000020099	983.204	-0.515154	0.0919585	-5.60203	2.11856e-08	5.11971e-07	Unc5b	107449	unc-5 netrin receptor B
ENSMUSG00000021669	1233.02	0.493304	0.0880919	5.59988	2.14503e-08	5.17625e-07	Col4a3bp	68018	collagen, type IV, alpha 3 (Goodpasture antigen) binding protein
ENSMUSG00000017493	228.386	-2.3613	0.422117	-5.59394	2.21975e-08	5.34892e-07	Igfbp4	16010	insulin-like growth factor binding protein 4
ENSMUSG00000026687	2510.62	-0.358762	0.064158	-5.59185	2.24656e-08	5.40584e-07	Aldh9a1	56752	aldehyde dehydrogenase 9, subfamily A1
ENSMUSG00000028772	1808.6	0.544584	0.0974668	5.58738	2.3052e-08	5.53347e-07	Zcchc17	619605	zinc finger, CCHC domain containing 17
ENSMUSG00000003865	992.487	-0.523374	0.093672	-5.58731	2.30616e-08	5.53347e-07	Gys1	14936	glycogen synthase 1, muscle
ENSMUSG00000050628	1613.89	-0.530433	0.0949764	-5.58489	2.33842e-08	5.60292e-07	Ubald2	319370	UBA-like domain containing 2
ENSMUSG00000038650	1525.53	-0.398662	0.0714027	-5.58329	2.36008e-08	5.63883e-07	Rnh1	107702	ribonuclease/angiogenin inhibitor 1
ENSMUSG00000052854	116.315	1.19061	0.213242	5.58337	2.35905e-08	5.63883e-07	Nrk	27206	Nik related kinase
ENSMUSG00000071281	329.202	0.909196	0.162984	5.57843	2.42694e-08	5.79039e-07	Zfp65	235907	zinc finger protein 65
ENSMUSG00000031246	341.806	0.823159	0.147686	5.57372	2.49363e-08	5.94111e-07	Sh3bgrl	56726	SH3-binding domain glutamic acid-rich protein like
ENSMUSG00000032245	1187.77	-0.61424	0.110219	-5.57291	2.50517e-08	5.96019e-07	Cln6	76524	ceroid-lipofuscinosis, neuronal 6
ENSMUSG00000033396	1874.97	-0.396142	0.0711245	-5.5697	2.55176e-08	6.06249e-07	Spg11	214585	SPG11, spatacsin vesicle trafficking associated
ENSMUSG00000021190	2522.73	-0.48233	0.0866199	-5.56835	2.57159e-08	6.10103e-07	Lgmn	19141	legumain
ENSMUSG00000001424	9311.73	-0.353759	0.0635836	-5.56368	2.6414e-08	6.25785e-07	Snd1	56463	staphylococcal nuclease and tudor domain containing 1
ENSMUSG00000032637	8060.81	-0.438923	0.0789008	-5.56298	2.65212e-08	6.27445e-07	Atxn2l	233871	ataxin 2-like
ENSMUSG00000057262	1840.14	-0.45345	0.0815325	-5.56159	2.6733e-08	6.31572e-07	NA	NA	NA
ENSMUSG00000030287	334.858	-0.757556	0.136256	-5.55979	2.70096e-08	6.37215e-07	Itpr2	16439	inositol 1,4,5-triphosphate receptor 2
ENSMUSG00000026189	866.851	-0.553643	0.0996895	-5.55367	2.79733e-08	6.5903e-07	Pecr	111175	peroxisomal trans-2-enoyl-CoA reductase
ENSMUSG00000037031	507.523	-0.643547	0.115951	-5.55018	2.85377e-08	6.71391e-07	Tspan15	70423	tetraspanin 15
ENSMUSG00000022016	2563.84	0.46348	0.0835921	5.54454	2.9472e-08	6.92408e-07	Akap11	219181	A kinase (PRKA) anchor protein 11
ENSMUSG00000032038	558.709	-0.55394	0.0999303	-5.54327	2.96883e-08	6.9652e-07	St3gal4	20443	ST3 beta-galactoside alpha-2,3-sialyltransferase 4
ENSMUSG00000036699	79.911	1.46313	0.264166	5.53868	3.04754e-08	7.13994e-07	Zcchc12	72693	zinc finger, CCHC domain containing 12
ENSMUSG00000099689	586.776	-0.555078	0.100262	-5.53626	3.09005e-08	7.22952e-07	Zfp383	73729	zinc finger protein 383
ENSMUSG00000021108	180.322	0.997272	0.18036	5.52933	3.21462e-08	7.51056e-07	Prkch	18755	protein kinase C, eta
ENSMUSG00000025190	5118.04	-0.437176	0.0792759	-5.51461	3.49551e-08	8.15555e-07	Got1	14718	glutamic-oxaloacetic transaminase 1, soluble
ENSMUSG00000021794	7057.96	-0.298761	0.0541905	-5.51316	3.52444e-08	8.21169e-07	Glud1	14661	glutamate dehydrogenase 1
ENSMUSG00000032316	1975.01	-0.509461	0.0924338	-5.51162	3.55539e-08	8.2724e-07	Clk3	102414	CDC-like kinase 3
ENSMUSG00000032198	3841.67	-0.415357	0.075364	-5.51134	3.56108e-08	8.27425e-07	Dock6	319899	dedicator of cytokinesis 6
ENSMUSG00000023995	88.2028	-1.42088	0.257821	-5.51109	3.5661e-08	8.27452e-07	Tspo2	70026	translocator protein 2
ENSMUSG00000029828	64.761	1.6826	0.305368	5.51009	3.5866e-08	8.31068e-07	4921507P07Rik	70821	RIKEN cDNA 4921507P07 gene
ENSMUSG00000095071	73.4294	1.38226	0.250978	5.50749	3.63987e-08	8.42257e-07	AF067061	236546	cDNA sequence AF067061
ENSMUSG00000021245	1148.67	0.489407	0.0888794	5.50642	3.66205e-08	8.46229e-07	Mlh3	217716	mutL homolog 3
ENSMUSG00000030232	5022.97	0.355843	0.0646604	5.50326	3.72826e-08	8.60351e-07	Aebp2	11569	AE binding protein 2
ENSMUSG00000024406	15540.9	-0.357659	0.0649948	-5.50289	3.73611e-08	8.60987e-07	Pou5f1	18999	POU domain, class 5, transcription factor 1
ENSMUSG00000042997	706.603	-0.499481	0.0907746	-5.50243	3.74593e-08	8.62073e-07	Nhlrc3	212114	NHL repeat containing 3
ENSMUSG00000020267	3876.63	-0.327633	0.0595546	-5.50139	3.76807e-08	8.65991e-07	Hint1	15254	histidine triad nucleotide binding protein 1
ENSMUSG00000058006	8855.19	0.345007	0.062728	5.50005	3.79677e-08	8.714e-07	Mdn1	100019	midasin AAA ATPase 1
ENSMUSG00000039660	1521.37	-0.409397	0.0744558	-5.49852	3.82984e-08	8.77798e-07	Spout1	227695	SPOUT domain containing methyltransferase 1
ENSMUSG00000038252	11947.4	-0.35915	0.0653633	-5.49467	3.91445e-08	8.95974e-07	Ncapd2	68298	non-SMC condensin I complex, subunit D2
ENSMUSG00000020333	367.458	0.696264	0.126733	5.49393	3.93083e-08	8.98506e-07	Acsl6	216739	acyl-CoA synthetase long-chain family member 6
ENSMUSG00000022912	359.135	0.791795	0.144135	5.49344	3.94169e-08	8.9977e-07	Pros1	19128	protein S (alpha)
ENSMUSG00000008690	5213.98	-0.356644	0.0649293	-5.49281	3.95583e-08	9.0178e-07	Ncaph2	52683	non-SMC condensin II complex, subunit H2
ENSMUSG00000023905	286.518	-0.724343	0.131895	-5.49181	3.97838e-08	9.05698e-07	Tnfrsf12a	27279	tumor necrosis factor receptor superfamily, member 12a
ENSMUSG00000022206	242.305	0.91387	0.166673	5.483	4.18181e-08	9.50729e-07	Npr3	18162	natriuretic peptide receptor 3
ENSMUSG00000059070	28690.1	-0.406134	0.0741168	-5.47965	4.26179e-08	9.6761e-07	Rpl18	19899	ribosomal protein L18
ENSMUSG00000019737	235.028	-0.885932	0.161896	-5.47221	4.44448e-08	1.00773e-06	Syne4	233066	spectrin repeat containing, nuclear envelope family member 4
ENSMUSG00000020525	572.44	0.727534	0.13296	5.47182	4.4544e-08	1.00863e-06	Ppm1d	53892	protein phosphatase 1D magnesium-dependent, delta isoform
ENSMUSG00000054256	1109.23	-0.570585	0.104283	-5.47153	4.46165e-08	1.00892e-06	Msi1	17690	musashi RNA-binding protein 1
ENSMUSG00000109993	37.0584	2.52031	0.460644	5.47127	4.46818e-08	1.00904e-06	NA	NA	NA
ENSMUSG00000098915	928.472	-0.601816	0.11005	-5.46857	4.53693e-08	1.0232e-06	NA	NA	NA
ENSMUSG00000053332	6338.25	-0.413373	0.0756183	-5.46657	4.58817e-08	1.03338e-06	Gas5	14455	growth arrest specific 5
ENSMUSG00000038225	1169.72	-0.517095	0.0947886	-5.45525	4.89046e-08	1.1e-06	Primpol	408022	primase and polymerase (DNA-directed)
ENSMUSG00000034285	1742.87	-0.425178	0.077983	-5.45219	4.97536e-08	1.11612e-06	Nipsnap1	18082	nipsnap homolog 1
ENSMUSG00000018677	6055.81	-0.370445	0.0679429	-5.4523	4.97212e-08	1.11612e-06	Slc25a39	68066	solute carrier family 25, member 39
ENSMUSG00000005610	24132.9	0.412974	0.0757839	5.44936	5.05524e-08	1.13253e-06	Eif4g2	13690	eukaryotic translation initiation factor 4, gamma 2
ENSMUSG00000044788	448.905	-0.713731	0.131097	-5.4443	5.20097e-08	1.16364e-06	Fads6	328035	fatty acid desaturase domain family, member 6
ENSMUSG00000012405	12417.8	-0.325267	0.0597502	-5.44379	5.21595e-08	1.16545e-06	Rpl15	66480	ribosomal protein L15
ENSMUSG00000006050	1156.46	-0.435322	0.0799774	-5.44306	5.23727e-08	1.16867e-06	Sra1	24068	steroid receptor RNA activator 1
ENSMUSG00000041064	1498.38	-0.427399	0.0785554	-5.44074	5.30601e-08	1.18244e-06	Pif1	208084	PIF1 5'-to-3' DNA helicase
ENSMUSG00000030161	1935.98	-0.39366	0.0723685	-5.43966	5.33821e-08	1.18805e-06	Gabarapl1	57436	gamma-aminobutyric acid (GABA) A receptor-associated protein-like 1
ENSMUSG00000039001	13317.3	-0.437375	0.0804252	-5.43828	5.37968e-08	1.19571e-06	Rps21	66481	ribosomal protein S21
ENSMUSG00000028495	21397.8	-0.332071	0.0610787	-5.43678	5.42517e-08	1.20423e-06	Rps6	20104	ribosomal protein S6
ENSMUSG00000044475	815.144	-0.484734	0.0892114	-5.43355	5.52453e-08	1.22468e-06	Ascc1	69090	activating signal cointegrator 1 complex subunit 1
ENSMUSG00000000544	1323.81	-0.617902	0.113749	-5.43217	5.56714e-08	1.23251e-06	Gpa33	59290	glycoprotein A33 (transmembrane)
ENSMUSG00000043252	5097.2	0.396306	0.0729856	5.42992	5.63782e-08	1.24652e-06	Tmem64	100201	transmembrane protein 64
ENSMUSG00000044279	510.084	-0.636876	0.117371	-5.42619	5.75697e-08	1.2712e-06	Crb3	224912	crumbs family member 3
ENSMUSG00000040511	975.38	-0.511905	0.0943744	-5.4242	5.82155e-08	1.28378e-06	Pvr	52118	poliovirus receptor
ENSMUSG00000041841	15991.5	-0.457775	0.0844071	-5.42342	5.84699e-08	1.28771e-06	Rpl37	67281	ribosomal protein L37
ENSMUSG00000022500	1370.58	-0.517625	0.0954768	-5.42148	5.91087e-08	1.30008e-06	Litaf	56722	LPS-induced TN factor
ENSMUSG00000055809	399.173	-0.704264	0.130015	-5.4168	6.06753e-08	1.33107e-06	Dnaaf3	436022	dynein, axonemal assembly factor 3
ENSMUSG00000022108	2113.87	-0.407825	0.0752881	-5.41686	6.06543e-08	1.33107e-06	Itm2b	16432	integral membrane protein 2B
ENSMUSG00000008200	3489.47	-0.363544	0.0671401	-5.41471	6.13877e-08	1.34496e-06	Fnbp4	55935	formin binding protein 4
ENSMUSG00000031168	556.671	-0.535554	0.0989402	-5.4129	6.20116e-08	1.35687e-06	Ebp	13595	phenylalkylamine Ca2+ antagonist (emopamil) binding protein
ENSMUSG00000034892	12898.4	-0.483917	0.0894943	-5.40723	6.4006e-08	1.39869e-06	Rps29	20090	ribosomal protein S29
ENSMUSG00000034614	176.412	-0.994859	0.184136	-5.40285	6.55899e-08	1.43145e-06	Pik3ip1	216505	phosphoinositide-3-kinase interacting protein 1
ENSMUSG00000096255	1401.45	-0.506511	0.0937569	-5.40239	6.57597e-08	1.43331e-06	Dynlt1b	21648	dynein light chain Tctex-type 1B
ENSMUSG00000028194	2110.62	0.381643	0.0706682	5.40049	6.64599e-08	1.44484e-06	Ddah1	69219	dimethylarginine dimethylaminohydrolase 1
ENSMUSG00000053012	1066.46	0.516956	0.0957205	5.40068	6.6388e-08	1.44484e-06	Krcc1	57896	lysine-rich coiled-coil 1
ENSMUSG00000000325	1723.83	-0.427635	0.0791889	-5.40019	6.65705e-08	1.44538e-06	Arvcf	11877	armadillo repeat gene deleted in velocardiofacial syndrome
ENSMUSG00000038763	652.258	-0.577807	0.107027	-5.39867	6.7135e-08	1.45577e-06	Alpk3	116904	alpha-kinase 3
ENSMUSG00000041957	1494.52	0.467042	0.0865496	5.39623	6.80542e-08	1.47381e-06	Pkp2	67451	plakophilin 2
ENSMUSG00000001517	2120.8	0.40966	0.0759411	5.39444	6.87374e-08	1.4867e-06	Foxm1	14235	forkhead box M1
ENSMUSG00000055027	169.722	0.972322	0.180286	5.39322	6.92077e-08	1.49305e-06	Smyd1	12180	SET and MYND domain containing 1
ENSMUSG00000031813	1556.18	-0.441674	0.0818937	-5.39326	6.91913e-08	1.49305e-06	Mvb12a	73711	multivesicular body subunit 12A
ENSMUSG00000029267	13011.1	0.462763	0.0858529	5.39019	7.03848e-08	1.5165e-06	Mtf2	17765	metal response element binding transcription factor 2
ENSMUSG00000024663	141.545	-1.05481	0.195724	-5.38928	7.0742e-08	1.52226e-06	Rab3il1	74760	RAB3A interacting protein (rabin3)-like 1
ENSMUSG00000016200	465.178	0.642054	0.119169	5.38775	7.13445e-08	1.52938e-06	Syt14	329324	synaptotagmin XIV
ENSMUSG00000025104	527.577	0.602726	0.111869	5.3878	7.13265e-08	1.52938e-06	Hdgfl3	29877	HDGF like 3
ENSMUSG00000006717	609.221	-0.55513	0.103035	-5.38779	7.13278e-08	1.52938e-06	Acot13	66834	acyl-CoA thioesterase 13
ENSMUSG00000027300	457.63	0.654552	0.121523	5.38626	7.19377e-08	1.54014e-06	Ubox5	140629	U box domain containing 5
ENSMUSG00000028059	1744.4	-0.415721	0.077196	-5.38527	7.23375e-08	1.54674e-06	Arhgef2	16800	rho/rac guanine nucleotide exchange factor (GEF) 2
ENSMUSG00000021313	323.033	-0.829623	0.154218	-5.37954	7.46757e-08	1.59472e-06	Ryr2	20191	ryanodine receptor 2, cardiac
ENSMUSG00000040434	733.343	-0.698363	0.129874	-5.37722	7.5645e-08	1.61338e-06	Large2	228366	LARGE xylosyl- and glucuronyltransferase 2
ENSMUSG00000046881	39.2776	2.21094	0.411226	5.37646	7.59655e-08	1.61817e-06	Olfr374	258335	olfactory receptor 374
ENSMUSG00000023411	261.582	-0.869374	0.161719	-5.37584	7.62273e-08	1.6217e-06	Nfatc4	73181	nuclear factor of activated T cells, cytoplasmic, calcineurin dependent 4
ENSMUSG00000024201	854.894	-0.594545	0.110639	-5.37376	7.71131e-08	1.63848e-06	Kdm4b	193796	lysine (K)-specific demethylase 4B
ENSMUSG00000021268	12887.1	-0.492692	0.0917326	-5.37096	7.83194e-08	1.66202e-06	Meg3	17263	maternally expressed 3
ENSMUSG00000025486	425.329	-0.597435	0.111253	-5.37008	7.8703e-08	1.66807e-06	Sirt3	64384	sirtuin 3
ENSMUSG00000029710	1225.13	-0.491163	0.0916419	-5.35959	8.34129e-08	1.76568e-06	Ephb4	13846	Eph receptor B4
ENSMUSG00000005198	17479	0.292707	0.0546773	5.35334	8.63434e-08	1.82542e-06	Polr2a	20020	polymerase (RNA) II (DNA directed) polypeptide A
ENSMUSG00000058076	2984.11	-0.362375	0.0677136	-5.35158	8.71895e-08	1.83871e-06	Sdhc	66052	succinate dehydrogenase complex, subunit C, integral membrane protein
ENSMUSG00000109202	47.2135	2.00461	0.37457	5.35177	8.70996e-08	1.83871e-06	NA	NA	NA
ENSMUSG00000028645	10079.7	-0.456413	0.0852953	-5.35097	8.74844e-08	1.84263e-06	Slc2a1	20525	solute carrier family 2 (facilitated glucose transporter), member 1
ENSMUSG00000038615	6174.02	-0.379576	0.070954	-5.34961	8.81453e-08	1.85423e-06	Nfe2l1	18023	nuclear factor, erythroid derived 2,-like 1
ENSMUSG00000037376	1721.75	0.498984	0.0933016	5.34807	8.88955e-08	1.86537e-06	Trmt6	66926	tRNA methyltransferase 6
ENSMUSG00000029777	11146.4	-0.386297	0.0722299	-5.34817	8.88497e-08	1.86537e-06	Gars	353172	glycyl-tRNA synthetase
ENSMUSG00000008206	1383.6	-0.442346	0.0827689	-5.34434	9.07455e-08	1.90183e-06	Cers4	67260	ceramide synthase 4
ENSMUSG00000074405	629.662	0.617141	0.115504	5.34304	9.14026e-08	1.91323e-06	Zfp865	319748	zinc finger protein 865
ENSMUSG00000020407	7386.06	0.37274	0.0697938	5.34059	9.26465e-08	1.93686e-06	Upp1	22271	uridine phosphorylase 1
ENSMUSG00000029815	997.633	-0.480362	0.0899604	-5.33971	9.30963e-08	1.94386e-06	Malsu1	75593	mitochondrial assembly of ribosomal large subunit 1
ENSMUSG00000086324	940.712	-2.7039	0.506808	-5.33516	9.54609e-08	1.99077e-06	NA	NA	NA
ENSMUSG00000035722	658.684	-0.625214	0.117231	-5.33318	9.65059e-08	2.01008e-06	Abca7	27403	ATP-binding cassette, sub-family A (ABC1), member 7
ENSMUSG00000001100	2298.54	-0.360137	0.0675399	-5.33222	9.70199e-08	2.0183e-06	Poldip2	67811	polymerase (DNA-directed), delta interacting protein 2
ENSMUSG00000021069	616.472	-0.685019	0.128508	-5.33054	9.792e-08	2.03452e-06	Pygl	110095	liver glycogen phosphorylase
ENSMUSG00000086124	39.6012	2.27276	0.426648	5.32701	9.98404e-08	2.07187e-06	A530076I17Rik	320367	RIKEN cDNA A530076I17 gene
ENSMUSG00000086228	73.7043	-1.35584	0.254551	-5.3264	1.00177e-07	2.0763e-06	Ubap1l	208080	ubiquitin-associated protein 1-like
ENSMUSG00000034371	711.713	-0.548602	0.103034	-5.32449	1.01235e-07	2.09566e-06	Tkfc	225913	triokinase, FMN cyclase
ENSMUSG00000117822	174.022	-0.939035	0.176377	-5.32402	1.01496e-07	2.0985e-06	NA	NA	NA
ENSMUSG00000043964	439.395	-0.601953	0.113115	-5.32159	1.02863e-07	2.12415e-06	Orai3	269999	ORAI calcium release-activated calcium modulator 3
ENSMUSG00000020610	1033.15	-0.419945	0.0789635	-5.31822	1.04787e-07	2.16125e-06	Amz2	13929	archaelysin family metallopeptidase 2
ENSMUSG00000024837	416.83	-0.701966	0.132153	-5.31177	1.08563e-07	2.2364e-06	Dmrt1	50796	doublesex and mab-3 related transcription factor 1
ENSMUSG00000020808	803.569	-0.524564	0.0987952	-5.30961	1.0986e-07	2.26035e-06	Pimreg	109212	PICALM interacting mitotic regulator
ENSMUSG00000064194	264.446	1.06614	0.200848	5.30818	1.10723e-07	2.27535e-06	Zfp936	668620	zinc finger protein 936
ENSMUSG00000004285	2921.9	-0.376199	0.0709154	-5.3049	1.12735e-07	2.31269e-06	Atp6v1f	66144	ATPase, H+ transporting, lysosomal V1 subunit F
ENSMUSG00000034807	5964.35	-0.390135	0.0735441	-5.30477	1.12814e-07	2.31269e-06	Colgalt1	234407	collagen beta(1-O)galactosyltransferase 1
ENSMUSG00000029713	4428.52	-0.365985	0.0690096	-5.30339	1.13673e-07	2.32001e-06	Gnb2	14693	guanine nucleotide binding protein (G protein), beta 2
ENSMUSG00000097525	42.9276	2.10395	0.396717	5.3034	1.13668e-07	2.32001e-06	NA	NA	NA
ENSMUSG00000020363	969.711	-0.492072	0.0927858	-5.30331	1.13721e-07	2.32001e-06	Gfpt2	14584	glutamine fructose-6-phosphate transaminase 2
ENSMUSG00000115113	66.2678	1.55127	0.292479	5.30388	1.13369e-07	2.32001e-06	NA	NA	NA
ENSMUSG00000002395	1618.46	-0.434439	0.081929	-5.30263	1.14148e-07	2.32593e-06	Use1	67023	unconventional SNARE in the ER 1 homolog (S. cerevisiae)
ENSMUSG00000046323	990.466	0.643056	0.121373	5.29816	1.16973e-07	2.37833e-06	Dppa3	73708	developmental pluripotency-associated 3
ENSMUSG00000002014	1399.48	-0.416664	0.0786438	-5.29812	1.17002e-07	2.37833e-06	Ssr4	20832	signal sequence receptor, delta
ENSMUSG00000028675	862.504	-0.483298	0.0912418	-5.29689	1.17794e-07	2.39155e-06	Pnrc2	52830	proline-rich nuclear receptor coactivator 2
ENSMUSG00000021097	582.833	-0.680075	0.12849	-5.29282	1.20448e-07	2.4425e-06	Clmn	94040	calmin
ENSMUSG00000089991	38.4131	2.15043	0.406632	5.2884	1.23388e-07	2.49912e-06	NA	NA	NA
ENSMUSG00000032458	5825.91	-0.32163	0.0608719	-5.28372	1.26584e-07	2.55952e-06	Copb2	50797	coatomer protein complex, subunit beta 2 (beta prime)
ENSMUSG00000024357	635.012	-0.682813	0.129233	-5.2836	1.26673e-07	2.55952e-06	Sil1	81500	endoplasmic reticulum chaperone SIL1 homolog (S. cerevisiae)
ENSMUSG00000036915	86.0139	-1.37244	0.25982	-5.28227	1.27596e-07	2.57509e-06	Kirrel2	243911	kirre like nephrin family adhesion molecule 2
ENSMUSG00000035121	627.563	-0.596072	0.112862	-5.28145	1.28168e-07	2.58354e-06	Neil2	382913	nei like 2 (E. coli)
ENSMUSG00000019861	1073.54	0.477589	0.0904478	5.28027	1.28994e-07	2.59402e-06	Gopc	94221	golgi associated PDZ and coiled-coil motif containing
ENSMUSG00000020121	423.302	0.713742	0.135171	5.28027	1.28992e-07	2.59402e-06	Srgap1	117600	SLIT-ROBO Rho GTPase activating protein 1
ENSMUSG00000031586	3275.56	-0.330016	0.0625029	-5.28	1.29181e-07	2.59469e-06	Rbpms	19663	RNA binding protein gene with multiple splicing
ENSMUSG00000032305	858.49	-0.46338	0.08782	-5.27647	1.31693e-07	2.64199e-06	Fam219b	78323	family with sequence similarity 219, member B
ENSMUSG00000045411	2379.51	-0.377844	0.0716208	-5.27562	1.32311e-07	2.65124e-06	2410002F23Rik	668661	RIKEN cDNA 2410002F23 gene
ENSMUSG00000002871	594.764	-0.641015	0.121576	-5.27254	1.34552e-07	2.69295e-06	Tpra1	24100	transmembrane protein, adipocyte asscociated 1
ENSMUSG00000024608	34824.8	-0.35953	0.0682001	-5.27168	1.35179e-07	2.7023e-06	Rps14	20044	ribosomal protein S14
ENSMUSG00000018604	5868.34	0.412165	0.0782042	5.27037	1.36147e-07	2.71844e-06	Tbx3	21386	T-box 3
ENSMUSG00000063316	11044.2	-0.334027	0.0633987	-5.26867	1.37417e-07	2.74055e-06	Rpl27	19942	ribosomal protein L27
ENSMUSG00000020583	163.736	-0.940796	0.178682	-5.26521	1.40028e-07	2.78933e-06	Matn3	17182	matrilin 3
ENSMUSG00000070808	574.793	0.581994	0.110583	5.26297	1.4175e-07	2.8203e-06	Bicra	243842	BRD4 interacting chromatin remodeling complex associated protein
ENSMUSG00000025855	289.366	-0.74948	0.142443	-5.2616	1.42805e-07	2.83795e-06	Prkar1b	19085	protein kinase, cAMP dependent regulatory, type I beta
ENSMUSG00000031807	1549.3	-0.456673	0.0868048	-5.26091	1.4334e-07	2.84525e-06	Pgls	66171	6-phosphogluconolactonase
ENSMUSG00000002781	540.421	-0.535597	0.10183	-5.25972	1.44275e-07	2.86044e-06	Tmem143	70209	transmembrane protein 143
ENSMUSG00000022519	587.204	0.545481	0.10379	5.25561	1.47534e-07	2.92161e-06	Srl	106393	sarcalumenin
ENSMUSG00000054452	5406.14	-0.420897	0.0800927	-5.25512	1.47926e-07	2.92595e-06	Tle5	14797	TLE family member 5, transcriptional modulator
ENSMUSG00000074030	720.976	0.570097	0.108516	5.25357	1.49175e-07	2.94721e-06	Exoc8	102058	exocyst complex component 8
ENSMUSG00000106990	190.113	0.909193	0.173168	5.25036	1.51804e-07	2.99564e-06	NA	NA	NA
ENSMUSG00000027984	2927.17	-0.35349	0.0674239	-5.24279	1.58164e-07	3.1175e-06	Hadh	15107	hydroxyacyl-Coenzyme A dehydrogenase
ENSMUSG00000018401	1514.43	-0.418036	0.0797665	-5.24075	1.59928e-07	3.14861e-06	Mtmr4	170749	myotubularin related protein 4
ENSMUSG00000054619	344.375	-0.643464	0.12293	-5.23439	1.65529e-07	3.25509e-06	Mettl7a1	70152	methyltransferase like 7A1
ENSMUSG00000021953	10277.7	0.346885	0.0662762	5.23393	1.65946e-07	3.25949e-06	Tdh	58865	L-threonine dehydrogenase
ENSMUSG00000003309	651.42	-0.628298	0.120081	-5.2323	1.67414e-07	3.2845e-06	Ap1m2	11768	adaptor protein complex AP-1, mu 2 subunit
ENSMUSG00000036817	5889.87	-0.346694	0.0662751	-5.23114	1.68469e-07	3.30137e-06	Sun1	77053	Sad1 and UNC84 domain containing 1
ENSMUSG00000015365	2060.48	0.523063	0.0999946	5.23091	1.68678e-07	3.30164e-06	Mov10l1	83456	Mov10 like RISC complex RNA helicase 1
ENSMUSG00000025791	731.468	-0.576389	0.110224	-5.22924	1.7021e-07	3.32777e-06	Pgm2	72157	phosphoglucomutase 2
ENSMUSG00000040943	4953.54	0.520068	0.0994834	5.22769	1.71643e-07	3.3519e-06	Tet2	214133	tet methylcytosine dioxygenase 2
ENSMUSG00000074768	485.628	0.757991	0.145007	5.22726	1.72043e-07	3.35584e-06	Bhmt	12116	betaine-homocysteine methyltransferase
ENSMUSG00000030980	3346.95	0.373612	0.071488	5.22622	1.73014e-07	3.37089e-06	Knop1	66356	lysine rich nucleolar protein 1
ENSMUSG00000027520	1168.85	1.26866	0.242853	5.22398	1.75119e-07	3.40366e-06	Zdbf2	73884	zinc finger, DBF-type containing 2
ENSMUSG00000059273	1869.9	0.5022	0.0961371	5.22379	1.75301e-07	3.40366e-06	Zc3h4	330474	zinc finger CCCH-type containing 4
ENSMUSG00000030729	279.191	0.759026	0.145293	5.2241	1.75007e-07	3.40366e-06	Pgm2l1	70974	phosphoglucomutase 2-like 1
ENSMUSG00000060961	106.881	1.20292	0.230347	5.22219	1.76819e-07	3.42919e-06	Slc4a4	54403	solute carrier family 4 (anion exchanger), member 4
ENSMUSG00000037750	638.611	0.536757	0.102802	5.22125	1.7772e-07	3.44271e-06	Fam222b	216971	family with sequence similarity 222, member B
ENSMUSG00000031320	41037.1	-0.285138	0.0546188	-5.22051	1.78429e-07	3.45249e-06	Rps4x	20102	ribosomal protein S4, X-linked
ENSMUSG00000050244	4332.59	0.407715	0.0781706	5.21571	1.8311e-07	3.53902e-06	Heatr1	217995	HEAT repeat containing 1
ENSMUSG00000062729	729.814	-0.566429	0.108681	-5.21182	1.86993e-07	3.6058e-06	Ppox	19044	protoporphyrinogen oxidase
ENSMUSG00000029311	858.744	-0.502988	0.0965084	-5.21186	1.86952e-07	3.6058e-06	Hsd17b11	114664	hydroxysteroid (17-beta) dehydrogenase 11
ENSMUSG00000052707	3535.17	0.351744	0.0675332	5.20846	1.90414e-07	3.66758e-06	Tnrc6a	233833	trinucleotide repeat containing 6a
ENSMUSG00000060429	157.476	1.06089	0.203712	5.20782	1.91071e-07	3.67547e-06	Sntb1	20649	syntrophin, basic 1
ENSMUSG00000031059	1803.73	-0.456758	0.0877093	-5.20764	1.91259e-07	3.67547e-06	Ndufb11	104130	NADH:ubiquinone oxidoreductase subunit B11
ENSMUSG00000066842	59.2787	1.64019	0.31504	5.20629	1.9265e-07	3.69381e-06	Hmcn1	545370	hemicentin 1
ENSMUSG00000009927	21272.9	-0.311106	0.0597548	-5.20637	1.92573e-07	3.69381e-06	Rps25	75617	ribosomal protein S25
ENSMUSG00000040043	1146.71	-0.433019	0.0831959	-5.20481	1.94194e-07	3.7192e-06	Rbms2	56516	RNA binding motif, single stranded interacting protein 2
ENSMUSG00000026554	3296.97	-0.404232	0.0777614	-5.19836	2.0105e-07	3.84178e-06	Dcaf8	98193	DDB1 and CUL4 associated factor 8
ENSMUSG00000079033	237.232	-0.799897	0.153873	-5.19841	2.01003e-07	3.84178e-06	Mef2b	17259	myocyte enhancer factor 2B
ENSMUSG00000025964	2041.86	-0.4275	0.0822468	-5.19776	2.017e-07	3.84582e-06	Adam23	23792	a disintegrin and metallopeptidase domain 23
ENSMUSG00000020063	2097.04	0.425508	0.081864	5.19775	2.01717e-07	3.84582e-06	Sirt1	93759	sirtuin 1
ENSMUSG00000057614	581.806	0.533979	0.102748	5.19696	2.02574e-07	3.85781e-06	Gnai1	14677	guanine nucleotide binding protein (G protein), alpha inhibiting 1
ENSMUSG00000001228	10213.6	-0.353531	0.0680357	-5.19625	2.03344e-07	3.86811e-06	Uhrf1	18140	ubiquitin-like, containing PHD and RING finger domains, 1
ENSMUSG00000071547	1400.11	-0.514653	0.0991479	-5.19076	2.09436e-07	3.97952e-06	Nt5dc2	70021	5'-nucleotidase domain containing 2
ENSMUSG00000022438	1837.33	-0.38428	0.0740481	-5.1896	2.10752e-07	4.00002e-06	Parvb	170736	parvin, beta
ENSMUSG00000025465	2096.9	-0.395187	0.0761677	-5.18838	2.1213e-07	4.02166e-06	Echs1	93747	enoyl Coenzyme A hydratase, short chain, 1, mitochondrial
ENSMUSG00000042770	2164.02	-0.371576	0.0716393	-5.18675	2.13993e-07	4.05243e-06	Hebp1	15199	heme binding protein 1
ENSMUSG00000040415	741.309	-0.484646	0.0934588	-5.18566	2.15248e-07	4.07164e-06	Dtx3	80904	deltex 3, E3 ubiquitin ligase
ENSMUSG00000078716	315.509	-0.658027	0.126931	-5.18414	2.17015e-07	4.10047e-06	Tmem8b	242409	transmembrane protein 8B
ENSMUSG00000085843	266.858	0.775817	0.149729	5.18146	2.20161e-07	4.15526e-06	Kank4os	399570	KN motif and ankyrin repeat domains 4, opposite strand
ENSMUSG00000006589	2935.82	-0.406756	0.0785227	-5.18011	2.21753e-07	4.18064e-06	Aprt	11821	adenine phosphoribosyl transferase
ENSMUSG00000001576	2058.62	-0.401997	0.077648	-5.17717	2.25279e-07	4.24237e-06	Ergic1	67458	endoplasmic reticulum-golgi intermediate compartment (ERGIC) 1
ENSMUSG00000001604	439.109	-0.613148	0.118522	-5.17327	2.30027e-07	4.32696e-06	Tcea3	21401	transcription elongation factor A (SII), 3
ENSMUSG00000074170	398.675	-0.706666	0.136613	-5.17277	2.30649e-07	4.33384e-06	Plekhf1	72287	pleckstrin homology domain containing, family F (with FYVE domain) member 1
ENSMUSG00000099413	41.0256	1.83192	0.35422	5.17171	2.31966e-07	4.35374e-06	Gm17767	100045066	predicted gene, 17767
ENSMUSG00000031960	16728.6	-0.465198	0.0899757	-5.17027	2.33757e-07	4.3825e-06	Aars	234734	alanyl-tRNA synthetase
ENSMUSG00000001588	415.875	-0.608545	0.117717	-5.16954	2.34669e-07	4.38499e-06	Acap1	216859	ArfGAP with coiled-coil, ankyrin repeat and PH domains 1
ENSMUSG00000020680	4847.95	-0.321983	0.0622845	-5.16956	2.34644e-07	4.38499e-06	Taf15	70439	TATA-box binding protein associated factor 15
ENSMUSG00000011148	545.467	-0.702934	0.135971	-5.16973	2.34435e-07	4.38499e-06	Adssl1	11565	adenylosuccinate synthetase like 1
ENSMUSG00000021377	5273.82	0.360477	0.0697902	5.16515	2.40244e-07	4.4842e-06	Dek	110052	DEK oncogene (DNA binding)
ENSMUSG00000031827	1373.85	-0.571013	0.110602	-5.16279	2.43295e-07	4.53614e-06	Cotl1	72042	coactosin-like 1 (Dictyostelium)
ENSMUSG00000030126	764.76	0.489571	0.0948486	5.1616	2.44842e-07	4.55994e-06	Tmcc1	330401	transmembrane and coiled coil domains 1
ENSMUSG00000029767	18444.3	-0.324508	0.0628959	-5.15945	2.47681e-07	4.60773e-06	Calu	12321	calumenin
ENSMUSG00000025024	2704.57	0.420551	0.0815315	5.15814	2.4942e-07	4.63498e-06	Smndc1	76479	survival motor neuron domain containing 1
ENSMUSG00000034868	245.365	0.760111	0.147484	5.15385	2.55199e-07	4.73716e-06	Myl12b	67938	myosin, light chain 12B, regulatory
ENSMUSG00000073590	94.0814	1.44614	0.280677	5.15235	2.57245e-07	4.7699e-06	NA	NA	NA
ENSMUSG00000053565	5767.73	-0.367736	0.071385	-5.15144	2.58489e-07	4.78771e-06	Eif3k	73830	eukaryotic translation initiation factor 3, subunit K
ENSMUSG00000017009	7435.24	-0.425038	0.0825561	-5.14847	2.62613e-07	4.85626e-06	Sdc4	20971	syndecan 4
ENSMUSG00000022620	463.047	-0.67679	0.131457	-5.14837	2.62765e-07	4.85626e-06	Arsa	11883	arylsulfatase A
ENSMUSG00000026028	1445.62	0.398948	0.0775036	5.14748	2.64009e-07	4.87392e-06	Trak2	70827	trafficking protein, kinesin binding 2
ENSMUSG00000020357	268.981	0.927916	0.180342	5.14531	2.67079e-07	4.92523e-06	Flt4	14257	FMS-like tyrosine kinase 4
ENSMUSG00000061983	27476.9	-0.409625	0.0796249	-5.14444	2.68326e-07	4.94282e-06	Rps12	20042	ribosomal protein S12
ENSMUSG00000022652	2533.58	-0.379717	0.073822	-5.14368	2.69403e-07	4.95724e-06	Morc1	17450	microrchidia 1
ENSMUSG00000070902	50.2862	1.86306	0.362485	5.13968	2.75202e-07	5.05844e-06	Zfp352	236537	zinc finger protein 352
ENSMUSG00000009633	60.1588	-1.36393	0.265543	-5.13638	2.80076e-07	5.14244e-06	G0s2	14373	G0/G1 switch gene 2
ENSMUSG00000021690	741.526	0.623668	0.121441	5.13556	2.81309e-07	5.15946e-06	Jmy	57748	junction-mediating and regulatory protein
ENSMUSG00000042002	73.6604	1.41291	0.275192	5.13426	2.83251e-07	5.18946e-06	Foxn4	116810	forkhead box N4
ENSMUSG00000040675	2111.35	-0.368241	0.071742	-5.13285	2.8539e-07	5.22298e-06	Mthfd1l	270685	methylenetetrahydrofolate dehydrogenase (NADP+ dependent) 1-like
ENSMUSG00000031730	1327.08	-0.39452	0.0768793	-5.13168	2.87163e-07	5.24973e-06	Dhodh	56749	dihydroorotate dehydrogenase
ENSMUSG00000033439	444.827	-0.621676	0.121172	-5.13052	2.88936e-07	5.27643e-06	Trmt13	229780	tRNA methyltransferase 13
ENSMUSG00000050323	505.206	-0.531685	0.103715	-5.12638	2.9537e-07	5.3881e-06	Ndufaf6	76947	NADH:ubiquinone oxidoreductase complex assembly factor 6
ENSMUSG00000031490	7464.44	-0.391815	0.0764441	-5.12551	2.96734e-07	5.40715e-06	Eif4ebp1	13685	eukaryotic translation initiation factor 4E binding protein 1
ENSMUSG00000084758	22.786	3.39933	0.66355	5.12295	3.00799e-07	5.47532e-06	NA	NA	NA
ENSMUSG00000040354	4406.24	-0.369672	0.0721754	-5.12185	3.02547e-07	5.50121e-06	Mars	216443	methionine-tRNA synthetase
ENSMUSG00000036923	55.1282	1.66	0.324117	5.12162	3.02924e-07	5.50215e-06	Stox1	216021	storkhead box 1
ENSMUSG00000018765	5637.45	-0.300959	0.0587831	-5.11983	3.05812e-07	5.54864e-06	Fxr2	23879	fragile X mental retardation, autosomal homolog 2
ENSMUSG00000039254	851.217	-0.467568	0.0913375	-5.11913	3.06948e-07	5.56327e-06	Pomt1	99011	protein-O-mannosyltransferase 1
ENSMUSG00000038932	366.968	0.680112	0.13289	5.11787	3.09003e-07	5.59452e-06	Tcfl5	277353	transcription factor-like 5 (basic helix-loop-helix)
ENSMUSG00000044252	1506.22	-0.408895	0.0799651	-5.11342	3.16378e-07	5.7219e-06	Osbpl1a	64291	oxysterol binding protein-like 1A
ENSMUSG00000015243	1549.1	0.450908	0.0881969	5.11252	3.17894e-07	5.73704e-06	Abca1	11303	ATP-binding cassette, sub-family A (ABC1), member 1
ENSMUSG00000025494	536.229	-0.547527	0.107095	-5.11256	3.1783e-07	5.73704e-06	Sigirr	24058	single immunoglobulin and toll-interleukin 1 receptor (TIR) domain
ENSMUSG00000044857	975.225	-0.473868	0.0927256	-5.11043	3.21424e-07	5.79456e-06	Lemd2	224640	LEM domain containing 2
ENSMUSG00000038619	2291.5	-0.341459	0.066827	-5.10959	3.22858e-07	5.8142e-06	Ensa	56205	endosulfine alpha
ENSMUSG00000002342	1696.74	-0.479199	0.0938066	-5.10837	3.24946e-07	5.84557e-06	Tmem161a	234371	transmembrane protein 161A
ENSMUSG00000009596	1558.88	0.473994	0.0928038	5.10748	3.26479e-07	5.8669e-06	Taf7l	74469	TATA-box binding protein associated factor 7 like
ENSMUSG00000002028	3206.37	0.33714	0.066015	5.10702	3.27284e-07	5.87511e-06	Kmt2a	214162	lysine (K)-specific methyltransferase 2A
ENSMUSG00000015312	1844.92	-0.944656	0.185014	-5.10585	3.29303e-07	5.90509e-06	Gadd45b	17873	growth arrest and DNA-damage-inducible 45 beta
ENSMUSG00000037940	32.461	3.0336	0.594178	5.10554	3.29846e-07	5.90854e-06	Inpp4b	234515	inositol polyphosphate-4-phosphatase, type II
ENSMUSG00000054321	789.396	0.495483	0.0970674	5.10453	3.31623e-07	5.93409e-06	Taf4b	72504	TATA-box binding protein associated factor 4b
ENSMUSG00000028998	3113.86	-0.429746	0.0841959	-5.10412	3.32339e-07	5.94061e-06	Tomm7	66169	translocase of outer mitochondrial membrane 7
ENSMUSG00000044533	73719.3	-0.349415	0.0684831	-5.10221	3.35706e-07	5.99445e-06	Rps2	16898	ribosomal protein S2
ENSMUSG00000045589	135.031	1.07512	0.210769	5.10097	3.37923e-07	6.02765e-06	Frrs1l	230235	ferric-chelate reductase 1 like
ENSMUSG00000040351	1208.62	0.457924	0.0898908	5.09423	3.50165e-07	6.2263e-06	Ankib1	70797	ankyrin repeat and IBR domain containing 1
ENSMUSG00000061787	25602.6	-0.351193	0.0689392	-5.09425	3.50127e-07	6.2263e-06	Rps17	20068	ribosomal protein S17
ENSMUSG00000055320	7663.5	0.408767	0.0802371	5.09448	3.49697e-07	6.2263e-06	Tead1	21676	TEA domain family member 1
ENSMUSG00000029426	909.849	-0.439004	0.0861993	-5.09289	3.52646e-07	6.26382e-06	Scarb2	12492	scavenger receptor class B, member 2
ENSMUSG00000028464	439.557	-0.763991	0.150126	-5.089	3.5996e-07	6.38703e-06	Tpm2	22004	tropomyosin 2, beta
ENSMUSG00000054855	467.695	0.727371	0.142948	5.08836	3.61173e-07	6.40182e-06	Rnd1	223881	Rho family GTPase 1
ENSMUSG00000059412	244.895	-0.750587	0.147546	-5.08715	3.63486e-07	6.43606e-06	Fxyd2	11936	FXYD domain-containing ion transport regulator 2
ENSMUSG00000040321	526.79	0.708951	0.139374	5.08668	3.64392e-07	6.44535e-06	Zfp770	228491	zinc finger protein 770
ENSMUSG00000020153	1004.39	-0.494719	0.0973379	-5.08248	3.7253e-07	6.5824e-06	Ndufs7	75406	NADH:ubiquinone oxidoreductase core subunit S7
ENSMUSG00000075122	527.04	1.40247	0.276083	5.07987	3.77685e-07	6.66652e-06	Cd80	12519	CD80 antigen
ENSMUSG00000044676	206.763	0.923812	0.182006	5.07571	3.86047e-07	6.807e-06	Zfp612	234725	zinc finger protein 612
ENSMUSG00000042650	4995.33	-0.315417	0.0621634	-5.07401	3.89522e-07	6.85396e-06	Alkbh5	268420	alkB homolog 5, RNA demethylase
ENSMUSG00000035885	5301.53	-0.476968	0.0940019	-5.07403	3.89477e-07	6.85396e-06	Cox8a	12868	cytochrome c oxidase subunit 8A
ENSMUSG00000041168	5531.09	-0.372761	0.0735313	-5.06942	3.99024e-07	7.01385e-06	Lonp1	74142	lon peptidase 1, mitochondrial
ENSMUSG00000021819	1261.05	-0.509192	0.100473	-5.06797	4.02083e-07	7.06027e-06	Zswim8	268721	zinc finger SWIM-type containing 8
ENSMUSG00000029470	519.573	-0.510959	0.100833	-5.06739	4.03302e-07	7.07433e-06	P2rx4	18438	purinergic receptor P2X, ligand-gated ion channel 4
ENSMUSG00000025227	1494.04	-0.512233	0.10109	-5.0671	4.03932e-07	7.07804e-06	Mfsd13a	75146	major facilitator superfamily domain containing 13a
ENSMUSG00000062456	482.589	-0.567424	0.112042	-5.06438	4.09726e-07	7.17211e-06	NA	NA	NA
ENSMUSG00000089542	47.5476	-1.92177	0.379523	-5.06366	4.11279e-07	7.19185e-06	LOC115487914	115487914	small nucleolar RNA SNORD10
ENSMUSG00000030340	95.8985	-1.16976	0.231106	-5.06158	4.15795e-07	7.26331e-06	Scnn1a	20276	sodium channel, nonvoltage-gated 1 alpha
ENSMUSG00000063694	2791.2	0.390059	0.0771173	5.058	4.23686e-07	7.38587e-06	Cycs	13063	cytochrome c, somatic
ENSMUSG00000022844	996.503	-0.488793	0.0966353	-5.05812	4.23402e-07	7.38587e-06	Pdia5	72599	protein disulfide isomerase associated 5
ENSMUSG00000032171	1312.4	0.473345	0.0935951	5.05737	4.25077e-07	7.40247e-06	Pin1	23988	protein (peptidyl-prolyl cis/trans isomerase) NIMA-interacting 1
ENSMUSG00000022099	1424.71	-0.385386	0.0762218	-5.05612	4.2787e-07	7.44345e-06	Dmtn	13829	dematin actin binding protein
ENSMUSG00000052727	1298.44	0.428037	0.0846832	5.05456	4.31376e-07	7.49525e-06	Map1b	17755	microtubule-associated protein 1B
ENSMUSG00000023942	3003.63	-0.342847	0.0678314	-5.0544	4.31736e-07	7.49525e-06	Slc29a1	63959	solute carrier family 29 (nucleoside transporters), member 1
ENSMUSG00000033722	185.607	-0.864553	0.171069	-5.05382	4.33068e-07	7.50296e-06	BC034090	207792	cDNA sequence BC034090
ENSMUSG00000031715	10703.2	0.347768	0.0688121	5.05388	4.32927e-07	7.50296e-06	Smarca5	93762	SWI/SNF related, matrix associated, actin dependent regulator of chromatin, subfamily a, member 5
ENSMUSG00000040010	10095.8	-0.441721	0.0874113	-5.05336	4.34107e-07	7.51325e-06	Slc7a5	20539	solute carrier family 7 (cationic amino acid transporter, y+ system), member 5
ENSMUSG00000030795	11334	0.36809	0.0728606	5.05197	4.37274e-07	7.56033e-06	Fus	233908	fused in sarcoma
ENSMUSG00000062683	2420.22	-0.489952	0.0970483	-5.04854	4.45195e-07	7.68939e-06	Atp5g2	67942	ATP synthase, H+ transporting, mitochondrial F0 complex, subunit C2 (subunit 9)
ENSMUSG00000096349	183.483	-5.14824	1.01993	-5.04764	4.47297e-07	7.71782e-06	LOC115488051	115488051	U1 spliceosomal RNA
ENSMUSG00000024140	866.962	-0.494305	0.0979362	-5.04721	4.48304e-07	7.7273e-06	Epas1	13819	endothelial PAS domain protein 1
ENSMUSG00000065037	317.466	-3.69795	0.732907	-5.04559	4.52116e-07	7.77713e-06	Rn7sk	19817	RNA, 7SK, nuclear
ENSMUSG00000032554	490.85	-0.611452	0.121181	-5.04578	4.51674e-07	7.77713e-06	Trf	22041	transferrin
ENSMUSG00000028179	1885.55	-0.406909	0.0806523	-5.04522	4.53002e-07	7.78445e-06	Cth	107869	cystathionase (cystathionine gamma-lyase)
ENSMUSG00000068874	137.085	-1.01128	0.20051	-5.04352	4.57054e-07	7.84609e-06	Selenbp1	20341	selenium binding protein 1
ENSMUSG00000030674	351.813	-0.650668	0.129046	-5.04214	4.60345e-07	7.89457e-06	Qprt	67375	quinolinate phosphoribosyltransferase
ENSMUSG00000058258	532.361	-0.587781	0.116627	-5.03983	4.65954e-07	7.98265e-06	Idi1	319554	isopentenyl-diphosphate delta isomerase
ENSMUSG00000032536	1594.48	-0.44081	0.0875106	-5.03722	4.72352e-07	8.08406e-06	Trak1	67095	trafficking protein, kinesin binding 1
ENSMUSG00000024026	3418.31	-0.326548	0.0648429	-5.03599	4.75379e-07	8.12764e-06	Glo1	109801	glyoxalase 1
ENSMUSG00000021733	1527.19	-0.510176	0.101331	-5.03475	4.78461e-07	8.17205e-06	Slc4a7	218756	solute carrier family 4, sodium bicarbonate cotransporter, member 7
ENSMUSG00000046761	320.984	0.956849	0.190066	5.03431	4.79574e-07	8.1828e-06	Fam83h	105732	family with sequence similarity 83, member H
ENSMUSG00000040562	423.201	-0.628439	0.124882	-5.03226	4.84736e-07	8.25531e-06	Gstm2	14863	glutathione S-transferase, mu 2
ENSMUSG00000019848	67.2658	1.39487	0.277188	5.03223	4.84802e-07	8.25531e-06	Popdc3	78977	popeye domain containing 3
ENSMUSG00000029385	517.909	-0.645329	0.128282	-5.03056	4.89061e-07	8.31946e-06	Ccng2	12452	cyclin G2
ENSMUSG00000023092	1402	-0.433522	0.0861878	-5.02997	4.90566e-07	8.33666e-06	Fhl1	14199	four and a half LIM domains 1
ENSMUSG00000028461	632.255	-0.520592	0.103528	-5.02852	4.94282e-07	8.39137e-06	Ccdc107	622404	coiled-coil domain containing 107
ENSMUSG00000064337	5853.28	-1.47756	0.294061	-5.02468	5.04278e-07	8.55248e-06	NA	NA	NA
ENSMUSG00000003031	1914.73	-0.350598	0.0697894	-5.02366	5.06967e-07	8.58945e-06	Cdkn1b	12576	cyclin-dependent kinase inhibitor 1B
ENSMUSG00000030207	1553.75	-0.43207	0.0860161	-5.02313	5.08348e-07	8.60422e-06	Fam234b	74525	family with sequence similarity 234, member B
ENSMUSG00000027597	3390.39	-0.376692	0.075007	-5.02208	5.11138e-07	8.64279e-06	Ahcy	269378	S-adenosylhomocysteine hydrolase
ENSMUSG00000024891	359.22	-0.630572	0.125574	-5.02153	5.12607e-07	8.65896e-06	Slc29a2	13340	solute carrier family 29 (nucleoside transporters), member 2
ENSMUSG00000019505	13446.3	-0.337116	0.0671532	-5.02011	5.16426e-07	8.71476e-06	Ubb	22187	ubiquitin B
ENSMUSG00000033467	412.493	-0.686352	0.136727	-5.01986	5.17094e-07	8.71731e-06	Crlf2	57914	cytokine receptor-like factor 2
ENSMUSG00000001472	5926.69	-0.312274	0.0622425	-5.01706	5.24683e-07	8.83644e-06	Tcf25	66855	transcription factor 25 (basic helix-loop-helix)
ENSMUSG00000021999	24.8939	3.78446	0.754957	5.01282	5.36384e-07	9.01552e-06	Cpb2	56373	carboxypeptidase B2 (plasma)
ENSMUSG00000039929	2814.96	0.358159	0.0714461	5.01299	5.35917e-07	9.01552e-06	Urb1	207932	URB1 ribosome biogenesis 1 homolog (S. cerevisiae)
ENSMUSG00000022450	2650.67	-0.382259	0.076274	-5.01166	5.39631e-07	9.06108e-06	Ndufa6	67130	NADH:ubiquinone oxidoreductase subunit A6
ENSMUSG00000018554	526.339	-0.577861	0.115318	-5.01103	5.41405e-07	9.08184e-06	Ybx2	53422	Y box protein 2
ENSMUSG00000026686	49.8275	1.64528	0.328544	5.0078	5.50555e-07	9.22617e-06	Lmx1a	110648	LIM homeobox transcription factor 1 alpha
ENSMUSG00000019577	788.074	-0.484127	0.0967196	-5.00548	5.5724e-07	9.32895e-06	Pdk4	27273	pyruvate dehydrogenase kinase, isoenzyme 4
ENSMUSG00000025403	3836.96	-0.384897	0.0769358	-5.00284	5.64926e-07	9.44825e-06	Shmt2	108037	serine hydroxymethyltransferase 2 (mitochondrial)
ENSMUSG00000020385	1008.43	-0.423364	0.0847158	-4.99746	5.80894e-07	9.7057e-06	Clk4	12750	CDC like kinase 4
ENSMUSG00000036620	1033.63	-0.430319	0.0861308	-4.99611	5.84992e-07	9.74526e-06	Mgat4b	103534	mannoside acetylglucosaminyltransferase 4, isoenzyme B
ENSMUSG00000007041	2232.22	-0.332075	0.0664657	-4.99618	5.84763e-07	9.74526e-06	Clic1	114584	chloride intracellular channel 1
ENSMUSG00000034998	1248.68	0.41425	0.0829096	4.9964	5.84096e-07	9.74526e-06	Foxn2	14236	forkhead box N2
ENSMUSG00000033307	6153.17	-0.745934	0.149382	-4.99346	5.93057e-07	9.86987e-06	Mif	17319	macrophage migration inhibitory factor (glycosylation-inhibiting factor)
ENSMUSG00000079036	1648.64	-0.397105	0.0796415	-4.98615	6.15932e-07	1.02405e-05	Alkbh1	211064	alkB homolog 1, histone H2A dioxygenase
ENSMUSG00000020483	6116.39	0.332114	0.0666208	4.98514	6.19173e-07	1.02842e-05	Dynll2	68097	dynein light chain LC8-type 2
ENSMUSG00000028439	74.2761	1.39135	0.279116	4.98483	6.20151e-07	1.02904e-05	Fam219a	71901	family with sequence similarity 219, member A
ENSMUSG00000041231	820.554	0.469726	0.0942719	4.98267	6.27125e-07	1.03959e-05	Ublcp1	79560	ubiquitin-like domain containing CTD phosphatase 1
ENSMUSG00000079111	2683.02	-0.355122	0.0712859	-4.98166	6.30421e-07	1.04403e-05	Kdelr2	66913	KDEL (Lys-Asp-Glu-Leu) endoplasmic reticulum protein retention receptor 2
ENSMUSG00000029545	1677.97	-0.412905	0.0829069	-4.98035	6.34686e-07	1.05006e-05	Acads	11409	acyl-Coenzyme A dehydrogenase, short chain
ENSMUSG00000015748	2882.34	0.482776	0.0969399	4.98015	6.35341e-07	1.05012e-05	Prpf3	70767	pre-mRNA processing factor 3
ENSMUSG00000010067	339.176	-0.688425	0.138254	-4.97944	6.37697e-07	1.05195e-05	Rassf1	56289	Ras association (RalGDS/AF-6) domain family member 1
ENSMUSG00000022094	778.142	-0.529976	0.10643	-4.9796	6.37166e-07	1.05195e-05	Slc39a14	213053	solute carrier family 39 (zinc transporter), member 14
ENSMUSG00000031657	1927.59	0.408443	0.0820374	4.97874	6.39989e-07	1.0547e-05	Heatr3	234549	HEAT repeat containing 3
ENSMUSG00000039988	1856.79	0.424945	0.0853941	4.97628	6.48171e-07	1.06715e-05	Ankrd13c	433667	ankyrin repeat domain 13c
ENSMUSG00000031231	4003.15	-0.296442	0.059577	-4.97579	6.49829e-07	1.06883e-05	Cox7b	66142	cytochrome c oxidase subunit 7B
ENSMUSG00000022490	440.927	-0.636658	0.127957	-4.97556	6.50598e-07	1.06906e-05	Ppp1r1a	58200	protein phosphatase 1, regulatory inhibitor subunit 1A
ENSMUSG00000052271	70.293	-1.24747	0.250773	-4.97451	6.54121e-07	1.0738e-05	Bhlha15	17341	basic helix-loop-helix family, member a15
ENSMUSG00000038366	8774.61	-0.288729	0.0581131	-4.9684	6.7506e-07	1.1071e-05	Lasp1	16796	LIM and SH3 protein 1
ENSMUSG00000002228	889.545	-0.607341	0.1223	-4.966	6.83491e-07	1.11984e-05	Ppm1j	71887	protein phosphatase 1J
ENSMUSG00000104831	108.791	1.03698	0.208863	4.96489	6.87403e-07	1.12516e-05	NA	NA	NA
ENSMUSG00000050966	1354.83	-0.609091	0.122717	-4.96339	6.92724e-07	1.13277e-05	Lin28a	83557	lin-28 homolog A (C. elegans)
ENSMUSG00000028766	3750.35	-0.356516	0.0718362	-4.9629	6.9449e-07	1.13346e-05	Alpl	11647	alkaline phosphatase, liver/bone/kidney
ENSMUSG00000035505	1345.7	-0.399571	0.0805088	-4.96307	6.9386e-07	1.13346e-05	Cox18	231430	cytochrome c oxidase assembly protein 18
ENSMUSG00000040128	423.167	-0.530414	0.106937	-4.96004	7.04776e-07	1.14883e-05	Pnrc1	108767	proline-rich nuclear receptor coactivator 1
ENSMUSG00000029455	4436.32	-0.378546	0.0763212	-4.95991	7.05267e-07	1.14883e-05	Aldh2	11669	aldehyde dehydrogenase 2, mitochondrial
ENSMUSG00000025041	1007.77	0.57965	0.116872	4.95972	7.05962e-07	1.14885e-05	Nt5c2	76952	5'-nucleotidase, cytosolic II
ENSMUSG00000027698	817.46	0.463607	0.093482	4.95932	7.07416e-07	1.14901e-05	Nceh1	320024	neutral cholesterol ester hydrolase 1
ENSMUSG00000055301	36.9787	2.20398	0.444404	4.9594	7.07115e-07	1.14901e-05	Adh7	11529	alcohol dehydrogenase 7 (class IV), mu or sigma polypeptide
ENSMUSG00000031848	4483.04	-0.415476	0.0838127	-4.9572	7.15167e-07	1.16048e-05	Lsm4	50783	LSM4 homolog, U6 small nuclear RNA and mRNA degradation associated
ENSMUSG00000048967	107.056	-1.04807	0.211452	-4.95652	7.17685e-07	1.16345e-05	Yjefn3	234365	YjeF N-terminal domain containing 3
ENSMUSG00000023915	961.896	-0.440088	0.0888875	-4.95107	7.38069e-07	1.19535e-05	Tnfrsf21	94185	tumor necrosis factor receptor superfamily, member 21
ENSMUSG00000031266	464.035	-0.509006	0.102814	-4.95076	7.39259e-07	1.19613e-05	Gla	11605	galactosidase, alpha
ENSMUSG00000034926	2461.85	-0.469975	0.0949469	-4.94988	7.4261e-07	1.2004e-05	Dhcr24	74754	24-dehydrocholesterol reductase
ENSMUSG00000033021	1068.94	-0.410915	0.0830244	-4.94933	7.44688e-07	1.20261e-05	Gmppa	69080	GDP-mannose pyrophosphorylase A
ENSMUSG00000048076	10505.1	-0.300953	0.0608228	-4.94803	7.49675e-07	1.2095e-05	Arf1	11840	ADP-ribosylation factor 1
ENSMUSG00000057230	2590	0.337855	0.0683098	4.94592	7.57849e-07	1.22152e-05	Aak1	269774	AP2 associated kinase 1
ENSMUSG00000024472	5331.1	0.368327	0.0744746	4.94567	7.58811e-07	1.22191e-05	Dcp2	70640	decapping mRNA 2
ENSMUSG00000028937	1111.75	-0.428343	0.0866551	-4.94307	7.69011e-07	1.23716e-05	Acot7	70025	acyl-CoA thioesterase 7
ENSMUSG00000027074	168.578	0.866564	0.175396	4.94061	7.78782e-07	1.2516e-05	Slc43a3	58207	solute carrier family 43, member 3
ENSMUSG00000031349	501.919	-0.493574	0.0999049	-4.94044	7.7947e-07	1.2516e-05	Nsdhl	18194	NAD(P) dependent steroid dehydrogenase-like
ENSMUSG00000036820	729.479	-0.514434	0.104188	-4.93755	7.91099e-07	1.26906e-05	Amdhd2	245847	amidohydrolase domain containing 2
ENSMUSG00000075376	1688.76	0.442857	0.0897075	4.93668	7.94647e-07	1.27355e-05	Rc3h2	319817	ring finger and CCCH-type zinc finger domains 2
ENSMUSG00000054428	1752.96	-0.370878	0.0751464	-4.93541	7.99826e-07	1.28054e-05	Atpif1	11983	ATPase inhibitory factor 1
ENSMUSG00000115708	34.5704	2.48021	0.502551	4.93524	8.00524e-07	1.28054e-05	NA	NA	NA
ENSMUSG00000056737	925.992	-0.409011	0.0829099	-4.93319	8.08973e-07	1.29283e-05	Capg	12332	capping protein (actin filament), gelsolin-like
ENSMUSG00000033365	752.279	0.530505	0.107545	4.93287	8.10306e-07	1.29318e-05	Ipo13	230673	importin 13
ENSMUSG00000064899	13.2317	-4.56569	0.925584	-4.93277	8.10723e-07	1.29318e-05	Snord118	100216530	small nucleolar RNA, C/D box 118
ENSMUSG00000020048	15860	-0.354641	0.0718985	-4.93253	8.11728e-07	1.29356e-05	Hsp90b1	22027	heat shock protein 90, beta (Grp94), member 1
ENSMUSG00000066867	22.4781	3.7006	0.750337	4.93192	8.14251e-07	1.29636e-05	Oas1e	231699	2'-5' oligoadenylate synthetase 1E
ENSMUSG00000024963	472.175	-0.567205	0.115029	-4.93095	8.18286e-07	1.30155e-05	Dnajc4	57431	DnaJ heat shock protein family (Hsp40) member C4
ENSMUSG00000051316	5337.72	0.327157	0.0663507	4.93072	8.19251e-07	1.30186e-05	Taf7	24074	TATA-box binding protein associated factor 7
ENSMUSG00000037795	2435.85	0.35788	0.0726283	4.92756	8.3263e-07	1.32064e-05	N4bp2	333789	NEDD4 binding protein 2
ENSMUSG00000108942	35.3239	2.17891	0.442175	4.9277	8.32037e-07	1.32064e-05	NA	NA	NA
ENSMUSG00000043998	947.517	0.489281	0.0993258	4.92602	8.39225e-07	1.32985e-05	Mgat2	217664	mannoside acetylglucosaminyltransferase 2
ENSMUSG00000013787	3169.05	-0.39222	0.0796607	-4.92363	8.49526e-07	1.34491e-05	Ehmt2	110147	euchromatic histone lysine N-methyltransferase 2
ENSMUSG00000025533	704.838	-0.484245	0.0983625	-4.92307	8.51969e-07	1.34752e-05	Asl	109900	argininosuccinate lyase
ENSMUSG00000023224	306.261	0.771299	0.156694	4.92231	8.55292e-07	1.3515e-05	Serping1	12258	serine (or cysteine) peptidase inhibitor, clade G, member 1
ENSMUSG00000037434	892.323	0.473951	0.0963772	4.91767	8.75812e-07	1.37961e-05	Slc30a1	22782	solute carrier family 30 (zinc transporter), member 1
ENSMUSG00000027628	780.875	0.473676	0.0963229	4.91759	8.76178e-07	1.37961e-05	Aar2	68295	AAR2 splicing factor homolog
ENSMUSG00000063108	558.032	0.729436	0.148326	4.91778	8.75307e-07	1.37961e-05	Zfp26	22688	zinc finger protein 26
ENSMUSG00000024120	3506.54	0.407572	0.0828811	4.91755	8.76348e-07	1.37961e-05	Lrpprc	72416	leucine-rich PPR-motif containing
ENSMUSG00000029554	1088.46	0.422643	0.0859572	4.91691	8.7923e-07	1.38286e-05	Mad1l1	17120	MAD1 mitotic arrest deficient 1-like 1
ENSMUSG00000032218	3736.83	-0.402713	0.0819823	-4.91219	9.00655e-07	1.41524e-05	Ccnb2	12442	cyclin B2
ENSMUSG00000037071	5292.39	-0.895325	0.182511	-4.9056	9.3142e-07	1.46223e-05	Scd1	20249	stearoyl-Coenzyme A desaturase 1
ENSMUSG00000032807	53.6357	-1.69692	0.345947	-4.90513	9.33667e-07	1.46439e-05	Alox12b	11686	arachidonate 12-lipoxygenase, 12R type
ENSMUSG00000041736	345.299	-0.622246	0.126872	-4.90453	9.36507e-07	1.46748e-05	Tspo	12257	translocator protein
ENSMUSG00000060992	4079.74	-0.351352	0.0716581	-4.90317	9.43005e-07	1.4763e-05	Copz1	56447	coatomer protein complex, subunit zeta 1
ENSMUSG00000054662	1359.45	-0.555801	0.11338	-4.90211	9.48129e-07	1.48294e-05	Ano9	71345	anoctamin 9
ENSMUSG00000030754	5013.32	-0.310388	0.0633264	-4.9014	9.51546e-07	1.48691e-05	Copb1	70349	coatomer protein complex, subunit beta 1
ENSMUSG00000016252	1367.74	-0.432487	0.0882856	-4.89872	9.64624e-07	1.50514e-05	Atp5e	67126	ATP synthase, H+ transporting, mitochondrial F1 complex, epsilon subunit
ENSMUSG00000021457	758.7	-0.505459	0.103183	-4.89865	9.64994e-07	1.50514e-05	Syk	20963	spleen tyrosine kinase
ENSMUSG00000006395	137.468	-0.90228	0.184235	-4.89745	9.70871e-07	1.51152e-05	Hyi	68180	hydroxypyruvate isomerase (putative)
ENSMUSG00000034949	149.033	-0.83199	0.169876	-4.89763	9.70005e-07	1.51152e-05	Zfr2	103406	zinc finger RNA binding protein 2
ENSMUSG00000114875	91.9231	1.22795	0.250947	4.89328	9.91675e-07	1.54248e-05	NA	NA	NA
ENSMUSG00000022401	861.71	0.451459	0.092272	4.89269	9.94649e-07	1.54569e-05	Xpnpep3	321003	X-prolyl aminopeptidase 3, mitochondrial
ENSMUSG00000056131	1507.28	-0.459068	0.0938735	-4.89028	1.00695e-06	1.56336e-05	Pgm3	109785	phosphoglucomutase 3
ENSMUSG00000086784	1299.52	-0.474387	0.0970352	-4.88882	1.01442e-06	1.57352e-05	Isoc2a	664994	isochorismatase domain containing 2a
ENSMUSG00000091337	405.311	0.63799	0.130516	4.88823	1.01747e-06	1.57542e-05	Eid1	58521	EP300 interacting inhibitor of differentiation 1
ENSMUSG00000063856	9904.19	0.327405	0.0669783	4.88822	1.01752e-06	1.57542e-05	Gpx1	14775	glutathione peroxidase 1
ENSMUSG00000029177	4137.42	-0.329109	0.0673703	-4.88507	1.03391e-06	1.59934e-05	Cenpa	12615	centromere protein A
ENSMUSG00000021392	2098.42	0.449027	0.091931	4.8844	1.03746e-06	1.60337e-05	Nol8	70930	nucleolar protein 8
ENSMUSG00000071660	1828.19	-0.36608	0.0750073	-4.88058	1.05773e-06	1.63319e-05	Ttc9c	70387	tetratricopeptide repeat domain 9C
ENSMUSG00000046338	1409.36	-0.479895	0.0983331	-4.88029	1.05928e-06	1.6341e-05	Gpat2	215456	glycerol-3-phosphate acyltransferase 2, mitochondrial
ENSMUSG00000035395	78.7353	1.29081	0.264547	4.87933	1.06445e-06	1.64057e-05	Dcaf8l	18630	DDB1 and CUL4 associated factor 8 like
ENSMUSG00000021500	5596.27	0.353664	0.0724958	4.87841	1.06947e-06	1.64681e-05	Ddx46	212880	DEAD (Asp-Glu-Ala-Asp) box polypeptide 46
ENSMUSG00000028943	272.015	-0.730326	0.14978	-4.87598	1.08269e-06	1.66565e-05	Espn	56226	espin
ENSMUSG00000002731	552.328	-0.516399	0.105943	-4.87433	1.09178e-06	1.67811e-05	Prkra	23992	protein kinase, interferon inducible double stranded RNA dependent activator
ENSMUSG00000037661	394.533	0.598276	0.122751	4.87389	1.09422e-06	1.68032e-05	Gpr160	71862	G protein-coupled receptor 160
ENSMUSG00000016534	2770.16	-0.341507	0.0700812	-4.87302	1.09903e-06	1.68618e-05	Lamp2	16784	lysosomal-associated membrane protein 2
ENSMUSG00000025809	6413.55	-0.294514	0.0604456	-4.87238	1.10263e-06	1.69016e-05	Itgb1	16412	integrin beta 1 (fibronectin receptor beta)
ENSMUSG00000027944	2052.52	-0.364285	0.0748055	-4.86977	1.1173e-06	1.7111e-05	Hax1	23897	HCLS1 associated X-1
ENSMUSG00000002265	1014.76	-0.432363	0.0888052	-4.86867	1.1235e-06	1.71903e-05	Peg3	18616	paternally expressed 3
ENSMUSG00000021486	3866.53	-0.339767	0.0698139	-4.86676	1.13444e-06	1.73421e-05	Prelid1	66494	PRELI domain containing 1
ENSMUSG00000039108	1782.09	-0.399946	0.0821965	-4.86573	1.14037e-06	1.74011e-05	Lsm14b	241846	LSM family member 14B
ENSMUSG00000019823	349.965	-0.635867	0.130679	-4.86588	1.13949e-06	1.74011e-05	Mical1	171580	microtubule associated monooxygenase, calponin and LIM domain containing 1
ENSMUSG00000070473	96.0229	-1.0267	0.211044	-4.86488	1.14527e-06	1.74603e-05	Cldn3	12739	claudin 3
ENSMUSG00000042404	913.804	-0.497502	0.102348	-4.86088	1.16866e-06	1.77847e-05	Dennd4b	229541	DENN/MADD domain containing 4B
ENSMUSG00000032060	425.752	0.756597	0.155645	4.86103	1.16779e-06	1.77847e-05	Cryab	12955	crystallin, alpha B
ENSMUSG00000021466	1138.89	-0.385486	0.0793333	-4.85906	1.17942e-06	1.79322e-05	Ptch1	19206	patched 1
ENSMUSG00000017404	24727.8	-0.336714	0.0693091	-4.85815	1.18489e-06	1.79993e-05	Rpl19	19921	ribosomal protein L19
ENSMUSG00000034731	765.417	-0.474965	0.0978262	-4.85519	1.20274e-06	1.8254e-05	Dgkh	380921	diacylglycerol kinase, eta
ENSMUSG00000086236	81.7574	1.72934	0.356241	4.85442	1.20738e-06	1.83079e-05	5830418P13Rik	100529079	RIKEN cDNA 5830418P13 gene
ENSMUSG00000040828	83.6051	-1.36788	0.281942	-4.85165	1.22438e-06	1.85491e-05	Catsperd	106757	cation channel sperm associated auxiliary subunit delta
ENSMUSG00000029149	138.423	-0.906847	0.186923	-4.85144	1.2257e-06	1.85524e-05	Krtcap3	69815	keratinocyte associated protein 3
ENSMUSG00000030872	4562.25	-0.285527	0.0588571	-4.85119	1.22721e-06	1.85587e-05	Gga2	74105	golgi associated, gamma adaptin ear containing, ARF binding protein 2
ENSMUSG00000030096	5701.49	-0.32817	0.0676637	-4.85002	1.23452e-06	1.86525e-05	Slc6a6	21366	solute carrier family 6 (neurotransmitter transporter, taurine), member 6
ENSMUSG00000061981	2584.17	-0.3815	0.0786648	-4.84969	1.23652e-06	1.8666e-05	Flot2	14252	flotillin 2
ENSMUSG00000029924	2495.45	-0.347785	0.07173	-4.84853	1.24381e-06	1.87549e-05	Slc37a3	72144	solute carrier family 37 (glycerol-3-phosphate transporter), member 3
ENSMUSG00000030793	366.708	-0.669702	0.138134	-4.84822	1.24574e-06	1.87549e-05	Pycard	66824	PYD and CARD domain containing
ENSMUSG00000025480	1075.55	0.46457	0.0958203	4.84835	1.24494e-06	1.87549e-05	Syce1	74075	synaptonemal complex central element protein 1
ENSMUSG00000029650	45.0187	-1.55512	0.320931	-4.84567	1.26186e-06	1.89806e-05	Slc46a3	71706	solute carrier family 46, member 3
ENSMUSG00000055560	317.821	-0.641713	0.132524	-4.84226	1.28373e-06	1.92753e-05	Zfp459	328274	zinc finger protein 459
ENSMUSG00000033728	450.156	0.598005	0.123494	4.84237	1.283e-06	1.92753e-05	Lrrc14	223664	leucine rich repeat containing 14
ENSMUSG00000035458	246.877	-0.760225	0.157018	-4.84165	1.28765e-06	1.9317e-05	Tnni3	21954	troponin I, cardiac 3
ENSMUSG00000023827	311.659	-0.648482	0.13395	-4.84123	1.2904e-06	1.93411e-05	Agpat4	68262	1-acylglycerol-3-phosphate O-acyltransferase 4 (lysophosphatidic acid acyltransferase, delta)
ENSMUSG00000034377	514.318	0.522111	0.107941	4.837	1.31812e-06	1.97391e-05	Tulp4	68842	tubby like protein 4
ENSMUSG00000105603	62.9802	1.38043	0.285441	4.83613	1.32395e-06	1.97821e-05	NA	NA	NA
ENSMUSG00000025538	1346.01	-0.382431	0.0790743	-4.83635	1.32244e-06	1.97821e-05	Sumf2	67902	sulfatase modifying factor 2
ENSMUSG00000067360	26.9141	2.75779	0.570258	4.83604	1.32451e-06	1.97821e-05	Pramel3	83565	preferentially expressed antigen in melanoma-like 3
ENSMUSG00000090854	38.9021	1.94305	0.401811	4.83573	1.32656e-06	1.97953e-05	Gm4340	100043292	predicted gene 4340
ENSMUSG00000059447	974.624	0.467851	0.0967589	4.83523	1.32995e-06	1.98283e-05	Hadhb	231086	hydroxyacyl-Coenzyme A dehydrogenase/3-ketoacyl-Coenzyme A thiolase/enoyl-Coenzyme A hydratase (trifunctional protein), beta subunit
ENSMUSG00000073018	582.529	0.492473	0.101856	4.835	1.33144e-06	1.9833e-05	NA	NA	NA
ENSMUSG00000039804	1028.15	0.51042	0.105588	4.83406	1.33778e-06	1.99099e-05	Ncoa5	228869	nuclear receptor coactivator 5
ENSMUSG00000022564	1252.74	-0.465904	0.0963831	-4.83388	1.339e-06	1.99106e-05	Grina	66168	glutamate receptor, ionotropic, N-methyl D-aspartate-associated protein 1 (glutamate binding)
ENSMUSG00000023495	922.589	-0.530709	0.10981	-4.83296	1.34517e-06	1.99671e-05	Pcbp4	59092	poly(rC) binding protein 4
ENSMUSG00000003226	8080.55	0.3907	0.0808379	4.83313	1.34405e-06	1.99671e-05	Ranbp2	19386	RAN binding protein 2
ENSMUSG00000024181	2000.84	-0.347918	0.0719921	-4.83273	1.34673e-06	1.99728e-05	Mrpl28	68611	mitochondrial ribosomal protein L28
ENSMUSG00000096910	692.768	0.608539	0.125936	4.83213	1.35083e-06	2.0016e-05	Zfp955b	100043468	zinc finger protein 955B
ENSMUSG00000025584	1473.3	-0.468165	0.0969202	-4.83042	1.36247e-06	2.01707e-05	Pde8a	18584	phosphodiesterase 8A
ENSMUSG00000096916	1251.78	0.45491	0.0941921	4.8296	1.36808e-06	2.02361e-05	Zfp850	100043772	zinc finger protein 850
ENSMUSG00000113738	28.163	2.38473	0.493799	4.82935	1.36977e-06	2.02433e-05	Gm40910	105245461	predicted gene, 40910
ENSMUSG00000038679	743.213	0.517704	0.107218	4.82853	1.37544e-06	2.03094e-05	Trps1	83925	transcriptional repressor GATA binding 1
ENSMUSG00000026235	2830.05	0.363605	0.0753611	4.82483	1.40123e-06	2.06721e-05	Epha4	13838	Eph receptor A4
ENSMUSG00000022521	1710.36	0.450033	0.0932858	4.82424	1.40538e-06	2.07153e-05	Crebbp	12914	CREB binding protein
ENSMUSG00000025967	25452.5	-0.322317	0.0668649	-4.82042	1.43259e-06	2.10979e-05	Eef1b2	55949	eukaryotic translation elongation factor 1 beta 2
ENSMUSG00000029848	264.101	0.762289	0.158175	4.81927	1.44083e-06	2.12007e-05	Stra8	20899	stimulated by retinoic acid gene 8
ENSMUSG00000111360	37.5424	2.08732	0.433562	4.81437	1.47669e-06	2.17095e-05	NA	NA	NA
ENSMUSG00000008683	19253.6	-0.334228	0.0694314	-4.81378	1.48099e-06	2.17539e-05	Rps15a	267019	ribosomal protein S15A
ENSMUSG00000116455	21.9215	3.67242	0.762939	4.81352	1.48293e-06	2.17633e-05	Gm35974	102639732	predicted gene, 35974
ENSMUSG00000040282	974.807	-0.414204	0.0860559	-4.81319	1.48538e-06	2.17805e-05	BC052040	399568	cDNA sequence BC052040
ENSMUSG00000041084	2268.52	-0.358387	0.0744767	-4.81207	1.49374e-06	2.18841e-05	Ostc	66357	oligosaccharyltransferase complex subunit (non-catalytic)
ENSMUSG00000044033	234.42	-0.703247	0.14626	-4.80819	1.52299e-06	2.22933e-05	Ccdc141	545428	coiled-coil domain containing 141
ENSMUSG00000041974	1159.82	-0.383319	0.0797396	-4.80713	1.53111e-06	2.23927e-05	Spidr	224008	scaffolding protein involved in DNA repair
ENSMUSG00000078515	2090.54	0.35894	0.0746854	4.80603	1.53954e-06	2.24907e-05	Ddi2	68817	DNA-damage inducible protein 2
ENSMUSG00000072770	210.241	-0.82634	0.171942	-4.80591	1.54048e-06	2.24907e-05	Acrbp	54137	proacrosin binding protein
ENSMUSG00000022453	1138.71	-0.504886	0.105133	-4.80237	1.56797e-06	2.28724e-05	Naga	17939	N-acetyl galactosaminidase, alpha
ENSMUSG00000075269	25.0767	2.43792	0.50786	4.80037	1.58373e-06	2.30823e-05	Bex6	328660	brain expressed family member 6
ENSMUSG00000028414	1021.68	0.433044	0.0902158	4.80009	1.5859e-06	2.30941e-05	Fktn	246179	fukutin
ENSMUSG00000046159	27.2603	3.10877	0.647706	4.79967	1.58929e-06	2.31234e-05	Chrm3	12671	cholinergic receptor, muscarinic 3, cardiac
ENSMUSG00000046711	3750.45	-0.389971	0.0813544	-4.79348	1.63914e-06	2.38282e-05	Hmga1	15361	high mobility group AT-hook 1
ENSMUSG00000015143	6241.11	-0.304573	0.0635425	-4.79322	1.64122e-06	2.38379e-05	Actn1	109711	actinin, alpha 1
ENSMUSG00000003382	1316.95	0.417728	0.0872763	4.78627	1.69911e-06	2.46575e-05	Etv3	27049	ets variant 3
ENSMUSG00000025408	894.848	-1.58145	0.330513	-4.78485	1.71115e-06	2.48109e-05	Ddit3	13198	DNA-damage inducible transcript 3
ENSMUSG00000027164	878.944	0.47258	0.0988253	4.78197	1.73584e-06	2.51474e-05	Traf6	22034	TNF receptor-associated factor 6
ENSMUSG00000004317	480.335	0.552772	0.115606	4.78152	1.73973e-06	2.51822e-05	Clcn5	12728	chloride channel, voltage-sensitive 5
ENSMUSG00000003402	3664.93	-0.330836	0.0692004	-4.78084	1.74568e-06	2.52466e-05	Prkcsh	19089	protein kinase C substrate 80K-H
ENSMUSG00000030189	13015.9	-0.253842	0.0531047	-4.78002	1.75275e-06	2.52839e-05	Ybx3	56449	Y box protein 3
ENSMUSG00000048473	39.6207	2.01784	0.422125	4.78019	1.7513e-06	2.52839e-05	Sult6b2	330440	sulfotransferase family 6B, member 2
ENSMUSG00000008035	367.999	-0.608735	0.127343	-4.78029	1.75045e-06	2.52839e-05	Mid1ip1	68041	Mid1 interacting protein 1 (gastrulation specific G12-like (zebrafish))
ENSMUSG00000074158	549.186	0.634904	0.132848	4.77917	1.76016e-06	2.53691e-05	Zfp976	208111	zinc finger protein 976
ENSMUSG00000019845	623.649	-0.454221	0.0950605	-4.77823	1.76843e-06	2.54666e-05	Tube1	71924	tubulin, epsilon 1
ENSMUSG00000024661	7605.96	-0.361505	0.0756774	-4.77692	1.78004e-06	2.5612e-05	Fth1	14319	ferritin heavy polypeptide 1
ENSMUSG00000029575	400.627	-0.588435	0.123208	-4.77597	1.78847e-06	2.56949e-05	Mmab	77697	methylmalonic aciduria (cobalamin deficiency) cblB type homolog (human)
ENSMUSG00000018849	2166.87	-0.381097	0.0797955	-4.77592	1.78884e-06	2.56949e-05	Wwc1	211652	WW, C2 and coiled-coil domain containing 1
ENSMUSG00000063430	426.631	0.623645	0.130642	4.77371	1.80862e-06	2.59568e-05	Wscd2	320916	WSC domain containing 2
ENSMUSG00000070953	855.012	-0.46819	0.0981099	-4.7721	1.82315e-06	2.61209e-05	Rabepk	227746	Rab9 effector protein with kelch motifs
ENSMUSG00000043192	92.0918	-1.04483	0.218943	-4.77213	1.82292e-06	2.61209e-05	NA	NA	NA
ENSMUSG00000037938	878.654	-0.521255	0.109243	-4.77154	1.82822e-06	2.61715e-05	Chchd5	66170	coiled-coil-helix-coiled-coil-helix domain containing 5
ENSMUSG00000024758	2270.04	0.384393	0.0806279	4.7675	1.86529e-06	2.66795e-05	Rtn3	20168	reticulon 3
ENSMUSG00000042808	595.64	-0.623173	0.130832	-4.76317	1.90577e-06	2.72354e-05	Gpx2	14776	glutathione peroxidase 2
ENSMUSG00000024587	8982.24	-0.375956	0.0789418	-4.76244	1.91265e-06	2.73106e-05	Nars	70223	asparaginyl-tRNA synthetase
ENSMUSG00000028416	2903.87	-0.343967	0.0722515	-4.76069	1.92932e-06	2.75253e-05	Bag1	12017	BCL2-associated athanogene 1
ENSMUSG00000024312	1279.62	0.394284	0.0828241	4.7605	1.93115e-06	2.75283e-05	Wdr46	57315	WD repeat domain 46
ENSMUSG00000070327	1092.54	-0.577166	0.121336	-4.75677	1.96713e-06	2.80111e-05	Rnf213	672511	ring finger protein 213
ENSMUSG00000096768	929.754	-0.529035	0.11122	-4.75665	1.96834e-06	2.80111e-05	Erdr1	170942	erythroid differentiation regulator 1
ENSMUSG00000015837	5959.78	-0.37962	0.0798158	-4.7562	1.97271e-06	2.80496e-05	Sqstm1	18412	sequestosome 1
ENSMUSG00000036752	9522.88	0.270282	0.0568644	4.75309	2.00332e-06	2.84132e-05	Tubb4b	227613	tubulin, beta 4B class IVB
ENSMUSG00000040699	459.911	-0.586692	0.123426	-4.7534	2.00025e-06	2.84132e-05	Limd2	67803	LIM domain containing 2
ENSMUSG00000025428	24103.7	-0.255447	0.0537432	-4.75311	2.00314e-06	2.84132e-05	Atp5a1	11946	ATP synthase, H+ transporting, mitochondrial F1 complex, alpha subunit 1
ENSMUSG00000024940	139.06	-0.819864	0.172501	-4.75282	2.00604e-06	2.84278e-05	Ltbp3	16998	latent transforming growth factor beta binding protein 3
ENSMUSG00000039789	394.368	0.552932	0.116391	4.75064	2.02777e-06	2.87117e-05	Zfp597	71063	zinc finger protein 597
ENSMUSG00000032249	6006.77	-0.301243	0.063465	-4.74659	2.06871e-06	2.92668e-05	Anp32a	11737	acidic (leucine-rich) nuclear phosphoprotein 32 family, member A
ENSMUSG00000051220	1105.18	0.473997	0.0998717	4.74606	2.07421e-06	2.93201e-05	Ercc6l	236930	excision repair cross-complementing rodent repair deficiency complementation group 6 like
ENSMUSG00000003378	486.63	-0.691349	0.14569	-4.74536	2.08137e-06	2.93721e-05	Grik5	14809	glutamate receptor, ionotropic, kainate 5 (gamma 2)
ENSMUSG00000032030	2294.06	0.406907	0.085746	4.74549	2.07999e-06	2.93721e-05	Cul5	75717	cullin 5
ENSMUSG00000062997	11184	-0.288819	0.0608843	-4.74373	2.0982e-06	2.95849e-05	Rpl35	66489	ribosomal protein L35
ENSMUSG00000057193	2021.57	-0.329144	0.0693995	-4.74274	2.10848e-06	2.97051e-05	Slc44a2	68682	solute carrier family 44, member 2
ENSMUSG00000003541	510.052	-0.588455	0.124088	-4.74225	2.1136e-06	2.97524e-05	Ier3	15937	immediate early response 3
ENSMUSG00000069727	304.183	0.697173	0.147026	4.74184	2.11783e-06	2.97872e-05	Zfp975	434179	zinc finger protein 975
ENSMUSG00000028066	1532.15	-0.411228	0.0867496	-4.7404	2.13292e-06	2.99745e-05	Pmf1	67037	polyamine-modulated factor 1
ENSMUSG00000052026	243.102	-0.791467	0.167034	-4.73837	2.15443e-06	3.02515e-05	Slc6a7	240332	solute carrier family 6 (neurotransmitter transporter, L-proline), member 7
ENSMUSG00000029482	663.033	-0.47908	0.101129	-4.73733	2.16547e-06	3.03814e-05	Aacs	78894	acetoacetyl-CoA synthetase
ENSMUSG00000021756	1950.62	-0.362004	0.0764279	-4.73655	2.1739e-06	3.04744e-05	Il6st	16195	interleukin 6 signal transducer
ENSMUSG00000037103	1766.04	-0.36816	0.0777603	-4.73455	2.19543e-06	3.07251e-05	Dcaf15	212123	DDB1 and CUL4 associated factor 15
ENSMUSG00000054727	880.987	0.589881	0.124588	4.73465	2.19435e-06	3.07251e-05	1700013H16Rik	75514	RIKEN cDNA 1700013H16 gene
ENSMUSG00000048373	165.375	-0.964538	0.203823	-4.73223	2.22071e-06	3.10275e-05	Fgfbp1	14181	fibroblast growth factor binding protein 1
ENSMUSG00000005397	6239.29	-0.369533	0.0780885	-4.73224	2.22058e-06	3.10275e-05	Nid1	18073	nidogen 1
ENSMUSG00000032449	7372.82	-0.348334	0.0736409	-4.73017	2.24327e-06	3.13168e-05	Slc25a36	192287	solute carrier family 25, member 36
ENSMUSG00000057672	1259.08	-0.443033	0.0936687	-4.72979	2.24756e-06	3.13508e-05	Pkn1	320795	protein kinase N1
ENSMUSG00000033767	921.2	-0.430296	0.0910479	-4.72604	2.2894e-06	3.1908e-05	Tmem131l	229473	transmembrane 131 like
ENSMUSG00000031993	707.241	0.463998	0.0981992	4.72507	2.30035e-06	3.20342e-05	Snx19	102607	sorting nexin 19
ENSMUSG00000021282	7920.3	0.359816	0.0761664	4.72408	2.31164e-06	3.2165e-05	Eif5	217869	eukaryotic translation initiation factor 5
ENSMUSG00000060739	3880.15	-0.29468	0.0623953	-4.72279	2.3263e-06	3.23156e-05	Nsa2	59050	NSA2 ribosome biogenesis homolog
ENSMUSG00000024597	1166.84	0.462604	0.0979507	4.72283	2.32588e-06	3.23156e-05	Slc12a2	20496	solute carrier family 12, member 2
ENSMUSG00000057863	16896.9	-0.710512	0.150483	-4.72154	2.34067e-06	3.24886e-05	Rpl36	54217	ribosomal protein L36
ENSMUSG00000020440	3351.06	-0.331666	0.0703224	-4.71637	2.40093e-06	3.32976e-05	Arf5	11844	ADP-ribosylation factor 5
ENSMUSG00000081402	66.9757	1.32524	0.281086	4.71471	2.4205e-06	3.35416e-05	Gm15455	433287	predicted gene 15455
ENSMUSG00000094655	91.4437	-4.22873	0.897159	-4.71346	2.43542e-06	3.37206e-05	LOC115487690	115487690	U2 spliceosomal RNA
ENSMUSG00000061533	764.933	0.467794	0.0992533	4.71313	2.43941e-06	3.37482e-05	Cep128	75216	centrosomal protein 128
ENSMUSG00000017747	558.601	-0.516453	0.109614	-4.71157	2.45812e-06	3.39792e-05	Ghdc	80860	GH3 domain containing
ENSMUSG00000031958	152.578	-0.856233	0.1818	-4.70974	2.48029e-06	3.42576e-05	Ldhd	52815	lactate dehydrogenase D
ENSMUSG00000036278	225.102	-0.72248	0.153423	-4.70907	2.48845e-06	3.43422e-05	Macrod1	107227	MACRO domain containing 1
ENSMUSG00000044813	346.462	-0.567931	0.120655	-4.70705	2.51324e-06	3.4656e-05	Shb	230126	src homology 2 domain-containing transforming protein B
ENSMUSG00000043411	19670.8	-0.300109	0.063777	-4.70559	2.53128e-06	3.48763e-05	Usp48	170707	ubiquitin specific peptidase 48
ENSMUSG00000022325	1372.06	0.419152	0.0891017	4.7042	2.54864e-06	3.50868e-05	Pop1	67724	processing of precursor 1, ribonuclease P/MRP family, (S. cerevisiae)
ENSMUSG00000112261	123.319	-1.0373	0.220546	-4.70333	2.55946e-06	3.52072e-05	NA	NA	NA
ENSMUSG00000030970	3302.63	0.305295	0.0649681	4.69915	2.61243e-06	3.58856e-05	Ctbp2	13017	C-terminal binding protein 2
ENSMUSG00000032231	2936.76	-1.05184	0.223841	-4.69903	2.61402e-06	3.58856e-05	Anxa2	12306	annexin A2
ENSMUSG00000006345	618.769	-0.522189	0.111129	-4.69894	2.61516e-06	3.58856e-05	Ggt1	14598	gamma-glutamyltransferase 1
ENSMUSG00000032553	1544.28	-0.358626	0.076365	-4.69621	2.6503e-06	3.63384e-05	Srprb	20818	signal recognition particle receptor, B subunit
ENSMUSG00000030034	654.202	0.515297	0.109758	4.69485	2.66801e-06	3.65393e-05	Ino80b	70020	INO80 complex subunit B
ENSMUSG00000058833	1190.96	-0.413656	0.0881103	-4.69475	2.66928e-06	3.65393e-05	Rex1bd	66462	required for excision 1-B domain containing
ENSMUSG00000032897	891.623	0.467536	0.0996023	4.69403	2.67881e-06	3.664e-05	Nfyc	18046	nuclear transcription factor-Y gamma
ENSMUSG00000051007	931.38	-0.414366	0.0882785	-4.69385	2.68111e-06	3.66418e-05	Gatd1	213350	glutamine amidotransferase like class 1 domain containing 1
ENSMUSG00000018209	2338.35	0.344309	0.0733675	4.69294	2.69313e-06	3.67763e-05	Stk4	58231	serine/threonine kinase 4
ENSMUSG00000063810	2054.83	0.396951	0.0846313	4.69036	2.72722e-06	3.72117e-05	Alms1	236266	ALMS1, centrosome and basal body associated
ENSMUSG00000028757	4028.1	-0.310138	0.0661304	-4.6898	2.73476e-06	3.72845e-05	Ddost	13200	dolichyl-di-phosphooligosaccharide-protein glycotransferase
ENSMUSG00000023845	1937.28	0.402372	0.0858037	4.68945	2.73942e-06	3.7318e-05	Lnpep	240028	leucyl/cystinyl aminopeptidase
ENSMUSG00000026342	472.103	-0.501113	0.106898	-4.68776	2.76211e-06	3.75665e-05	Slc35f5	74150	solute carrier family 35, member F5
ENSMUSG00000032384	1488.32	0.399024	0.0851201	4.68777	2.76195e-06	3.75665e-05	Csnk1g1	214897	casein kinase 1, gamma 1
ENSMUSG00000007216	397.798	-0.584972	0.124874	-4.6845	2.80644e-06	3.81387e-05	Zfp775	243372	zinc finger protein 775
ENSMUSG00000043866	2043.89	-0.355062	0.0758163	-4.68319	2.82442e-06	3.83522e-05	Taf10	24075	TATA-box binding protein associated factor 10
ENSMUSG00000095717	23.6052	2.75268	0.587876	4.68241	2.83517e-06	3.84672e-05	NA	NA	NA
ENSMUSG00000011751	956.858	-0.418983	0.0895106	-4.68082	2.85725e-06	3.86633e-05	Sptbn4	80297	spectrin beta, non-erythrocytic 4
ENSMUSG00000032135	1151.71	-0.449803	0.0960972	-4.68071	2.85877e-06	3.86633e-05	Mcam	84004	melanoma cell adhesion molecule
ENSMUSG00000009035	2062.79	-0.390963	0.0835239	-4.68085	2.8569e-06	3.86633e-05	Tmem184b	223693	transmembrane protein 184b
ENSMUSG00000073294	597.365	0.458379	0.0979197	4.68118	2.85233e-06	3.86633e-05	AU022751	102991	expressed sequence AU022751
ENSMUSG00000036707	3061.64	0.307337	0.0656957	4.67819	2.89419e-06	3.91109e-05	Cab39	12283	calcium binding protein 39
ENSMUSG00000035828	4066	-0.402544	0.0860671	-4.6771	2.9096e-06	3.92878e-05	Pim3	223775	proviral integration site 3
ENSMUSG00000029763	8275.49	-0.345374	0.0738487	-4.67678	2.91418e-06	3.93182e-05	Exoc4	20336	exocyst complex component 4
ENSMUSG00000027104	2442.48	0.331431	0.0708745	4.67631	2.92082e-06	3.93448e-05	Atf2	11909	activating transcription factor 2
ENSMUSG00000021939	5672.49	-0.319632	0.0683498	-4.67641	2.91935e-06	3.93448e-05	Ctsb	13030	cathepsin B
ENSMUSG00000034793	521.209	-0.54029	0.115547	-4.67593	2.9263e-06	3.93873e-05	G6pc3	68401	glucose 6 phosphatase, catalytic, 3
ENSMUSG00000080921	185.362	-0.820241	0.175507	-4.67355	2.96045e-06	3.98152e-05	NA	NA	NA
ENSMUSG00000037519	2288.25	0.350608	0.0750284	4.673	2.96832e-06	3.98893e-05	Ppfia1	233977	protein tyrosine phosphatase, receptor type, f polypeptide (PTPRF), interacting protein (liprin), alpha 1
ENSMUSG00000026701	3424.59	-0.403471	0.0863557	-4.6722	2.97994e-06	4.00136e-05	Prdx6	11758	peroxiredoxin 6
ENSMUSG00000112400	65.4592	1.42753	0.305696	4.66976	3.01553e-06	4.04505e-05	NA	NA	NA
ENSMUSG00000015971	1298.85	-0.365817	0.0783394	-4.66964	3.01726e-06	4.04505e-05	Actr8	56249	ARP8 actin-related protein 8
ENSMUSG00000063804	256.362	0.777432	0.166529	4.66846	3.03469e-06	4.06518e-05	Lin28b	380669	lin-28 homolog B (C. elegans)
ENSMUSG00000026193	34822.9	-0.356749	0.076424	-4.66802	3.0412e-06	4.07068e-05	Fn1	14268	fibronectin 1
ENSMUSG00000040483	1347.32	0.43743	0.0937587	4.66549	3.07889e-06	4.11787e-05	Xaf1	327959	XIAP associated factor 1
ENSMUSG00000058600	6404.66	-0.302276	0.0647946	-4.66513	3.08416e-06	4.12164e-05	Rpl30	19946	ribosomal protein L30
ENSMUSG00000030246	12160.8	-0.779528	0.167153	-4.66357	3.10775e-06	4.14989e-05	Ldhb	16832	lactate dehydrogenase B
ENSMUSG00000036854	214.712	-0.799448	0.171516	-4.66107	3.14568e-06	4.19722e-05	Hspb6	243912	heat shock protein, alpha-crystallin-related, B6
ENSMUSG00000042492	2693.64	-0.358789	0.076981	-4.66075	3.15059e-06	4.20046e-05	Tbc1d10b	68449	TBC1 domain family, member 10b
ENSMUSG00000015001	93.316	1.13378	0.243296	4.66008	3.16094e-06	4.21093e-05	Oc90	18256	otoconin 90
ENSMUSG00000032939	5990.19	0.28947	0.0621192	4.6599	3.16358e-06	4.21113e-05	Nup93	71805	nucleoporin 93
ENSMUSG00000028023	79.216	-1.30476	0.280101	-4.65817	3.19038e-06	4.24346e-05	Pitx2	18741	paired-like homeodomain transcription factor 2
ENSMUSG00000038260	646.174	-0.559993	0.120233	-4.65757	3.19962e-06	4.25063e-05	Trpm4	68667	transient receptor potential cation channel, subfamily M, member 4
ENSMUSG00000036686	1342.23	-0.375863	0.0807017	-4.65743	3.20175e-06	4.25063e-05	Cc2d1a	212139	coiled-coil and C2 domain containing 1A
ENSMUSG00000021112	984.859	0.408537	0.0877191	4.65733	3.20333e-06	4.25063e-05	Mpp5	56217	membrane protein, palmitoylated 5 (MAGUK p55 subfamily member 5)
ENSMUSG00000056234	1390.46	0.368315	0.0791366	4.65417	3.25288e-06	4.31301e-05	Ncoa4	27057	nuclear receptor coactivator 4
ENSMUSG00000070371	305.486	-0.651714	0.140046	-4.65357	3.26237e-06	4.3222e-05	Prss36	77613	protease, serine 36
ENSMUSG00000003235	4675.22	-0.278013	0.0597784	-4.65073	3.30765e-06	4.37875e-05	Eif2b5	224045	eukaryotic translation initiation factor 2B, subunit 5 epsilon
ENSMUSG00000026930	173.549	-0.811989	0.174606	-4.65041	3.31273e-06	4.38204e-05	Gpsm1	67839	G-protein signalling modulator 1 (AGS3-like, C. elegans)
ENSMUSG00000038250	1597.34	0.348914	0.0752391	4.63741	3.52806e-06	4.65957e-05	Usp38	74841	ubiquitin specific peptidase 38
ENSMUSG00000035852	134.638	-0.858661	0.185154	-4.63755	3.52558e-06	4.65957e-05	Misp	78906	mitotic spindle positioning
ENSMUSG00000060445	171.509	0.863989	0.186384	4.63554	3.56012e-06	4.69824e-05	Sycp2	320558	synaptonemal complex protein 2
ENSMUSG00000028798	4692.45	-0.341833	0.0737597	-4.63442	3.57946e-06	4.71774e-05	Eif3i	54709	eukaryotic translation initiation factor 3, subunit I
ENSMUSG00000029190	1201.87	0.413011	0.0891194	4.63436	3.58048e-06	4.71774e-05	D5Ertd579e	320661	DNA segment, Chr 5, ERATO Doi 579, expressed
ENSMUSG00000036478	1377.49	-0.439101	0.0947623	-4.63371	3.59175e-06	4.72891e-05	Btg1	12226	BTG anti-proliferation factor 1
ENSMUSG00000039148	3161.5	0.395174	0.0853024	4.63263	3.61049e-06	4.74987e-05	Sart1	20227	squamous cell carcinoma antigen recognized by T cells 1
ENSMUSG00000040629	443.049	0.595439	0.128547	4.63206	3.62051e-06	4.75935e-05	Mael	98558	maelstrom spermatogenic transposon silencer
ENSMUSG00000035637	1153.58	-0.393899	0.085042	-4.63182	3.62472e-06	4.76118e-05	Grhpr	76238	glyoxylate reductase/hydroxypyruvate reductase
ENSMUSG00000025504	1467.55	-0.484488	0.104615	-4.63115	3.63634e-06	4.77273e-05	Eps8l2	98845	EPS8-like 2
ENSMUSG00000025409	1316.85	-0.546837	0.118126	-4.62927	3.66952e-06	4.81255e-05	Mbd6	110962	methyl-CpG binding domain protein 6
ENSMUSG00000051319	300.248	-0.61557	0.133003	-4.62824	3.68788e-06	4.83286e-05	Mtln	67885	mitoregulin
ENSMUSG00000023120	15.8366	-2.52362	0.545683	-4.62469	3.75158e-06	4.91253e-05	Ldc1	332942	leucine decarboxylase 1
ENSMUSG00000045659	2956.93	-0.332694	0.0719417	-4.62449	3.75522e-06	4.91349e-05	Plekha7	233765	pleckstrin homology domain containing, family A member 7
ENSMUSG00000022437	3204.74	-0.284552	0.0615646	-4.62201	3.80037e-06	4.96873e-05	Samm50	68653	SAMM50 sorting and assembly machinery component
ENSMUSG00000020116	2116.88	0.445962	0.09652	4.62041	3.82988e-06	5.00046e-05	Pno1	66249	partner of NOB1 homolog
ENSMUSG00000064128	446.645	0.582607	0.1261	4.62021	3.83343e-06	5.00046e-05	Cenpj	219103	centromere protein J
ENSMUSG00000034022	4045.22	-0.344303	0.0745212	-4.62021	3.83353e-06	5.00046e-05	Cpsf1	94230	cleavage and polyadenylation specific factor 1
ENSMUSG00000040596	184.201	0.844456	0.182815	4.61917	3.8527e-06	5.02159e-05	Pogk	71592	pogo transposable element with KRAB domain
ENSMUSG00000024913	2081.71	-0.394994	0.0855387	-4.61772	3.87983e-06	5.05305e-05	Lrp5	16973	low density lipoprotein receptor-related protein 5
ENSMUSG00000045817	1402.8	-0.35067	0.075985	-4.61499	3.93118e-06	5.11598e-05	Zfp36l2	12193	zinc finger protein 36, C3H type-like 2
ENSMUSG00000034813	129.865	0.990541	0.214756	4.6124	3.98051e-06	5.17619e-05	Grip1	74053	glutamate receptor interacting protein 1
ENSMUSG00000052533	5711.58	-0.314116	0.0681213	-4.61113	4.00481e-06	5.1958e-05	Nup188	227699	nucleoporin 188
ENSMUSG00000002732	117.511	-0.911649	0.197701	-4.61125	4.00249e-06	5.1958e-05	Fkbp7	14231	FK506 binding protein 7
ENSMUSG00000021256	134.609	0.91059	0.197464	4.61142	3.99919e-06	5.1958e-05	Vash1	238328	vasohibin 1
ENSMUSG00000026566	3216.36	-0.36665	0.0795207	-4.61075	4.01225e-06	5.20145e-05	Mpzl1	68481	myelin protein zero-like 1
ENSMUSG00000057093	605.956	0.508403	0.110356	4.60694	4.08645e-06	5.29359e-05	Zfp607b	112415	zinc finger protein 607B
ENSMUSG00000113152	27.8423	2.52007	0.547445	4.60332	4.15801e-06	5.38216e-05	NA	NA	NA
ENSMUSG00000022312	6533.24	-0.277515	0.0602967	-4.60249	4.17479e-06	5.39974e-05	Eif3h	68135	eukaryotic translation initiation factor 3, subunit H
ENSMUSG00000110444	330.065	0.761251	0.16549	4.59998	4.22537e-06	5.46098e-05	Gm10033	378466	predicted gene 10033
ENSMUSG00000024773	1194.11	0.384201	0.0835444	4.59876	4.25009e-06	5.48872e-05	Atg2a	329015	autophagy related 2A
ENSMUSG00000015697	5425.88	0.306141	0.0665789	4.59816	4.26234e-06	5.49615e-05	Setdb1	84505	SET domain, bifurcated 1
ENSMUSG00000032562	6952.38	-0.334209	0.0726825	-4.5982	4.26155e-06	5.49615e-05	Gnai2	14678	guanine nucleotide binding protein (G protein), alpha inhibiting 2
ENSMUSG00000018672	226.036	-1.53597	0.334198	-4.59599	4.30701e-06	5.54528e-05	Copz2	56358	coatomer protein complex, subunit zeta 2
ENSMUSG00000063576	2089.66	-0.318492	0.0692973	-4.59603	4.30623e-06	5.54528e-05	Klhdc3	71765	kelch domain containing 3
ENSMUSG00000063903	88.3871	-0.98447	0.214326	-4.59333	4.36236e-06	5.61226e-05	Klk1	16612	kallikrein 1
ENSMUSG00000030879	2474.66	-0.316555	0.0689199	-4.59308	4.36748e-06	5.61457e-05	Mrpl17	27397	mitochondrial ribosomal protein L17
ENSMUSG00000051235	457.103	0.713971	0.155499	4.5915	4.40081e-06	5.64453e-05	Gen1	209334	GEN1, Holliday junction 5' flap endonuclease
ENSMUSG00000014075	548.772	-0.475096	0.10347	-4.59161	4.39847e-06	5.64453e-05	Tctex1d2	66061	Tctex1 domain containing 2
ENSMUSG00000057440	870.985	0.512278	0.111566	4.5917	4.39652e-06	5.64453e-05	Mpp7	75739	membrane protein, palmitoylated 7 (MAGUK p55 subfamily member 7)
ENSMUSG00000078794	467.856	0.638255	0.139024	4.59096	4.41213e-06	5.65476e-05	Dact3	629378	dishevelled-binding antagonist of beta-catenin 3
ENSMUSG00000037235	127.373	0.958501	0.208846	4.58951	4.44282e-06	5.68978e-05	Mxd4	17122	Max dimerization protein 4
ENSMUSG00000011382	395.183	-0.550976	0.120089	-4.58806	4.47376e-06	5.72506e-05	Dhdh	71755	dihydrodiol dehydrogenase (dimeric)
ENSMUSG00000075415	1753.35	-0.359188	0.0783053	-4.58702	4.4961e-06	5.74929e-05	Fnbp1	14269	formin binding protein 1
ENSMUSG00000021758	1351.3	0.357789	0.078005	4.58674	4.50217e-06	5.7527e-05	Ddx4	13206	DEAD (Asp-Glu-Ala-Asp) box polypeptide 4
ENSMUSG00000021895	397.769	-0.522206	0.113888	-4.58524	4.53467e-06	5.78984e-05	Arhgef3	71704	Rho guanine nucleotide exchange factor (GEF) 3
ENSMUSG00000022685	1596.52	-0.324337	0.0707477	-4.58441	4.55265e-06	5.80841e-05	Parn	74108	poly(A)-specific ribonuclease (deadenylation nuclease)
ENSMUSG00000026442	132.783	0.974503	0.212592	4.58391	4.56352e-06	5.81734e-05	Nfasc	269116	neurofascin
ENSMUSG00000028211	7472.91	0.395814	0.0863511	4.58378	4.56654e-06	5.81734e-05	Trp53inp1	60599	transformation related protein 53 inducible nuclear protein 1
ENSMUSG00000038803	1310.08	-0.393242	0.0858118	-4.58261	4.59215e-06	5.84556e-05	Ost4	67695	oligosaccharyltransferase complex subunit 4 (non-catalytic)
ENSMUSG00000030031	1081.99	0.46118	0.100671	4.58106	4.62622e-06	5.8845e-05	Kbtbd8	243574	kelch repeat and BTB (POZ) domain containing 8
ENSMUSG00000029592	703.739	-0.452779	0.0988664	-4.57971	4.65628e-06	5.91827e-05	Usp30	100756	ubiquitin specific peptidase 30
ENSMUSG00000031750	268.528	1.44735	0.31618	4.5776	4.70337e-06	5.97363e-05	Il34	76527	interleukin 34
ENSMUSG00000071632	302.782	-0.575863	0.125885	-4.57451	4.77335e-06	6.05796e-05	2510002D24Rik	72307	RIKEN cDNA 2510002D24 gene
ENSMUSG00000031636	182.199	0.978081	0.213962	4.57129	4.84734e-06	6.14725e-05	Pdlim3	53318	PDZ and LIM domain 3
ENSMUSG00000029614	28656.4	-0.28455	0.0622584	-4.57046	4.86656e-06	6.16698e-05	Rpl6	19988	ribosomal protein L6
ENSMUSG00000026116	4591.41	-0.278678	0.0610016	-4.56836	4.91545e-06	6.22428e-05	Tmem131	56030	transmembrane protein 131
ENSMUSG00000068284	863.286	0.420825	0.0922073	4.5639	5.02132e-06	6.35357e-05	Usf3	207806	upstream transcription factor family member 3
ENSMUSG00000072324	34.4132	-1.64908	0.36135	-4.56365	5.02723e-06	6.35628e-05	NA	NA	NA
ENSMUSG00000028032	895.853	-0.411254	0.0901255	-4.56313	5.0397e-06	6.36728e-05	Papss1	23971	3'-phosphoadenosine 5'-phosphosulfate synthase 1
ENSMUSG00000030291	2017.26	0.377784	0.0828516	4.55976	5.12117e-06	6.46538e-05	Med21	108098	mediator complex subunit 21
ENSMUSG00000030000	40.2862	1.75601	0.385262	4.55796	5.16531e-06	6.51624e-05	Add2	11519	adducin 2 (beta)
ENSMUSG00000099764	324.244	-0.662062	0.145282	-4.55707	5.18725e-06	6.53903e-05	NA	NA	NA
ENSMUSG00000049882	452.372	-0.497784	0.109262	-4.55589	5.21646e-06	6.57095e-05	Vcpkmt	207965	valosin containing protein lysine (K) methyltransferase
ENSMUSG00000088252	15.4188	-2.90279	0.638003	-4.5498	5.36967e-06	6.7589e-05	Snord13	100217422	small nucleolar RNA, C/D box 13
ENSMUSG00000041712	3292.53	-0.311976	0.0685999	-4.54777	5.42185e-06	6.8195e-05	Ubr7	66622	ubiquitin protein ligase E3 component n-recognin 7 (putative)
ENSMUSG00000057321	75.407	1.14983	0.252935	4.54592	5.46948e-06	6.87429e-05	Usp17ld	384701	ubiquitin specific peptidase 17-like D
ENSMUSG00000020074	3918.87	-0.297174	0.0653835	-4.54509	5.49121e-06	6.89647e-05	Ccar1	67500	cell division cycle and apoptosis regulator 1
ENSMUSG00000058325	1738.71	-0.313452	0.069007	-4.54231	5.56405e-06	6.98276e-05	Dock1	330662	dedicator of cytokinesis 1
ENSMUSG00000031532	1613.42	-0.352963	0.0777355	-4.54056	5.61038e-06	7.03568e-05	Saraf	67887	store-operated calcium entry-associated regulatory factor
ENSMUSG00000083716	286.758	-0.648289	0.142862	-4.53786	5.68286e-06	7.12128e-05	NA	NA	NA
ENSMUSG00000039959	2356.02	0.378975	0.0835387	4.53652	5.71893e-06	7.16117e-05	Hip1	215114	huntingtin interacting protein 1
ENSMUSG00000026490	1233.97	0.392053	0.086455	4.53477	5.7667e-06	7.21564e-05	Cdc42bpa	226751	CDC42 binding protein kinase alpha
ENSMUSG00000019139	2231.4	-0.336687	0.0742549	-4.5342	5.78214e-06	7.22961e-05	Isyna1	71780	myo-inositol 1-phosphate synthase A1
ENSMUSG00000061482	29.698	-1.80541	0.398282	-4.53299	5.81547e-06	7.2659e-05	H4c4	319156	H4 clustered histone 4
ENSMUSG00000078566	639.488	-1.29298	0.285249	-4.5328	5.82071e-06	7.26707e-05	Bnip3	12176	BCL2/adenovirus E1B interacting protein 3
ENSMUSG00000030353	1747.55	-0.31383	0.0692492	-4.5319	5.84561e-06	7.28542e-05	Tead4	21679	TEA domain family member 4
ENSMUSG00000034522	1180.06	-0.401865	0.0886736	-4.53195	5.84409e-06	7.28542e-05	Zfp395	380912	zinc finger protein 395
ENSMUSG00000065922	112.963	-4.73687	1.04525	-4.5318	5.84835e-06	7.28542e-05	NA	NA	NA
ENSMUSG00000015291	3068.91	-0.332976	0.0734793	-4.53156	5.85508e-06	7.28843e-05	Gdi1	14567	guanosine diphosphate (GDP) dissociation inhibitor 1
ENSMUSG00000035441	205.504	0.789207	0.174209	4.53024	5.89176e-06	7.32868e-05	Myo1d	338367	myosin ID
ENSMUSG00000037847	475.313	-0.50525	0.111536	-4.52993	5.90024e-06	7.33384e-05	Nmrk1	225994	nicotinamide riboside kinase 1
ENSMUSG00000029364	1295.39	-0.443129	0.0978657	-4.52792	5.95661e-06	7.39846e-05	Wsb2	59043	WD repeat and SOCS box-containing 2
ENSMUSG00000009670	551.644	0.522079	0.115372	4.52518	6.03428e-06	7.48942e-05	Tex11	83558	testis expressed gene 11
ENSMUSG00000036461	518.393	0.501296	0.11083	4.52312	6.09342e-06	7.55728e-05	Elf1	13709	E74-like factor 1
ENSMUSG00000028318	787.888	0.431699	0.0954528	4.52265	6.10705e-06	7.56862e-05	Polr1e	64424	polymerase (RNA) I polypeptide E
ENSMUSG00000070923	542.233	0.584126	0.129195	4.52126	6.1472e-06	7.61279e-05	Klhl9	242521	kelch-like 9
ENSMUSG00000109199	24.2667	2.26654	0.501326	4.52109	6.15207e-06	7.61324e-05	NA	NA	NA
ENSMUSG00000046432	4604.02	-0.396185	0.0876739	-4.51885	6.21769e-06	7.68881e-05	Bex3	12070	brain expressed X-linked 3
ENSMUSG00000020451	4032.29	-0.303237	0.0671188	-4.51792	6.24496e-06	7.71689e-05	Limk2	16886	LIM motif-containing protein kinase 2
ENSMUSG00000032946	369.469	-0.593794	0.131443	-4.5175	6.25731e-06	7.72649e-05	Rasgrp2	19395	RAS, guanyl releasing protein 2
ENSMUSG00000025558	1837.14	0.335708	0.0743614	4.51455	6.3451e-06	7.82917e-05	Dock9	105445	dedicator of cytokinesis 9
ENSMUSG00000037161	770.013	-0.552296	0.122346	-4.5142	6.35568e-06	7.8365e-05	Mgarp	67749	mitochondria localized glutamic acid rich protein
ENSMUSG00000020738	2510.94	-0.30284	0.0670892	-4.51398	6.36218e-06	7.8388e-05	Sumo2	170930	small ubiquitin-like modifier 2
ENSMUSG00000094029	20.3661	2.87414	0.637137	4.51102	6.45167e-06	7.94326e-05	NA	NA	NA
ENSMUSG00000021495	2639.01	-0.310028	0.0687643	-4.50856	6.52677e-06	8.02988e-05	Fam193b	212483	family with sequence similarity 193, member B
ENSMUSG00000048388	170.351	0.761457	0.168901	4.5083	6.53489e-06	8.03401e-05	Fam171b	241520	family with sequence similarity 171, member B
ENSMUSG00000072934	29.566	2.566	0.569246	4.50773	6.55264e-06	8.04998e-05	Trpc5os	100503240	transient receptor potential cation channel, subfamily C, member 5, opposite strand
ENSMUSG00000063015	4227.37	-0.308697	0.0685005	-4.5065	6.59067e-06	8.09082e-05	Ccni	12453	cyclin I
ENSMUSG00000117853	29.6855	2.04332	0.453519	4.50548	6.6223e-06	8.12373e-05	Vmn1r88	100312474	vomeronasal 1 receptor, 88
ENSMUSG00000055553	1779.06	-0.356298	0.0790907	-4.50492	6.63967e-06	8.13914e-05	Kxd1	75620	KxDL motif containing 1
ENSMUSG00000037851	9280.35	-0.303695	0.0674325	-4.50368	6.67859e-06	8.18091e-05	Iars	105148	isoleucine-tRNA synthetase
ENSMUSG00000042216	461.687	-0.586803	0.130326	-4.50257	6.71355e-06	8.21777e-05	Sgsm1	52850	small G protein signaling modulator 1
ENSMUSG00000021178	5187.06	0.297042	0.0659876	4.50149	6.74789e-06	8.25383e-05	Psmc1	19179	protease (prosome, macropain) 26S subunit, ATPase 1
ENSMUSG00000027475	1050.57	0.388801	0.0864452	4.49766	6.87059e-06	8.39783e-05	Kif3b	16569	kinesin family member 3B
ENSMUSG00000031221	1894.54	-0.320466	0.0712598	-4.49715	6.88694e-06	8.41173e-05	Igbp1	18518	immunoglobulin (CD79A) binding protein 1
ENSMUSG00000032232	112.811	1.00738	0.224019	4.49686	6.89649e-06	8.41731e-05	Cgnl1	68178	cingulin-like 1
ENSMUSG00000049164	1915.17	0.483445	0.107512	4.49667	6.90273e-06	8.41884e-05	Zfp518a	72672	zinc finger protein 518A
ENSMUSG00000063696	14574.2	-0.348636	0.0775387	-4.49629	6.91509e-06	8.42783e-05	NA	NA	NA
ENSMUSG00000024579	584.293	-0.464702	0.103376	-4.49524	6.94922e-06	8.46332e-05	Pcyox1l	240334	prenylcysteine oxidase 1 like
ENSMUSG00000032076	906.48	-0.431295	0.0960021	-4.49256	7.03734e-06	8.56446e-05	Cadm1	54725	cell adhesion molecule 1
ENSMUSG00000034973	752.646	0.472217	0.105157	4.4906	7.10217e-06	8.63093e-05	Dop1a	320615	DOP1 leucine zipper like protein A
ENSMUSG00000025880	3303.48	0.357508	0.079611	4.49068	7.09951e-06	8.63093e-05	Smad7	17131	SMAD family member 7
ENSMUSG00000041488	1184.41	-0.377308	0.0840275	-4.49029	7.11265e-06	8.63744e-05	Stx3	20908	syntaxin 3
ENSMUSG00000011114	5362.18	-0.268868	0.0598803	-4.4901	7.11909e-06	8.63905e-05	Tbrg1	21376	transforming growth factor beta regulated gene 1
ENSMUSG00000093674	25066.1	-0.403675	0.0899196	-4.48929	7.14599e-06	8.66548e-05	Rpl41	67945	ribosomal protein L41
ENSMUSG00000045348	735.965	-0.529035	0.1179	-4.48717	7.2175e-06	8.74592e-05	Nyap1	243300	neuronal tyrosine-phosphorylated phosphoinositide 3-kinase adaptor 1
ENSMUSG00000026893	826.667	0.419495	0.093497	4.48672	7.23269e-06	8.75803e-05	Gca	227960	grancalcin
ENSMUSG00000032261	1380.29	0.344471	0.0767926	4.48573	7.2664e-06	8.79255e-05	Sh3bgrl2	212531	SH3 domain binding glutamic acid-rich protein like 2
ENSMUSG00000025268	782.448	-0.399412	0.0890472	-4.4854	7.2776e-06	8.7998e-05	Maged2	80884	melanoma antigen, family D, 2
ENSMUSG00000027500	1332.52	-0.927456	0.206799	-4.48482	7.29747e-06	8.81751e-05	Stmn2	20257	stathmin-like 2
ENSMUSG00000046572	1153.03	0.43993	0.0981088	4.48411	7.32204e-06	8.84088e-05	Zfp518b	100515	zinc finger protein 518B
ENSMUSG00000032309	2010.74	-0.359482	0.0802074	-4.48191	7.39789e-06	8.92609e-05	Fbxo22	71999	F-box protein 22
ENSMUSG00000037608	6422.92	0.331677	0.0740275	4.48045	7.44862e-06	8.97694e-05	Bclaf1	72567	BCL2-associated transcription factor 1
ENSMUSG00000055447	357.174	-0.586982	0.131012	-4.48038	7.45116e-06	8.97694e-05	Cd47	16423	CD47 antigen (Rh-related antigen, integrin-associated signal transducer)
ENSMUSG00000024098	2480.34	-0.358395	0.0799947	-4.48024	7.45599e-06	8.97694e-05	Twsg1	65960	twisted gastrulation BMP signaling modulator 1
ENSMUSG00000033318	293.513	-0.566051	0.126381	-4.47892	7.5023e-06	9.02627e-05	Gstt2	14872	glutathione S-transferase, theta 2
ENSMUSG00000067860	1450.86	-0.437355	0.0976515	-4.47873	7.50875e-06	9.0276e-05	Zic3	22773	zinc finger protein of the cerebellum 3
ENSMUSG00000028470	455.188	-0.521802	0.11655	-4.47709	7.5669e-06	9.09105e-05	Hint2	68917	histidine triad nucleotide binding protein 2
ENSMUSG00000020747	1662.35	-0.356633	0.0796888	-4.47532	7.62978e-06	9.16007e-05	Tmem94	71947	transmembrane protein 94
ENSMUSG00000049670	385.526	-0.527492	0.117886	-4.47458	7.65617e-06	9.18523e-05	Morn4	226123	MORN repeat containing 4
ENSMUSG00000041560	6712.72	-0.353524	0.0790289	-4.47336	7.7001e-06	9.23138e-05	Nop53	68077	NOP53 ribosome biogenesis factor
ENSMUSG00000028834	251.164	-0.626054	0.140029	-4.47089	7.78935e-06	9.33175e-05	Trim63	433766	tripartite motif-containing 63
ENSMUSG00000031398	451.447	-0.487294	0.109028	-4.46943	7.84287e-06	9.38922e-05	Plxna3	18846	plexin A3
ENSMUSG00000022517	1701.12	-0.335793	0.075186	-4.46617	7.96331e-06	9.52664e-05	Mgrn1	17237	mahogunin, ring finger 1
ENSMUSG00000081051	669.121	-0.481656	0.107879	-4.46478	8.01522e-06	9.57403e-05	NA	NA	NA
ENSMUSG00000037070	2886.57	0.301763	0.0675855	4.46491	8.0102e-06	9.57403e-05	Rbmxl1	19656	RNA binding motif protein, X-linked like-1
ENSMUSG00000018861	439.89	-0.505778	0.113285	-4.46465	8.01992e-06	9.57403e-05	Fdxr	14149	ferredoxin reductase
ENSMUSG00000096049	24.4022	2.14454	0.480365	4.46439	8.02971e-06	9.57895e-05	NA	NA	NA
ENSMUSG00000020593	1327.96	-0.417724	0.0935963	-4.46304	8.08035e-06	9.63255e-05	Lpin1	14245	lipin 1
ENSMUSG00000062963	1259.61	-0.366654	0.082164	-4.46246	8.1025e-06	9.64695e-05	Ufc1	66155	ubiquitin-fold modifier conjugating enzyme 1
ENSMUSG00000025591	1722.59	0.427069	0.0957034	4.46242	8.10385e-06	9.64695e-05	Tma16	66282	translation machinery associated 16
ENSMUSG00000036615	502.596	-0.480156	0.107608	-4.4621	8.11615e-06	9.65327e-05	Rfxap	170767	regulatory factor X-associated protein
ENSMUSG00000021831	2173.27	-0.358726	0.0803961	-4.46198	8.12059e-06	9.65327e-05	Ero1l	50527	ERO1-like (S. cerevisiae)
ENSMUSG00000041642	1188.8	-0.8963	0.201001	-4.45917	8.2276e-06	9.7736e-05	Kif21b	16565	kinesin family member 21B
ENSMUSG00000013415	8858.82	0.31751	0.0712185	4.45825	8.26329e-06	9.8091e-05	Igf2bp1	140486	insulin-like growth factor 2 mRNA binding protein 1
ENSMUSG00000032959	4407.77	-0.290352	0.0651295	-4.45807	8.27026e-06	9.81048e-05	Pebp1	23980	phosphatidylethanolamine binding protein 1
ENSMUSG00000053907	6754.77	0.430082	0.0964853	4.45748	8.2927e-06	9.8302e-05	Mat2a	232087	methionine adenosyltransferase II, alpha
ENSMUSG00000059713	1342.32	-0.403823	0.0906121	-4.45662	8.32628e-06	9.86308e-05	Rcan3	53902	regulator of calcineurin 3
ENSMUSG00000026384	783.489	0.507603	0.113905	4.45635	8.33654e-06	9.86831e-05	Ptpn4	19258	protein tyrosine phosphatase, non-receptor type 4
ENSMUSG00000078952	5844.62	0.288144	0.0646681	4.45574	8.36057e-06	9.88983e-05	Lncenc1	100039691	long non-coding RNA, embryonic stem cells expressed 1
ENSMUSG00000031751	2205.42	-0.327172	0.0734542	-4.45409	8.42502e-06	9.95909e-05	Amfr	23802	autocrine motility factor receptor
ENSMUSG00000022469	277.153	-0.599608	0.134629	-4.45377	8.43757e-06	9.96696e-05	Rapgef3	223864	Rap guanine nucleotide exchange factor (GEF) 3
ENSMUSG00000073771	1636.01	0.467195	0.104916	4.45302	8.46726e-06	9.99504e-05	NA	NA	NA
ENSMUSG00000014837	291.35	-0.640009	0.143749	-4.45226	8.49714e-06	0.000100233	4931428F04Rik	74356	RIKEN cDNA 4931428F04 gene
ENSMUSG00000020290	11610.8	0.362684	0.0815435	4.44773	8.67808e-06	0.000102296	Xpo1	103573	exportin 1
ENSMUSG00000032607	3009.66	-0.280177	0.0630125	-4.44637	8.73349e-06	0.000102877	Amt	434437	aminomethyltransferase
ENSMUSG00000062169	1299.74	-0.353682	0.0796093	-4.44273	8.88257e-06	0.000104561	Cnih4	98417	cornichon family AMPA receptor auxiliary protein 4
ENSMUSG00000031591	4377.16	-0.316792	0.0713095	-4.44249	8.89234e-06	0.000104603	Asah1	11886	N-acylsphingosine amidohydrolase 1
ENSMUSG00000019982	58.1179	-1.18797	0.267431	-4.44216	8.90612e-06	0.000104692	Myb	17863	myeloblastosis oncogene
ENSMUSG00000103053	29.981	2.01848	0.454416	4.44193	8.91552e-06	0.000104724	NA	NA	NA
ENSMUSG00000047945	7351.49	0.316925	0.0713508	4.44179	8.92127e-06	0.000104724	Marcksl1	17357	MARCKS-like 1
ENSMUSG00000042203	1072.98	-0.385753	0.086851	-4.44155	8.93137e-06	0.00010477	Tbc1d22b	381085	TBC1 domain family, member 22B
ENSMUSG00000024491	2881.17	0.31861	0.0717604	4.43991	8.99956e-06	0.000105497	Rbm27	225432	RNA binding motif protein 27
ENSMUSG00000041445	564.49	0.54379	0.122624	4.43461	9.22389e-06	0.000108051	Mmrn2	105450	multimerin 2
ENSMUSG00000004567	1691.68	-0.342713	0.0773388	-4.43132	9.36563e-06	0.000109636	Mcoln1	94178	mucolipin 1
ENSMUSG00000033943	9759.18	-0.270972	0.0611718	-4.42969	9.43702e-06	0.000110395	Mga	29808	MAX gene associated
ENSMUSG00000044627	4524.76	-0.306546	0.0692646	-4.42572	9.61199e-06	0.000112364	Swi5	72931	SWI5 recombination repair homolog (yeast)
ENSMUSG00000017764	1427.43	-0.391648	0.0885131	-4.42475	9.65546e-06	0.000112716	Zswim1	71971	zinc finger SWIM-type containing 1
ENSMUSG00000005667	4084.42	-0.438627	0.0991296	-4.42479	9.65375e-06	0.000112716	Mthfd2	17768	methylenetetrahydrofolate dehydrogenase (NAD+ dependent), methenyltetrahydrofolate cyclohydrolase
ENSMUSG00000083735	27.4981	2.04507	0.462345	4.42325	9.72287e-06	0.000113425	NA	NA	NA
ENSMUSG00000066456	213.731	0.723919	0.163723	4.42161	9.79692e-06	0.000114209	Hmgn3	94353	high mobility group nucleosomal binding domain 3
ENSMUSG00000025856	1328.34	-0.478939	0.108397	-4.41837	9.94479e-06	0.000115822	Pdgfa	18590	platelet derived growth factor, alpha
ENSMUSG00000003380	1527.93	-0.447101	0.101193	-4.41828	9.94897e-06	0.000115822	Rabac1	14470	Rab acceptor 1 (prenylated)
ENSMUSG00000029007	1996.51	-0.37017	0.0838023	-4.41718	9.99987e-06	0.000116335	Agtrap	11610	angiotensin II, type I receptor-associated protein
ENSMUSG00000057182	152.776	0.874273	0.197956	4.41649	1.00315e-05	0.000116622	Scn3a	20269	sodium channel, voltage-gated, type III, alpha
ENSMUSG00000038965	2411.54	0.340946	0.0772049	4.41612	1.00489e-05	0.000116744	Ube2l3	22195	ubiquitin-conjugating enzyme E2L 3
ENSMUSG00000004996	839.161	-0.389275	0.0881744	-4.41483	1.01089e-05	0.000117361	Mri1	67873	methylthioribose-1-phosphate isomerase 1
ENSMUSG00000043259	442.618	-0.479132	0.108541	-4.41428	1.01346e-05	0.000117578	Fam13c	71721	family with sequence similarity 13, member C
ENSMUSG00000074364	41.6661	1.85239	0.419878	4.41174	1.02544e-05	0.000118886	Ehd2	259300	EH-domain containing 2
ENSMUSG00000030268	13752.9	0.315087	0.0714228	4.41157	1.02625e-05	0.000118899	Bcat1	12035	branched chain aminotransferase 1, cytosolic
ENSMUSG00000027406	3026.21	-0.295398	0.0670307	-4.40691	1.04854e-05	0.000121315	Idh3b	170718	isocitrate dehydrogenase 3 (NAD+) beta
ENSMUSG00000028779	1359.51	-0.36023	0.0817408	-4.40698	1.04822e-05	0.000121315	Pef1	67898	penta-EF hand domain containing 1
ENSMUSG00000031024	1631.29	-0.349495	0.0793205	-4.40611	1.05245e-05	0.000121684	St5	76954	suppression of tumorigenicity 5
ENSMUSG00000030036	1247.24	-0.375339	0.08519	-4.40591	1.05343e-05	0.000121713	Mogs	57377	mannosyl-oligosaccharide glucosidase
ENSMUSG00000036737	3559.65	-0.279151	0.0633841	-4.40412	1.06213e-05	0.000122635	Oxsr1	108737	oxidative-stress responsive 1
ENSMUSG00000015222	139.028	0.839221	0.190581	4.40349	1.06526e-05	0.000122912	Map2	17756	microtubule-associated protein 2
ENSMUSG00000032477	2933.41	-0.303807	0.069002	-4.40287	1.06827e-05	0.000123176	Cdc25a	12530	cell division cycle 25A
ENSMUSG00000030722	4333.39	0.364057	0.0826976	4.40226	1.07127e-05	0.000123438	Nfatc2ip	18020	nuclear factor of activated T cells, cytoplasmic, calcineurin dependent 2 interacting protein
ENSMUSG00000050332	367.026	0.639984	0.145409	4.40126	1.07624e-05	0.000123925	Amer1	72345	APC membrane recruitment 1
ENSMUSG00000026355	9334.16	-0.281998	0.0640765	-4.40096	1.07775e-05	0.000124015	Mcm6	17219	minichromosome maintenance complex component 6
ENSMUSG00000017286	1168.9	-0.35371	0.0803787	-4.40054	1.07981e-05	0.000124167	Glod4	67201	glyoxalase domain containing 4
ENSMUSG00000048416	120.75	0.896799	0.20382	4.39996	1.08271e-05	0.000124416	Mlf1	17349	myeloid leukemia factor 1
ENSMUSG00000021062	628.182	-0.448781	0.102004	-4.39964	1.08429e-05	0.000124513	Rab15	104886	RAB15, member RAS oncogene family
ENSMUSG00000072889	1253.21	-0.350776	0.079783	-4.39662	1.09948e-05	0.000126165	Nfxl1	100978	nuclear transcription factor, X-box binding-like 1
ENSMUSG00000022124	1682.95	-0.307765	0.0700026	-4.39649	1.10017e-05	0.000126165	Fbxl3	50789	F-box and leucine-rich repeat protein 3
ENSMUSG00000078626	37.6424	1.9068	0.433899	4.39457	1.10995e-05	0.000127199	LOC115489970	115489970	oogenesin-2-like
ENSMUSG00000044303	1074.81	-0.391516	0.0891162	-4.39332	1.11631e-05	0.000127842	Cdkn2a	12578	cyclin dependent kinase inhibitor 2A
ENSMUSG00000032254	3240.91	-0.316134	0.071965	-4.39288	1.1186e-05	0.000127957	Kif23	71819	kinesin family member 23
ENSMUSG00000059791	519.069	-0.494981	0.112679	-4.39283	1.11883e-05	0.000127957	Nrm	106582	nurim (nuclear envelope membrane protein)
ENSMUSG00000031783	3133.58	-0.272201	0.0619695	-4.3925	1.12054e-05	0.000128066	Polr2c	20021	polymerase (RNA) II (DNA directed) polypeptide C
ENSMUSG00000024287	970.708	0.480542	0.109422	4.39162	1.1251e-05	0.0001285	Thoc1	225160	THO complex 1
ENSMUSG00000015656	36242.2	0.409427	0.0932521	4.39054	1.13071e-05	0.000129054	Hspa8	15481	heat shock protein 8
ENSMUSG00000014786	572.467	-0.474376	0.108049	-4.39038	1.1315e-05	0.000129057	Slc9a5	277973	solute carrier family 9 (sodium/hydrogen exchanger), member 5
ENSMUSG00000029505	6369.6	0.24741	0.056357	4.39004	1.13328e-05	0.000129143	Ep400	75560	E1A binding protein p400
ENSMUSG00000032244	7310.4	0.288519	0.0657228	4.38995	1.13379e-05	0.000129143	Fem1b	14155	fem 1 homolog b
ENSMUSG00000032291	771.725	-0.510255	0.116262	-4.38885	1.13953e-05	0.00012971	Crabp1	12903	cellular retinoic acid binding protein I
ENSMUSG00000040280	438.172	-1.53119	0.348906	-4.38856	1.14106e-05	0.000129796	Ndufa4l2	407790	Ndufa4, mitochondrial complex associated like 2
ENSMUSG00000042063	140.857	1.10809	0.252802	4.38323	1.16934e-05	0.000132924	Zfp386	56220	zinc finger protein 386 (Kruppel-like)
ENSMUSG00000003119	2857.42	0.395241	0.0901964	4.382	1.17596e-05	0.000133496	Cdk12	69131	cyclin-dependent kinase 12
ENSMUSG00000024346	3475.55	-0.290286	0.0662447	-4.38202	1.17585e-05	0.000133496	Pfdn1	67199	prefoldin 1
ENSMUSG00000026785	523.292	-0.474948	0.108394	-4.3817	1.17759e-05	0.000133502	Pkn3	263803	protein kinase N3
ENSMUSG00000024999	2387.19	0.333485	0.0761065	4.38182	1.17689e-05	0.000133502	Noc3l	57753	NOC3 like DNA replication regulator
ENSMUSG00000000711	2257.27	-0.311358	0.0710758	-4.38064	1.18331e-05	0.000134061	Rab5b	19344	RAB5B, member RAS oncogene family
ENSMUSG00000005483	2808.57	0.314297	0.0718354	4.37525	1.21296e-05	0.000137328	Dnajb1	81489	DnaJ heat shock protein family (Hsp40) member B1
ENSMUSG00000071636	77.932	1.15756	0.264663	4.37371	1.22151e-05	0.000138051	Rimbp3	239731	RIMS binding protein 3
ENSMUSG00000044626	711.648	-0.527837	0.120685	-4.37366	1.2218e-05	0.000138051	Liph	239759	lipase, member H
ENSMUSG00000036533	235.728	0.757772	0.173256	4.37371	1.22153e-05	0.000138051	Cdc42ep3	260409	CDC42 effector protein (Rho GTPase binding) 3
ENSMUSG00000005881	2481.83	-0.324133	0.0741129	-4.37351	1.22266e-05	0.000138056	Ergic3	66366	ERGIC and golgi 3
ENSMUSG00000008763	1472.61	0.341055	0.0780072	4.37209	1.23061e-05	0.000138861	Man1a2	17156	mannosidase, alpha, class 1A, member 2
ENSMUSG00000076435	1212.76	-0.420225	0.0961453	-4.37073	1.23833e-05	0.000139639	Acsf2	264895	acyl-CoA synthetase family member 2
ENSMUSG00000026553	9472.76	-0.241332	0.0552357	-4.36913	1.24744e-05	0.000140546	Copa	12847	coatomer protein complex subunit alpha
ENSMUSG00000029003	1206.74	-0.361874	0.0828271	-4.36902	1.24804e-05	0.000140546	Mad2l2	71890	MAD2 mitotic arrest deficient-like 2
ENSMUSG00000028109	928.37	0.446416	0.102224	4.36703	1.25949e-05	0.000141741	Hormad1	67981	HORMA domain containing 1
ENSMUSG00000044005	666.097	-0.449369	0.102931	-4.36574	1.26695e-05	0.000142485	Gls2	216456	glutaminase 2 (liver, mitochondrial)
ENSMUSG00000014773	20.4248	-2.14619	0.491618	-4.36557	1.26791e-05	0.000142498	Dll1	13388	delta like canonical Notch ligand 1
ENSMUSG00000116908	120.421	-0.824675	0.188975	-4.36394	1.2774e-05	0.00014347	NA	NA	NA
ENSMUSG00000025939	792.316	0.4764	0.109212	4.36215	1.28789e-05	0.000144552	Ube2w	66799	ubiquitin-conjugating enzyme E2W (putative)
ENSMUSG00000082390	20.4792	2.42058	0.555035	4.36113	1.29395e-05	0.000144987	NA	NA	NA
ENSMUSG00000025878	1213.58	0.370986	0.085066	4.36115	1.29378e-05	0.000144987	Uimc1	20184	ubiquitin interaction motif containing 1
ENSMUSG00000005873	1179.35	-0.40656	0.0932252	-4.36106	1.29434e-05	0.000144987	Reep5	13476	receptor accessory protein 5
ENSMUSG00000098234	1269.42	-0.33676	0.0772672	-4.35838	1.31028e-05	0.000146632	Snhg6	73824	small nucleolar RNA host gene 6
ENSMUSG00000021484	3248.8	-0.315362	0.0723589	-4.3583	1.31076e-05	0.000146632	Lman2	66890	lectin, mannose-binding 2
ENSMUSG00000039323	12351.9	-0.983682	0.225787	-4.35669	1.32046e-05	0.000147619	Igfbp2	16008	insulin-like growth factor binding protein 2
ENSMUSG00000021068	387.482	0.525229	0.120595	4.3553	1.32884e-05	0.000148457	Nin	18080	ninein
ENSMUSG00000004891	929.155	-0.45661	0.104865	-4.35426	1.33515e-05	0.000149064	Nes	18008	nestin
ENSMUSG00000061079	1324.71	-0.35067	0.0805384	-4.35407	1.33631e-05	0.000149095	Zfp143	20841	zinc finger protein 143
ENSMUSG00000078773	1160.44	-0.371911	0.0854582	-4.35196	1.34925e-05	0.000150439	Rad54b	623474	RAD54 homolog B (S. cerevisiae)
ENSMUSG00000031488	2459.57	-0.400232	0.0919917	-4.35074	1.35677e-05	0.000151178	Rab11fip1	75767	RAB11 family interacting protein 1 (class I)
ENSMUSG00000052155	476.862	0.495067	0.11384	4.34881	1.36879e-05	0.000152417	Acvr2a	11480	activin receptor IIA
ENSMUSG00000023977	2864.53	-0.288697	0.066404	-4.34758	1.37646e-05	0.00015317	Ubr2	224826	ubiquitin protein ligase E3 component n-recognin 2
ENSMUSG00000022698	7907.26	0.324144	0.0745709	4.34679	1.38145e-05	0.000153624	Naa50	72117	N(alpha)-acetyltransferase 50, NatE catalytic subunit
ENSMUSG00000031295	1044.02	-0.416986	0.0959718	-4.34488	1.39354e-05	0.000154866	Phka2	110094	phosphorylase kinase alpha 2
ENSMUSG00000026880	608.344	-0.447546	0.103013	-4.34458	1.39542e-05	0.000154973	Stom	13830	stomatin
ENSMUSG00000098557	198.062	0.72248	0.166304	4.34433	1.39703e-05	0.000155051	Kctd12	239217	potassium channel tetramerisation domain containing 12
ENSMUSG00000097814	255.36	-0.628313	0.144661	-4.34333	1.40337e-05	0.000155586	Panct2	329217	pluripotency-associated noncoding transcript 2
ENSMUSG00000040268	2796.37	-0.294702	0.0678525	-4.34328	1.4037e-05	0.000155586	Plekha1	101476	pleckstrin homology domain containing, family A (phosphoinositide binding specific) member 1
ENSMUSG00000058446	2449.29	0.352546	0.0811793	4.3428	1.40675e-05	0.000155822	Znrf2	387524	zinc and ring finger 2
ENSMUSG00000038042	556.053	0.46251	0.106507	4.34253	1.40851e-05	0.000155914	Ptpdc1	218232	protein tyrosine phosphatase domain containing 1
ENSMUSG00000017390	720.2	-1.31426	0.302672	-4.34218	1.41075e-05	0.00015606	Aldoc	11676	aldolase C, fructose-bisphosphate
ENSMUSG00000052512	623.277	-0.44049	0.101467	-4.3412	1.41709e-05	0.000156658	Nav2	78286	neuron navigator 2
ENSMUSG00000057836	718.033	-0.434648	0.100155	-4.33974	1.42649e-05	0.000157595	Xlr3a	22445	X-linked lymphocyte-regulated 3A
ENSMUSG00000032661	109.032	-0.839048	0.19344	-4.3375	1.44112e-05	0.000159107	Oas3	246727	2'-5' oligoadenylate synthetase 3
ENSMUSG00000021032	33.909	1.74576	0.402735	4.33476	1.4592e-05	0.000160999	Ngb	64242	neuroglobin
ENSMUSG00000004035	72.4563	-1.09313	0.2522	-4.33436	1.46187e-05	0.000161187	Gstm7	68312	glutathione S-transferase, mu 7
ENSMUSG00000029613	1326.78	0.347039	0.0800737	4.334	1.46427e-05	0.000161347	Eif2ak1	15467	eukaryotic translation initiation factor 2 alpha kinase 1
ENSMUSG00000039953	6439.07	-0.304941	0.0704347	-4.32941	1.49507e-05	0.000164633	Clstn1	65945	calsyntenin 1
ENSMUSG00000005045	317.684	-0.595336	0.137527	-4.32886	1.49886e-05	0.000164943	Chd5	269610	chromodomain helicase DNA binding protein 5
ENSMUSG00000051855	1446.46	0.413479	0.095593	4.32541	1.52245e-05	0.00016743	Mest	17294	mesoderm specific transcript
ENSMUSG00000030499	434.29	-0.494892	0.114434	-4.32468	1.52751e-05	0.000167877	Kctd15	233107	potassium channel tetramerisation domain containing 15
ENSMUSG00000025932	172.009	-0.70489	0.163007	-4.3243	1.53016e-05	0.000168059	Eya1	14048	EYA transcriptional coactivator and phosphatase 1
ENSMUSG00000024163	2930.21	-0.310724	0.0718578	-4.32414	1.53126e-05	0.00016807	Mapk8ip3	30957	mitogen-activated protein kinase 8 interacting protein 3
ENSMUSG00000075232	1868.45	0.403179	0.0932581	4.32326	1.53739e-05	0.000168633	Amd1	11702	S-adenosylmethionine decarboxylase 1
ENSMUSG00000026618	3780.34	-0.298914	0.0691562	-4.3223	1.54413e-05	0.000169263	Iars2	381314	isoleucine-tRNA synthetase 2, mitochondrial
ENSMUSG00000030172	2448.4	0.30971	0.0716682	4.32144	1.55014e-05	0.000169811	Erc1	111173	ELKS/RAB6-interacting/CAST family member 1
ENSMUSG00000000628	13197.2	-0.385271	0.0891653	-4.32086	1.55419e-05	0.000170145	Hk2	15277	hexokinase 2
ENSMUSG00000047115	334.916	-0.552341	0.127853	-4.32012	1.55943e-05	0.000170608	Fam221a	231946	family with sequence similarity 221, member A
ENSMUSG00000017978	46.0043	1.56257	0.36173	4.31973	1.56221e-05	0.000170691	Cadps2	320405	Ca2+-dependent activator protein for secretion 2
ENSMUSG00000024778	46.9865	1.77815	0.411631	4.31976	1.56198e-05	0.000170691	Fas	14102	Fas (TNF receptor superfamily member 6)
ENSMUSG00000040883	435.785	-0.514871	0.1192	-4.3194	1.56455e-05	0.000170837	Tmem205	235043	transmembrane protein 205
ENSMUSG00000016477	734.094	0.499647	0.115707	4.31822	1.57289e-05	0.000171636	E2f3	13557	E2F transcription factor 3
ENSMUSG00000065701	16.9957	-2.85704	0.662144	-4.31482	1.59729e-05	0.000174187	Rny1	19872	RNA, Y1 small cytoplasmic, Ro-associated
ENSMUSG00000056220	53.24	1.43033	0.331544	4.31413	1.6023e-05	0.00017462	Pla2g4a	18783	phospholipase A2, group IVA (cytosolic, calcium-dependent)
ENSMUSG00000030641	1219.5	0.438763	0.10172	4.31345	1.60725e-05	0.000175046	Ddias	74041	DNA damage-induced apoptosis suppressor
ENSMUSG00000048865	851.093	-0.399753	0.0926838	-4.31308	1.60997e-05	0.000175229	Arhgap30	226652	Rho GTPase activating protein 30
ENSMUSG00000006585	4690.03	-0.340033	0.0789358	-4.30771	1.6495e-05	0.000179416	Cdt1	67177	chromatin licensing and DNA replication factor 1
ENSMUSG00000000439	1699.82	-0.327658	0.0760672	-4.30749	1.65119e-05	0.000179484	Mkrn2	67027	makorin, ring finger protein, 2
ENSMUSG00000014606	1089.94	-0.350648	0.0814608	-4.3045	1.67365e-05	0.000181809	Slc25a11	67863	solute carrier family 25 (mitochondrial carrier oxoglutarate carrier), member 11
ENSMUSG00000036528	555.464	-0.433537	0.100739	-4.30355	1.68082e-05	0.00018247	Ppfibp2	19024	PTPRF interacting protein, binding protein 2 (liprin beta 2)
ENSMUSG00000025289	1414.92	-0.314064	0.0729879	-4.30296	1.68535e-05	0.000182845	Prdx4	53381	peroxiredoxin 4
ENSMUSG00000024844	3939.3	-0.381028	0.0886444	-4.29839	1.72045e-05	0.000186533	Banf1	23825	barrier to autointegration factor 1
ENSMUSG00000057969	399.635	-0.539699	0.125629	-4.29596	1.7394e-05	0.000188354	Sema3b	20347	sema domain, immunoglobulin domain (Ig), short basic domain, secreted, (semaphorin) 3B
ENSMUSG00000059327	75.465	1.21764	0.28344	4.29595	1.73947e-05	0.000188354	Eda	13607	ectodysplasin-A
ENSMUSG00000028069	1050.04	0.517097	0.12041	4.29447	1.75109e-05	0.00018949	Gpatch4	66614	G patch domain containing 4
ENSMUSG00000039745	483.976	-0.445887	0.103834	-4.29422	1.75305e-05	0.000189581	Htatip2	53415	HIV-1 Tat interactive protein 2
ENSMUSG00000048410	745.236	0.4319	0.100601	4.29321	1.76108e-05	0.000190327	Zfp407	240476	zinc finger protein 407
ENSMUSG00000052374	417.499	0.56036	0.130612	4.29027	1.78458e-05	0.000192744	Actn2	11472	actinin alpha 2
ENSMUSG00000047414	62.3692	1.27334	0.296928	4.28839	1.79974e-05	0.000194257	Flrt2	399558	fibronectin leucine rich transmembrane protein 2
ENSMUSG00000027430	335.221	-0.520165	0.121328	-4.28726	1.8089e-05	0.000195121	Dtd1	66044	D-tyrosyl-tRNA deacylase 1
ENSMUSG00000078671	3221.88	-0.354614	0.0827816	-4.28373	1.83786e-05	0.000198119	Chd2	244059	chromodomain helicase DNA binding protein 2
ENSMUSG00000033917	1171.43	-0.327686	0.0765121	-4.2828	1.8456e-05	0.000198826	Gde1	56209	glycerophosphodiester phosphodiesterase 1
ENSMUSG00000037905	2107.28	-0.303115	0.0708004	-4.28125	1.85845e-05	0.000200083	Bri3bp	76809	Bri3 binding protein
ENSMUSG00000113473	64.3203	1.30848	0.305691	4.2804	1.86557e-05	0.000200722	NA	NA	NA
ENSMUSG00000048922	3034.63	-0.293647	0.0686256	-4.27897	1.87759e-05	0.000201886	Cdca2	108912	cell division cycle associated 2
ENSMUSG00000007908	121.311	1.13141	0.26446	4.2782	1.88409e-05	0.000202393	Hmgcll1	208982	3-hydroxymethyl-3-methylglutaryl-Coenzyme A lyase-like 1
ENSMUSG00000090841	5913.38	-0.342759	0.0801215	-4.278	1.88584e-05	0.000202393	Myl6	17904	myosin, light polypeptide 6, alkali, smooth muscle and non-muscle
ENSMUSG00000021597	434.807	0.588518	0.137569	4.27799	1.8859e-05	0.000202393	Slf1	105377	SMC5-SMC6 complex localization factor 1
ENSMUSG00000032491	479.211	-0.484223	0.113197	-4.27769	1.88844e-05	0.000202537	Nradd	67169	neurotrophin receptor associated death domain
ENSMUSG00000040219	440.484	-0.558231	0.130532	-4.27659	1.89779e-05	0.00020341	Ttc12	235330	tetratricopeptide repeat domain 12
ENSMUSG00000026749	1058.58	-0.360081	0.0842137	-4.2758	1.90452e-05	0.000203744	Nek6	59126	NIMA (never in mitosis gene a)-related expressed kinase 6
ENSMUSG00000028649	12778.5	-0.256903	0.0600821	-4.27587	1.90394e-05	0.000203744	Macf1	11426	microtubule-actin crosslinking factor 1
ENSMUSG00000048897	3459.97	-0.351938	0.0823076	-4.27588	1.9038e-05	0.000203744	Zfp710	209225	zinc finger protein 710
ENSMUSG00000094443	60.6822	-1.34222	0.313969	-4.27503	1.91114e-05	0.000204323	Sgo2b	244495	shugoshin 2B
ENSMUSG00000017721	1935.53	-0.343146	0.0802801	-4.27435	1.91694e-05	0.000204813	Pigt	78928	phosphatidylinositol glycan anchor biosynthesis, class T
ENSMUSG00000031781	3272.53	0.293207	0.068614	4.27328	1.92616e-05	0.000205668	Ciapin1	109006	cytokine induced apoptosis inhibitor 1
ENSMUSG00000010362	621.676	-0.417265	0.0976643	-4.27244	1.93345e-05	0.000206316	Rdm1	66599	RAD52 motif 1
ENSMUSG00000034613	156.154	0.753224	0.176304	4.27229	1.93472e-05	0.000206321	Ppm1h	319468	protein phosphatase 1H (PP2C domain containing)
ENSMUSG00000022035	1122.2	0.390725	0.0914662	4.2718	1.939e-05	0.000206647	Ccdc25	67179	coiled-coil domain containing 25
ENSMUSG00000020592	981.111	-0.397536	0.0930792	-4.27095	1.94645e-05	0.000207311	Sdc1	20969	syndecan 1
ENSMUSG00000030357	17655.2	-0.233236	0.0546176	-4.27035	1.95166e-05	0.000207734	Fkbp4	14228	FK506 binding protein 4
ENSMUSG00000040435	1359.31	-0.338977	0.0793999	-4.26923	1.96145e-05	0.000208645	Ppp1r15a	17872	protein phosphatase 1, regulatory subunit 15A
ENSMUSG00000025262	69.4202	1.3857	0.324721	4.26735	1.97805e-05	0.000210278	Fam120c	207375	family with sequence similarity 120, member C
ENSMUSG00000030669	172.449	-0.683946	0.160407	-4.2638	2.00977e-05	0.000213516	Calca	12310	calcitonin/calcitonin-related polypeptide, alpha
ENSMUSG00000070737	362.062	-0.527306	0.123694	-4.26298	2.01721e-05	0.000213768	Tmem35b	100039968	transmembrane protein 35B
ENSMUSG00000018143	385.514	-0.585134	0.137253	-4.26319	2.0153e-05	0.000213768	Mafk	17135	v-maf musculoaponeurotic fibrosarcoma oncogene family, protein K (avian)
ENSMUSG00000039741	908.841	-0.394046	0.0924324	-4.26308	2.0163e-05	0.000213768	Bahcc1	268515	BAH domain and coiled-coil containing 1
ENSMUSG00000025068	1587.99	0.905689	0.212443	4.26321	2.0151e-05	0.000213768	Gsto1	14873	glutathione S-transferase omega 1
ENSMUSG00000030595	720.221	-0.422811	0.0992049	-4.26199	2.02611e-05	0.000214577	Nfkbib	18036	nuclear factor of kappa light polypeptide gene enhancer in B cells inhibitor, beta
ENSMUSG00000025930	142.552	1.01978	0.239289	4.26171	2.02866e-05	0.000214713	Msc	17681	musculin
ENSMUSG00000028790	5171.44	0.266711	0.0626097	4.2599	2.0452e-05	0.000216327	Khdrbs1	20218	KH domain containing, RNA binding, signal transduction associated 1
ENSMUSG00000031489	607.864	-0.436978	0.102592	-4.25936	2.05009e-05	0.00021671	Adrb3	11556	adrenergic receptor, beta 3
ENSMUSG00000110103	34.3996	1.67609	0.393648	4.25784	2.06409e-05	0.000218052	NA	NA	NA
ENSMUSG00000064945	19.7326	-4.55352	1.06948	-4.2577	2.06539e-05	0.000218054	Rny3	19874	RNA, Y3 small cytoplasmic (associated with Ro protein)
ENSMUSG00000007029	5219.59	-0.343653	0.0807235	-4.25715	2.07046e-05	0.000218453	Vars	22321	valyl-tRNA synthetase
ENSMUSG00000001918	3721.1	-0.379257	0.089113	-4.25591	2.08203e-05	0.000219536	Slc1a5	20514	solute carrier family 1 (neutral amino acid transporter), member 5
ENSMUSG00000031367	504.107	0.517292	0.121564	4.25529	2.08776e-05	0.000220003	Ap1s2	108012	adaptor-related protein complex 1, sigma 2 subunit
ENSMUSG00000006219	4158	0.375653	0.0883005	4.25425	2.09748e-05	0.000220889	Fblim1	74202	filamin binding LIM protein 1
ENSMUSG00000029686	3391.9	0.342468	0.0805325	4.25254	2.11355e-05	0.000222305	Cul1	26965	cullin 1
ENSMUSG00000041354	874.88	-0.377239	0.0887075	-4.25262	2.11283e-05	0.000222305	Rgl2	19732	ral guanine nucleotide dissociation stimulator-like 2
ENSMUSG00000052794	557.614	-0.437616	0.102919	-4.25203	2.11841e-05	0.000222677	1700030K09Rik	72254	RIKEN cDNA 1700030K09 gene
ENSMUSG00000038569	161.495	-0.750588	0.176592	-4.25041	2.13383e-05	0.000224158	Rad9b	231724	RAD9 checkpoint clamp component B
ENSMUSG00000034245	313.963	-0.586373	0.138066	-4.24703	2.1662e-05	0.000227277	Hdac11	232232	histone deacetylase 11
ENSMUSG00000041308	2133.19	0.313587	0.0738345	4.24716	2.16501e-05	0.000227277	Sntb2	20650	syntrophin, basic 2
ENSMUSG00000004936	4619.84	-0.277771	0.0654402	-4.24465	2.18935e-05	0.000229562	Map2k1	26395	mitogen-activated protein kinase kinase 1
ENSMUSG00000032867	2051.93	-0.300387	0.0707771	-4.24413	2.19441e-05	0.00022995	Fbxw8	231672	F-box and WD-40 domain protein 8
ENSMUSG00000028898	1471.47	-0.304951	0.071859	-4.24374	2.19828e-05	0.000230213	Trnau1ap	71787	tRNA selenocysteine 1 associated protein 1
ENSMUSG00000047501	3598.7	-0.3345	0.0788339	-4.2431	2.20457e-05	0.000230729	Cldn4	12740	claudin 4
ENSMUSG00000025161	1698.3	-1.19466	0.281595	-4.24248	2.21059e-05	0.000231215	Slc16a3	80879	solute carrier family 16 (monocarboxylic acid transporters), member 3
ENSMUSG00000003344	2460.24	-0.345028	0.0813584	-4.24084	2.22684e-05	0.000232771	Btbd2	208198	BTB (POZ) domain containing 2
ENSMUSG00000023039	382.741	-0.639494	0.150831	-4.23981	2.2371e-05	0.000233698	Krt7	110310	keratin 7
ENSMUSG00000031671	1841.25	-0.396674	0.0935807	-4.23885	2.24668e-05	0.000234555	Setd6	66083	SET domain containing 6
ENSMUSG00000004980	33123.6	0.26511	0.0625455	4.23869	2.24832e-05	0.000234581	Hnrnpa2b1	53379	heterogeneous nuclear ribonucleoprotein A2/B1
ENSMUSG00000019804	4024.61	-0.263739	0.0622456	-4.23707	2.26451e-05	0.000236125	Snx3	54198	sorting nexin 3
ENSMUSG00000042569	838.98	-0.376307	0.0888299	-4.23627	2.27263e-05	0.000236825	Dhrs7b	216820	dehydrogenase/reductase (SDR family) member 7B
ENSMUSG00000044224	2931.8	-0.279682	0.0660306	-4.23564	2.27904e-05	0.000237346	Dnajc21	78244	DnaJ heat shock protein family (Hsp40) member C21
ENSMUSG00000095821	51.3807	1.33758	0.315834	4.23508	2.28475e-05	0.000237795	Tcstv3	236219	2-cell-stage, variable group, member 3
ENSMUSG00000035673	1888.57	-0.403381	0.0953018	-4.23267	2.30932e-05	0.000240055	Sbno2	216161	strawberry notch 2
ENSMUSG00000040565	3313.74	0.321504	0.0759567	4.23272	2.30883e-05	0.000240055	Btaf1	107182	B-TFIID TATA-box binding protein associated factor 1
ENSMUSG00000117284	561.387	0.51214	0.121038	4.23123	2.32421e-05	0.000241455	Gm7072	631624	predicted gene 7072
ENSMUSG00000101337	45.7819	1.39299	0.329229	4.23106	2.32596e-05	0.000241488	Dnah7c	100101919	dynein, axonemal, heavy chain 7C
ENSMUSG00000026247	100.771	0.935538	0.221152	4.23029	2.33391e-05	0.000242164	Ecel1	13599	endothelin converting enzyme-like 1
ENSMUSG00000030213	2914.77	0.273794	0.0647272	4.22996	2.3373e-05	0.000242219	Atf7ip	54343	activating transcription factor 7 interacting protein
ENSMUSG00000078954	626.537	-0.449596	0.106288	-4.22999	2.33703e-05	0.000242219	Arhgap8	73167	Rho GTPase activating protein 8
ENSMUSG00000060499	2715.18	0.288533	0.0682296	4.22886	2.3488e-05	0.000243261	Rpl10l	238217	ribosomal protein L10-like
ENSMUSG00000031681	835.229	0.394897	0.0933949	4.22825	2.35514e-05	0.000243768	Smad1	17125	SMAD family member 1
ENSMUSG00000038172	2842.59	0.344879	0.0816188	4.22549	2.38423e-05	0.000246629	Ttc39b	69863	tetratricopeptide repeat domain 39B
ENSMUSG00000034055	604.224	-0.411551	0.0974101	-4.22494	2.39009e-05	0.000247084	Phka1	18679	phosphorylase kinase alpha 1
ENSMUSG00000021367	36.9619	1.92832	0.456535	4.22382	2.40199e-05	0.000248162	Edn1	13614	endothelin 1
ENSMUSG00000053329	931.511	-0.39704	0.0940509	-4.22155	2.4263e-05	0.00025052	Gatd3a	28295	glutamine amidotransferase like class 1 domain containing 3A
ENSMUSG00000041716	141.73	0.809972	0.191975	4.21915	2.45225e-05	0.000253044	Gm20604	100859931	predicted gene 20604
ENSMUSG00000039585	1293.01	0.390878	0.092652	4.21878	2.45628e-05	0.000253306	Myo9a	270163	myosin IXa
ENSMUSG00000029156	382.997	0.562658	0.133441	4.21655	2.48071e-05	0.000255669	Sgcb	24051	sarcoglycan, beta (dystrophin-associated glycoprotein)
ENSMUSG00000019820	2383.86	-0.308953	0.0732835	-4.21586	2.4883e-05	0.000256295	Utrn	22288	utrophin
ENSMUSG00000047675	36980.4	-0.250862	0.0595157	-4.21505	2.49719e-05	0.000257054	Rps8	20116	ribosomal protein S8
ENSMUSG00000047539	1705.73	0.310608	0.0737384	4.2123	2.52782e-05	0.000260048	Fbxo28	67948	F-box protein 28
ENSMUSG00000056204	1877.54	-0.318791	0.075687	-4.21196	2.53161e-05	0.000260279	Pgpep1	66522	pyroglutamyl-peptidase I
ENSMUSG00000074863	516.199	0.525201	0.124697	4.2118	2.53345e-05	0.000260311	Platr25	435366	pluripotency associated transcript 25
ENSMUSG00000033149	445.253	0.491722	0.116761	4.21136	2.53834e-05	0.000260655	Phldb2	208177	pleckstrin homology like domain, family B, member 2
ENSMUSG00000022421	204.588	-0.744649	0.176913	-4.20913	2.56357e-05	0.000263085	Nptxr	73340	neuronal pentraxin receptor
ENSMUSG00000030316	910.571	-0.360292	0.0856233	-4.20787	2.57792e-05	0.000264397	Tamm41	68971	TAM41 mitochondrial translocator assembly and maintenance homolog
ENSMUSG00000086249	24.6561	2.34341	0.557129	4.20622	2.59672e-05	0.000266002	NA	NA	NA
ENSMUSG00000032850	209.987	-0.616649	0.146602	-4.20629	2.59597e-05	0.000266002	Rnft2	269695	ring finger protein, transmembrane 2
ENSMUSG00000001175	4330.99	0.265094	0.0630355	4.20547	2.60545e-05	0.000266573	Calm1	12313	calmodulin 1
ENSMUSG00000024769	2886.93	-0.427493	0.101649	-4.20556	2.60436e-05	0.000266573	Cdc42bpg	240505	CDC42 binding protein kinase gamma (DMPK-like)
ENSMUSG00000043061	912.43	0.370143	0.0880207	4.20519	2.60868e-05	0.000266743	Tmem18	211986	transmembrane protein 18
ENSMUSG00000029636	1536.96	-0.302915	0.0720577	-4.20379	2.62485e-05	0.000268234	Wasf3	245880	WAS protein family, member 3
ENSMUSG00000002985	11035.8	-0.38023	0.0904852	-4.20212	2.64426e-05	0.000270053	Apoe	11816	apolipoprotein E
ENSMUSG00000024909	344.191	-0.502528	0.119633	-4.20057	2.66242e-05	0.000271744	Efemp2	58859	epidermal growth factor-containing fibulin-like extracellular matrix protein 2
ENSMUSG00000015980	89.6439	-0.934241	0.222557	-4.19775	2.69576e-05	0.00027498	Lrrc27	76612	leucine rich repeat containing 27
ENSMUSG00000035674	1252.76	-0.371125	0.0884388	-4.19641	2.71178e-05	0.000276447	Ndufa3	66091	NADH:ubiquinone oxidoreductase subunit A3
ENSMUSG00000017679	249.078	0.697553	0.166254	4.1957	2.7203e-05	0.000277149	Ttpal	76080	tocopherol (alpha) transfer protein-like
ENSMUSG00000023034	1191.76	-0.418769	0.0998189	-4.19529	2.72519e-05	0.00027748	Nr4a1	15370	nuclear receptor subfamily 4, group A, member 1
ENSMUSG00000022885	134.571	0.83091	0.198071	4.19502	2.72852e-05	0.000277652	St6gal1	20440	beta galactoside alpha 2,6 sialyltransferase 1
ENSMUSG00000004267	410.114	-0.51565	0.122977	-4.19304	2.75236e-05	0.000279909	Eno2	13807	enolase 2, gamma neuronal
ENSMUSG00000027173	604.261	0.424419	0.101232	4.19255	2.75842e-05	0.000280357	Depdc7	211896	DEP domain containing 7
ENSMUSG00000031156	518.689	-0.458433	0.1094	-4.19044	2.78419e-05	0.000282805	Slc35a2	22232	solute carrier family 35 (UDP-galactose transporter), member A2
ENSMUSG00000032324	1520.74	-0.344922	0.0823201	-4.19	2.78951e-05	0.000283175	Tspan3	56434	tetraspanin 3
ENSMUSG00000032224	773.533	-0.411038	0.0981107	-4.18953	2.79527e-05	0.00028359	Fam81a	76886	family with sequence similarity 81, member A
ENSMUSG00000039137	269.531	-0.586232	0.13995	-4.18888	2.80333e-05	0.000284237	Whrn	73750	whirlin
ENSMUSG00000004451	1589.62	-0.307873	0.07352	-4.18761	2.81903e-05	0.000285611	Ralb	64143	v-ral simian leukemia viral oncogene B
ENSMUSG00000040498	252.593	-0.564235	0.134742	-4.18751	2.82026e-05	0.000285611	Igsf23	70080	immunoglobulin superfamily, member 23
ENSMUSG00000022120	238.324	0.670862	0.160221	4.18711	2.82525e-05	0.000285944	Rnf219	72486	ring finger protein 219
ENSMUSG00000033697	540.085	-0.456348	0.10901	-4.18628	2.83566e-05	0.000286826	Arhgap39	223666	Rho GTPase activating protein 39
ENSMUSG00000043895	612.812	-0.405454	0.0969232	-4.18325	2.87367e-05	0.000290497	S1pr2	14739	sphingosine-1-phosphate receptor 2
ENSMUSG00000074804	35.9632	1.87017	0.447282	4.18119	2.89988e-05	0.000292731	NA	NA	NA
ENSMUSG00000040714	370.475	-0.515504	0.123294	-4.1811	2.90097e-05	0.000292731	Klc3	232943	kinesin light chain 3
ENSMUSG00000032175	1498.39	-0.357186	0.0854251	-4.18128	2.89876e-05	0.000292731	Tyk2	54721	tyrosine kinase 2
ENSMUSG00000032412	3996.18	0.292044	0.0698614	4.18033	2.91089e-05	0.000293556	Atp1b3	11933	ATPase, Na+/K+ transporting, beta 3 polypeptide
ENSMUSG00000051379	206.432	0.760933	0.182046	4.17991	2.91631e-05	0.000293928	Flrt3	71436	fibronectin leucine rich transmembrane protein 3
ENSMUSG00000040990	89.8077	1.03656	0.248027	4.17921	2.92522e-05	0.00029465	Sh3kbp1	58194	SH3-domain kinase binding protein 1
ENSMUSG00000067889	352.083	-0.525442	0.125803	-4.1767	2.95773e-05	0.000297747	Sptbn2	20743	spectrin beta, non-erythrocytic 2
ENSMUSG00000004415	58.1668	-1.16745	0.279547	-4.17623	2.96376e-05	0.000298176	Col26a1	140709	collagen, type XXVI, alpha 1
ENSMUSG00000037028	94.8205	1.03001	0.246704	4.17507	2.97889e-05	0.00029952	Gm12800	381535	predicted gene 12800
ENSMUSG00000048155	41.2995	1.57987	0.3785	4.17402	2.99271e-05	0.000300731	H2bfm	69389	H2B histone family, member M
ENSMUSG00000049327	2735.8	-0.300559	0.0720322	-4.17256	3.012e-05	0.000302489	Kmt5a	67956	lysine methyltransferase 5A
ENSMUSG00000023904	683.546	-0.452021	0.108417	-4.16929	3.05544e-05	0.000306487	Hcfc1r1	353502	host cell factor C1 regulator 1 (XPO1-dependent)
ENSMUSG00000024501	242.647	0.611668	0.146703	4.16942	3.05373e-05	0.000306487	Dpysl3	22240	dihydropyrimidinase-like 3
ENSMUSG00000032114	233.489	-0.588851	0.141241	-4.16913	3.05769e-05	0.000306532	Slc37a4	14385	solute carrier family 37 (glucose-6-phosphate transporter), member 4
ENSMUSG00000026107	2204.28	0.402583	0.0965899	4.16797	3.07331e-05	0.000307914	Nabp1	109019	nucleic acid binding protein 1
ENSMUSG00000026526	3566.03	-0.294026	0.0705575	-4.16719	3.08382e-05	0.000308601	Fh1	14194	fumarate hydratase 1
ENSMUSG00000023764	685.721	-0.388984	0.0933436	-4.16723	3.08326e-05	0.000308601	Sfi1	78887	Sfi1 homolog, spindle assembly associated (yeast)
ENSMUSG00000029104	3369.4	-0.26349	0.0632753	-4.16419	3.12462e-05	0.000312499	Htt	15194	huntingtin
ENSMUSG00000019432	7159.65	0.263614	0.0633166	4.16343	3.13507e-05	0.000313358	Ddx39b	53817	DEAD (Asp-Glu-Ala-Asp) box polypeptide 39B
ENSMUSG00000033417	1841.46	0.307624	0.0739252	4.16128	3.16469e-05	0.000316132	Cacul1	78832	CDK2 associated, cullin domain 1
ENSMUSG00000028070	1191.48	-0.397011	0.0954103	-4.1611	3.16723e-05	0.000316199	Naxe	246703	NAD(P)HX epimerase
ENSMUSG00000047098	1665.72	-0.365276	0.0877892	-4.16083	3.17092e-05	0.00031638	Rnf31	268749	ring finger protein 31
ENSMUSG00000038807	267.566	-0.61272	0.147323	-4.15902	3.1961e-05	0.000318704	Rap1gap2	380711	RAP1 GTPase activating protein 2
ENSMUSG00000037278	1432.95	-0.314323	0.0755793	-4.15884	3.19861e-05	0.000318767	Tmem97	69071	transmembrane protein 97
ENSMUSG00000101795	83.1937	-0.971349	0.233597	-4.15823	3.20721e-05	0.000319435	NA	NA	NA
ENSMUSG00000078249	2251.03	-0.293891	0.070787	-4.15177	3.29918e-05	0.000328402	Hmga1b	111241	high mobility group AT-hook 1B
ENSMUSG00000094410	2166.56	-0.346868	0.0835825	-4.15001	3.32457e-05	0.000330734	NA	NA	NA
ENSMUSG00000027360	44.5618	1.37186	0.330583	4.14983	3.32726e-05	0.000330807	Hdc	15186	histidine decarboxylase
ENSMUSG00000021666	1933.96	-0.296701	0.0715194	-4.14854	3.34608e-05	0.000332482	Gfm2	320806	G elongation factor, mitochondrial 2
ENSMUSG00000034917	809.075	-0.48235	0.116298	-4.14754	3.36062e-05	0.000333731	Tjp3	27375	tight junction protein 3
ENSMUSG00000034361	168.475	0.75789	0.182795	4.14612	3.38162e-05	0.000335619	Cpne2	234577	copine II
ENSMUSG00000008734	328.911	-0.500097	0.120648	-4.14509	3.39682e-05	0.000336929	Gprc5b	64297	G protein-coupled receptor, family C, group 5, member B
ENSMUSG00000028284	2382.06	0.307641	0.0742309	4.14439	3.40725e-05	0.000337766	Map3k7	26409	mitogen-activated protein kinase kinase kinase 7
ENSMUSG00000024924	127.982	-0.781657	0.188644	-4.14356	3.4196e-05	0.000338791	Vldlr	22359	very low density lipoprotein receptor
ENSMUSG00000046093	71.0156	1.22723	0.29687	4.13389	3.56678e-05	0.000353166	Hpcal4	170638	hippocalcin-like 4
ENSMUSG00000033809	523.214	-0.438694	0.106158	-4.13246	3.58895e-05	0.000355153	Alg3	208624	asparagine-linked glycosylation 3 (alpha-1,3-mannosyltransferase)
ENSMUSG00000042675	473.317	-0.444835	0.107666	-4.13163	3.60203e-05	0.000356238	Ypel3	66090	yippee like 3
ENSMUSG00000037674	1587.17	0.350135	0.0847594	4.13093	3.61301e-05	0.000357116	Rfx7	319758	regulatory factor X, 7
ENSMUSG00000005447	694.451	-0.421444	0.102034	-4.13041	3.62115e-05	0.00035771	Pafah1b3	18476	platelet-activating factor acetylhydrolase, isoform 1b, subunit 3
ENSMUSG00000069874	101.472	0.958411	0.232063	4.12996	3.6282e-05	0.000358197	Irgm2	54396	immunity-related GTPase family M member 2
ENSMUSG00000028760	2982.13	0.30537	0.073946	4.12964	3.63327e-05	0.000358489	Eif4g3	230861	eukaryotic translation initiation factor 4 gamma, 3
ENSMUSG00000025159	2906.67	-0.295066	0.0714782	-4.12805	3.65849e-05	0.000360766	Mms19	72199	MMS19 cytosolic iron-sulfur assembly component
ENSMUSG00000036751	3914.7	-0.290311	0.0703357	-4.12751	3.66707e-05	0.000361401	Cox6b1	110323	cytochrome c oxidase, subunit 6B1
ENSMUSG00000033998	243.634	-0.624938	0.151432	-4.12687	3.67742e-05	0.00036221	Kcnk1	16525	potassium channel, subfamily K, member 1
ENSMUSG00000026657	590.935	0.447762	0.108608	4.12275	3.74379e-05	0.000367889	Frmd4a	209630	FERM domain containing 4A
ENSMUSG00000003153	81723.9	-0.231118	0.0560577	-4.12286	3.74191e-05	0.000367889	Slc2a3	20527	solute carrier family 2 (facilitated glucose transporter), member 3
ENSMUSG00000074476	1247.59	-0.359799	0.0872716	-4.12275	3.74375e-05	0.000367889	Spc24	67629	SPC24, NDC80 kinetochore complex component, homolog (S. cerevisiae)
ENSMUSG00000024039	1024.65	-0.416403	0.100995	-4.123	3.73962e-05	0.000367889	Cbs	12411	cystathionine beta-synthase
ENSMUSG00000042632	1407.11	-0.34004	0.0825182	-4.1208	3.77566e-05	0.000370805	Pla2g6	53357	phospholipase A2, group VI
ENSMUSG00000022526	418.395	0.530959	0.128876	4.11993	3.78995e-05	0.000371992	Zfp251	71591	zinc finger protein 251
ENSMUSG00000038618	750.346	-0.401798	0.0975291	-4.11978	3.79242e-05	0.000372018	Rassf7	66985	Ras association (RalGDS/AF-6) domain family (N-terminal) member 7
ENSMUSG00000040231	59.5534	-1.12292	0.272596	-4.11938	3.79897e-05	0.000372445	Syngr4	58867	synaptogyrin 4
ENSMUSG00000040721	1283.22	0.506522	0.123003	4.11795	3.82249e-05	0.000374533	Zfhx2	239102	zinc finger homeobox 2
ENSMUSG00000004902	88.3527	0.970778	0.235801	4.11694	3.83934e-05	0.000375966	Slc25a18	71803	solute carrier family 25 (mitochondrial carrier), member 18
ENSMUSG00000020253	814.888	-0.387352	0.0940927	-4.11671	3.84323e-05	0.000376129	Ppm1m	67905	protein phosphatase 1M
ENSMUSG00000046727	616.567	-0.426551	0.103623	-4.11639	3.84858e-05	0.000376434	Cystm1	66060	cysteine-rich transmembrane module containing 1
ENSMUSG00000053398	2664.11	-0.373328	0.0907155	-4.11538	3.86544e-05	0.000377617	Phgdh	236539	3-phosphoglycerate dehydrogenase
ENSMUSG00000035547	1915.6	-0.703247	0.170887	-4.11526	3.86738e-05	0.000377617	Capn5	12337	calpain 5
ENSMUSG00000020823	3009.42	-0.301443	0.0732483	-4.11536	3.86583e-05	0.000377617	Sec14l1	74136	SEC14-like lipid binding 1
ENSMUSG00000074218	286.218	-0.622015	0.151249	-4.11251	3.91374e-05	0.000381924	Cox7a1	12865	cytochrome c oxidase subunit 7A1
ENSMUSG00000028842	866.177	0.394457	0.0959208	4.11232	3.91699e-05	0.000382019	Ago3	214150	argonaute RISC catalytic subunit 3
ENSMUSG00000019888	24.4472	1.98241	0.482195	4.11122	3.93581e-05	0.000383633	Mgat4c	67569	MGAT4 family, member C
ENSMUSG00000029775	2416.41	0.286417	0.0697192	4.10814	3.98853e-05	0.000388548	Klhdc10	76788	kelch domain containing 10
ENSMUSG00000030120	9589.4	-0.296509	0.0721913	-4.10727	4.00365e-05	0.000389796	Mlf2	30853	myeloid leukemia factor 2
ENSMUSG00000058407	1911.13	0.344125	0.083791	4.10695	4.00922e-05	0.000390113	Txndc9	98258	thioredoxin domain containing 9
ENSMUSG00000048349	153.731	0.818192	0.199271	4.10593	4.02699e-05	0.000391618	Pou4f1	18996	POU domain, class 4, transcription factor 1
ENSMUSG00000110275	279.543	-0.556975	0.135751	-4.10292	4.07977e-05	0.000396522	NA	NA	NA
ENSMUSG00000041453	20402.8	-0.253557	0.0618034	-4.10263	4.08478e-05	0.000396553	Rpl21	19933	ribosomal protein L21
ENSMUSG00000008682	20279.7	-0.244791	0.0596654	-4.10273	4.083e-05	0.000396553	Rpl10	110954	ribosomal protein L10
ENSMUSG00000066129	191.745	-0.710531	0.173197	-4.10244	4.08817e-05	0.000396653	Kndc1	76484	kinase non-catalytic C-lobe domain (KIND) containing 1
ENSMUSG00000102550	170.385	-0.756379	0.184392	-4.10201	4.09579e-05	0.000397165	NA	NA	NA
ENSMUSG00000007613	1025.07	0.365044	0.0890124	4.10104	4.11289e-05	0.000398366	Tgfbr1	21812	transforming growth factor, beta receptor I
ENSMUSG00000074358	1811.78	-0.379997	0.0926585	-4.10105	4.11285e-05	0.000398366	Ccdc61	232933	coiled-coil domain containing 61
ENSMUSG00000022253	2156.08	-0.291348	0.0710549	-4.10032	4.12583e-05	0.00039939	Nadk2	68646	NAD kinase 2, mitochondrial
ENSMUSG00000056917	612.947	-0.45184	0.110217	-4.09956	4.13943e-05	0.000400477	Sipa1	20469	signal-induced proliferation associated gene 1
ENSMUSG00000040734	706.298	-0.421157	0.102744	-4.09908	4.14798e-05	0.000401074	Ppp1r13l	333654	protein phosphatase 1, regulatory subunit 13 like
ENSMUSG00000040466	1803.66	-0.441179	0.107633	-4.09891	4.15109e-05	0.000401145	Blvrb	233016	biliverdin reductase B (flavin reductase (NADPH))
ENSMUSG00000025781	6000.4	-0.266952	0.0651414	-4.09804	4.16664e-05	0.000402188	Atp5c1	11949	ATP synthase, H+ transporting, mitochondrial F1 complex, gamma polypeptide 1
ENSMUSG00000095836	56.6005	1.42235	0.347069	4.09817	4.16435e-05	0.000402188	NA	NA	NA
ENSMUSG00000105879	147.357	-0.744383	0.181669	-4.09746	4.17711e-05	0.000402968	NA	NA	NA
ENSMUSG00000046591	3508.96	0.319968	0.0781347	4.09508	4.22018e-05	0.000406891	Ticrr	77011	TOPBP1-interacting checkpoint and replication regulator
ENSMUSG00000026768	44.0267	1.42441	0.347866	4.0947	4.22712e-05	0.000407328	Itga8	241226	integrin alpha 8
ENSMUSG00000044927	751.997	0.452815	0.110628	4.09313	4.25598e-05	0.000409874	H1f10	243529	H1.10 linker histone
ENSMUSG00000059714	774.233	-0.473051	0.11565	-4.09036	4.30712e-05	0.000414564	Flot1	14251	flotillin 1
ENSMUSG00000044786	650.279	-0.527474	0.129015	-4.08847	4.34228e-05	0.000417709	Zfp36	22695	zinc finger protein 36
ENSMUSG00000033423	1147.67	-0.350537	0.0857526	-4.08777	4.35546e-05	0.000418501	Eri3	140546	exoribonuclease 3
ENSMUSG00000020790	3073	0.282378	0.0690767	4.08789	4.35313e-05	0.000418501	Ankfy1	11736	ankyrin repeat and FYVE domain containing 1
ENSMUSG00000027195	3098.26	-0.270757	0.0663079	-4.08333	4.4394e-05	0.000426324	Hsd17b12	56348	hydroxysteroid (17-beta) dehydrogenase 12
ENSMUSG00000046329	727.005	-0.49309	0.120808	-4.08158	4.47297e-05	0.000429303	Slc25a23	66972	solute carrier family 25 (mitochondrial carrier; phosphate carrier), member 23
ENSMUSG00000054136	54.6008	-1.11674	0.27362	-4.08137	4.47713e-05	0.000429459	Adm2	223780	adrenomedullin 2
ENSMUSG00000035427	74.079	1.03668	0.254043	4.08073	4.48952e-05	0.000430403	Mageb4	434903	melanoma antigen, family B, 4
ENSMUSG00000018287	1398.4	-0.319097	0.0782017	-4.08044	4.49505e-05	0.000430689	Spag7	216873	sperm associated antigen 7
ENSMUSG00000065979	694.872	0.406772	0.099701	4.07992	4.50508e-05	0.000431405	Cpped1	223978	calcineurin-like phosphoesterase domain containing 1
ENSMUSG00000072244	4888.41	0.263727	0.0646576	4.07882	4.52641e-05	0.000433201	Trim6	94088	tripartite motif-containing 6
ENSMUSG00000046402	171.858	-0.715993	0.175613	-4.0771	4.56009e-05	0.000436179	Rbp1	19659	retinol binding protein 1, cellular
ENSMUSG00000021396	23.9895	-1.72167	0.422342	-4.07648	4.57233e-05	0.000437101	Nxnl2	75124	nucleoredoxin-like 2
ENSMUSG00000001127	1753.31	-0.311821	0.076498	-4.07619	4.5779e-05	0.000437386	Araf	11836	Araf proto-oncogene, serine/threonine kinase
ENSMUSG00000041891	5075.76	-0.244842	0.0600787	-4.07536	4.59423e-05	0.000438698	Lman1	70361	lectin, mannose-binding, 1
ENSMUSG00000040187	319.012	0.511547	0.12554	4.07479	4.60568e-05	0.000439543	Arntl2	272322	aryl hydrocarbon receptor nuclear translocator-like 2
ENSMUSG00000048978	13.6825	3.10811	0.762796	4.07463	4.60881e-05	0.000439593	Nrsn1	22360	neurensin 1
ENSMUSG00000040728	424.268	-0.627702	0.154169	-4.07153	4.67056e-05	0.000445085	Esrp1	207920	epithelial splicing regulatory protein 1
ENSMUSG00000021748	3001.14	-0.266779	0.0655239	-4.07147	4.67166e-05	0.000445085	Pdhb	68263	pyruvate dehydrogenase (lipoamide) beta
ENSMUSG00000091971	85.9937	0.995203	0.244449	4.07121	4.67696e-05	0.000445339	Hspa1a	193740	heat shock protein 1A
ENSMUSG00000030283	1340.59	0.397483	0.097703	4.06828	4.73611e-05	0.000450718	St8sia1	20449	ST8 alpha-N-acetyl-neuraminide alpha-2,8-sialyltransferase 1
ENSMUSG00000040451	705.802	-0.400294	0.0984191	-4.06724	4.75722e-05	0.000452472	Sgms1	208449	sphingomyelin synthase 1
ENSMUSG00000044791	4250.65	0.27337	0.0672579	4.06451	4.81339e-05	0.000457556	Setd2	235626	SET domain containing 2
ENSMUSG00000041720	2292.56	-0.297975	0.0733294	-4.06352	4.83388e-05	0.000459246	Pi4ka	224020	phosphatidylinositol 4-kinase alpha
ENSMUSG00000027828	7033.85	-0.256097	0.0630374	-4.06262	4.85246e-05	0.000460751	Ssr3	67437	signal sequence receptor, gamma
ENSMUSG00000008393	1606.36	-0.329861	0.0811974	-4.06245	4.85595e-05	0.000460824	Carhsp1	52502	calcium regulated heat stable protein 1
ENSMUSG00000114753	29.3884	1.97889	0.48733	4.06068	4.89291e-05	0.000464071	NA	NA	NA
ENSMUSG00000024580	1209.42	-0.334334	0.0823402	-4.0604	4.89886e-05	0.000464375	Grpel2	17714	GrpE-like 2, mitochondrial
ENSMUSG00000040720	2281.95	0.27262	0.0671574	4.05942	4.9194e-05	0.00046606	Virma	66185	vir like m6A methyltransferase associated
ENSMUSG00000022353	1460.47	-0.354438	0.0873154	-4.05929	4.92229e-05	0.000466072	Mtss1	211401	MTSS I-BAR domain containing 1
ENSMUSG00000049439	567.974	-0.423503	0.104347	-4.05861	4.93656e-05	0.000466593	Cyp20a1	77951	cytochrome P450, family 20, subfamily a, polypeptide 1
ENSMUSG00000010175	26.7397	1.94894	0.480243	4.05824	4.94436e-05	0.000466593	Prox1	19130	prospero homeobox 1
ENSMUSG00000070476	64.7037	1.11645	0.275103	4.05832	4.94274e-05	0.000466593	Fam217b	71532	family with sequence similarity 217, member B
ENSMUSG00000051234	6756.13	0.25426	0.0626454	4.05871	4.93441e-05	0.000466593	Rnf7	19823	ring finger protein 7
ENSMUSG00000113322	23.5452	2.18016	0.537207	4.05832	4.94273e-05	0.000466593	NA	NA	NA
ENSMUSG00000094796	29.6373	1.73613	0.427737	4.05886	4.93125e-05	0.000466593	BC147527	625360	cDNA sequence BC147527
ENSMUSG00000016494	62.5851	1.24408	0.306585	4.05786	4.95242e-05	0.000466741	Cd34	12490	CD34 antigen
ENSMUSG00000024359	22020.9	-0.275903	0.0679935	-4.05778	4.95422e-05	0.000466741	Hspa9	15526	heat shock protein 9
ENSMUSG00000025060	4266.84	0.254047	0.062607	4.05781	4.9536e-05	0.000466741	Slk	20874	STE20-like kinase
ENSMUSG00000025326	1743.17	0.395315	0.0974679	4.05585	4.99526e-05	0.000470345	Ube3a	22215	ubiquitin protein ligase E3A
ENSMUSG00000016933	2396.87	-0.289272	0.0713593	-4.05374	5.04042e-05	0.000474333	Plcg1	18803	phospholipase C, gamma 1
ENSMUSG00000041949	869.788	-0.376662	0.0929494	-4.05233	5.07101e-05	0.000476946	Tango6	272538	transport and golgi organization 6
ENSMUSG00000022048	205.468	-0.5994	0.148008	-4.04978	5.12656e-05	0.000481634	Dpysl2	12934	dihydropyrimidinase-like 2
ENSMUSG00000079614	2702.42	-0.278926	0.068874	-4.0498	5.12611e-05	0.000481634	Seh1l	72124	SEH1-like (S. cerevisiae
ENSMUSG00000047843	693.056	-0.397157	0.0980776	-4.04942	5.13457e-05	0.000482118	Bri3	55950	brain protein I3
ENSMUSG00000037390	24.1146	2.43335	0.601179	4.04763	5.17383e-05	0.000485535	Muc3	666339	mucin 3, intestinal
ENSMUSG00000043535	6152.53	0.318452	0.0787106	4.04586	5.21311e-05	0.000488678	Setx	269254	senataxin
ENSMUSG00000002546	1496.85	-0.380898	0.0941451	-4.04586	5.2131e-05	0.000488678	Golga2	99412	golgi autoantigen, golgin subfamily a, 2
ENSMUSG00000007989	306.489	0.583355	0.144204	4.04534	5.22463e-05	0.000489487	Fzd3	14365	frizzled class receptor 3
ENSMUSG00000049971	761.596	-0.382263	0.0945168	-4.04439	5.24589e-05	0.000491206	Glt1d1	319804	glycosyltransferase 1 domain containing 1
ENSMUSG00000002102	4370.04	0.281313	0.0696013	4.04178	5.30464e-05	0.000496157	Psmc3	19182	proteasome (prosome, macropain) 26S subunit, ATPase 3
ENSMUSG00000045045	392.399	-0.489585	0.121127	-4.04191	5.30184e-05	0.000496157	Lrfn4	225875	leucine rich repeat and fibronectin type III domain containing 4
ENSMUSG00000106590	27.1341	2.21257	0.547572	4.04068	5.32956e-05	0.000498212	NA	NA	NA
ENSMUSG00000043257	565.151	-0.426077	0.105484	-4.03925	5.3623e-05	0.000500719	Pigv	230801	phosphatidylinositol glycan anchor biosynthesis, class V
ENSMUSG00000024208	998.214	-0.335953	0.0831697	-4.03937	5.35948e-05	0.000500719	Uqcc2	67267	ubiquinol-cytochrome c reductase complex assembly factor 2
ENSMUSG00000022883	1486.19	0.31471	0.0779204	4.03886	5.37106e-05	0.00050126	Robo1	19876	roundabout guidance receptor 1
ENSMUSG00000036591	2111.17	0.332944	0.0824505	4.03811	5.38844e-05	0.000502603	Arhgap21	71435	Rho GTPase activating protein 21
ENSMUSG00000066362	2360.16	-0.279986	0.0693529	-4.03712	5.41119e-05	0.000504447	NA	NA	NA
ENSMUSG00000004359	208.555	0.722053	0.179031	4.03311	5.50434e-05	0.000512848	Spic	20728	Spi-C transcription factor (Spi-1/PU.1 related)
ENSMUSG00000028488	1387.96	-0.288554	0.0715543	-4.03266	5.51502e-05	0.000513559	Sh3gl2	20404	SH3-domain GRB2-like 2
ENSMUSG00000021361	1436.24	-0.302885	0.0751363	-4.03114	5.55071e-05	0.000516598	Tmem14c	66154	transmembrane protein 14C
ENSMUSG00000058298	692.73	0.431031	0.106972	4.0294	5.59197e-05	0.000520152	Mcm9	71567	minichromosome maintenance 9 homologous recombination repair factor
ENSMUSG00000009013	4500.83	0.237032	0.0588549	4.0274	5.63962e-05	0.000524296	Dynll1	56455	dynein light chain LC8-type 1
ENSMUSG00000094344	1596.43	-0.924898	0.229692	-4.02669	5.65684e-05	0.000525607	NA	NA	NA
ENSMUSG00000114118	13.904	3.08152	0.765322	4.02644	5.66281e-05	0.000525872	NA	NA	NA
ENSMUSG00000007097	27.8036	-1.59383	0.395927	-4.02557	5.68376e-05	0.000527528	Atp1a2	98660	ATPase, Na+/K+ transporting, alpha 2 polypeptide
ENSMUSG00000022477	7369.76	-0.268854	0.0667975	-4.02492	5.69959e-05	0.000528706	Aco2	11429	aconitase 2, mitochondrial
ENSMUSG00000020069	1323.42	-0.332852	0.0827271	-4.02349	5.73413e-05	0.000531618	Hnrnph3	432467	heterogeneous nuclear ribonucleoprotein H3
ENSMUSG00000073599	74.7541	-1.01321	0.251868	-4.02279	5.75122e-05	0.000532911	Ecscr	68545	endothelial cell surface expressed chemotaxis and apoptosis regulator
ENSMUSG00000027792	59.9307	1.22332	0.304183	4.02164	5.77933e-05	0.000535222	Bche	12038	butyrylcholinesterase
ENSMUSG00000016256	1923.17	-0.356556	0.0886749	-4.02093	5.79691e-05	0.000536555	Ctsz	64138	cathepsin Z
ENSMUSG00000083556	15.5076	2.54762	0.633614	4.02077	5.8008e-05	0.000536621	NA	NA	NA
ENSMUSG00000026926	3713.57	-0.238038	0.0592161	-4.01981	5.82452e-05	0.000538521	Pmpca	66865	peptidase (mitochondrial processing) alpha
ENSMUSG00000009876	64.2045	-1.19307	0.296822	-4.01946	5.83309e-05	0.000539019	Cox4i2	84682	cytochrome c oxidase subunit 4I2
ENSMUSG00000002617	145.718	0.870024	0.216472	4.0191	5.84197e-05	0.000539544	Zfp40	22700	zinc finger protein 40
ENSMUSG00000049643	1770.2	-0.333373	0.082963	-4.01833	5.86122e-05	0.000541026	2310022A10Rik	66367	RIKEN cDNA 2310022A10 gene
ENSMUSG00000029560	844.462	-0.356296	0.0886945	-4.01711	5.89159e-05	0.000543532	Snx8	231834	sorting nexin 8
ENSMUSG00000049866	171.51	-0.658602	0.163986	-4.01622	5.91395e-05	0.000545297	Arl4c	320982	ADP-ribosylation factor-like 4C
ENSMUSG00000025203	12513.6	-0.638615	0.159092	-4.01412	5.96683e-05	0.000549873	Scd2	20250	stearoyl-Coenzyme A desaturase 2
ENSMUSG00000032883	3344.92	-0.292822	0.0729609	-4.01341	5.98486e-05	0.000551234	Acsl3	74205	acyl-CoA synthetase long-chain family member 3
ENSMUSG00000002908	303.544	-0.551562	0.137438	-4.01318	5.99063e-05	0.000551465	Kcnn1	84036	potassium intermediate/small conductance calcium-activated channel, subfamily N, member 1
ENSMUSG00000055555	83.0227	0.968946	0.241468	4.01273	6.00196e-05	0.000552207	4930502E18Rik	75013	RIKEN cDNA 4930502E18 gene
ENSMUSG00000027947	252.67	0.63096	0.157247	4.01255	6.00668e-05	0.00055234	Il6ra	16194	interleukin 6 receptor, alpha
ENSMUSG00000021366	796.774	0.380982	0.0949647	4.01183	6.0249e-05	0.000553714	Hivep1	110521	human immunodeficiency virus type I enhancer binding protein 1
ENSMUSG00000001248	1694.36	-0.322523	0.0804026	-4.01135	6.03725e-05	0.000554547	Gramd1a	52857	GRAM domain containing 1A
ENSMUSG00000073633	158.574	0.7341	0.183098	4.00933	6.08909e-05	0.000559005	Fbxo36	66153	F-box protein 36
ENSMUSG00000020265	2288.51	-0.292826	0.0730514	-4.00849	6.11082e-05	0.000560695	Sumo3	20610	small ubiquitin-like modifier 3
ENSMUSG00000042133	4726.87	0.271124	0.0676536	4.00753	6.13572e-05	0.000562674	Ppig	228005	peptidyl-prolyl isomerase G (cyclophilin G)
ENSMUSG00000094392	89.8747	-0.904244	0.225707	-4.00627	6.16851e-05	0.000565375	NA	NA	NA
ENSMUSG00000021958	370.818	0.51729	0.129154	4.00521	6.19619e-05	0.000567604	Pinx1	72400	PIN2/TERF1 interacting, telomerase inhibitor 1
ENSMUSG00000058064	1137.13	-0.354045	0.0884056	-4.00478	6.20765e-05	0.000568345	NA	NA	NA
ENSMUSG00000048758	1540.05	-0.336025	0.0839691	-4.00177	6.2871e-05	0.000575307	Rpl29	19944	ribosomal protein L29
ENSMUSG00000068267	1485.16	0.343907	0.0859983	3.999	6.36114e-05	0.000581767	Cenpb	12616	centromere protein B
ENSMUSG00000098894	75.3717	1.09004	0.272643	3.99806	6.38648e-05	0.000583769	NA	NA	NA
ENSMUSG00000042826	188.229	-0.618822	0.154808	-3.99736	6.4053e-05	0.000585172	Fgf11	14166	fibroblast growth factor 11
ENSMUSG00000031432	6170.22	0.307242	0.0768731	3.99674	6.42205e-05	0.000586385	Prps1	19139	phosphoribosyl pyrophosphate synthetase 1
ENSMUSG00000059820	1418.82	0.34934	0.0874163	3.99628	6.43463e-05	0.000587216	Nkapd1	270156	NKAP domain containing 1
ENSMUSG00000032599	843.141	-0.369672	0.0925209	-3.99555	6.45429e-05	0.000588375	Ip6k2	76500	inositol hexaphosphate kinase 2
ENSMUSG00000059534	2942.19	-0.320025	0.0800928	-3.99568	6.45084e-05	0.000588375	Uqcr10	66152	ubiquinol-cytochrome c reductase, complex III subunit X
ENSMUSG00000074505	23.9144	2.06478	0.516873	3.99476	6.47611e-05	0.000590046	Fat3	270120	FAT atypical cadherin 3
ENSMUSG00000039678	2348.87	-0.274921	0.068825	-3.99449	6.4835e-05	0.000590318	Tbc1d13	70296	TBC1 domain family, member 13
ENSMUSG00000054994	57.3817	1.24649	0.31206	3.99439	6.48609e-05	0.000590318	AV320801	331531	expressed sequence AV320801
ENSMUSG00000028832	1276.12	-0.367021	0.0919004	-3.99369	6.5054e-05	0.000591757	Stmn1	16765	stathmin 1
ENSMUSG00000028618	2678.27	-0.255232	0.0639221	-3.99285	6.5283e-05	0.00059352	Tmem59	56374	transmembrane protein 59
ENSMUSG00000026520	2299.29	-0.321337	0.0805178	-3.99088	6.58292e-05	0.000598164	Pycr2	69051	pyrroline-5-carboxylate reductase family, member 2
ENSMUSG00000026921	484.947	-0.413798	0.103693	-3.99062	6.59006e-05	0.000598491	Egfl7	353156	EGF-like domain 7
ENSMUSG00000078779	1303.78	0.401077	0.1006	3.98684	6.69603e-05	0.000607724	Zfp59	22717	zinc finger protein 59
ENSMUSG00000031480	166.466	0.658045	0.165059	3.98673	6.69892e-05	0.000607724	Thsd1	56229	thrombospondin, type I, domain 1
ENSMUSG00000024079	974.67	0.396541	0.0994851	3.98593	6.72158e-05	0.000609452	Eif2ak2	19106	eukaryotic translation initiation factor 2-alpha kinase 2
ENSMUSG00000090535	38.6335	1.44533	0.362798	3.98385	6.7807e-05	0.000614483	NA	NA	NA
ENSMUSG00000014776	157.603	-0.687687	0.172655	-3.98302	6.80452e-05	0.000616311	Nol3	78688	nucleolar protein 3 (apoptosis repressor with CARD domain)
ENSMUSG00000029635	2057.12	0.276449	0.0694216	3.98218	6.82873e-05	0.000618172	Cdk8	264064	cyclin-dependent kinase 8
ENSMUSG00000064138	604.979	0.462012	0.116027	3.98192	6.83609e-05	0.000618506	Fam172a	68675	family with sequence similarity 172, member A
ENSMUSG00000094377	50.1412	-4.33274	1.08839	-3.98089	6.86589e-05	0.000620871	LOC115490316	115490316	U4 spliceosomal RNA
ENSMUSG00000026398	2022.54	0.321373	0.0807432	3.98019	6.88615e-05	0.000622369	Nr5a2	26424	nuclear receptor subfamily 5, group A, member 2
ENSMUSG00000019478	755.653	-0.362669	0.0911537	-3.97865	6.93081e-05	0.000625736	Rab4a	19341	RAB4A, member RAS oncogene family
ENSMUSG00000036959	663.41	0.397767	0.0999751	3.97866	6.93045e-05	0.000625736	Bcorl1	320376	BCL6 co-repressor-like 1
ENSMUSG00000064341	19389.5	0.347239	0.0872789	3.9785	6.93515e-05	0.000625794	ND1	17716	NADH dehydrogenase subunit 1
ENSMUSG00000003808	2998.91	-0.322566	0.0810888	-3.97793	6.95176e-05	0.000626957	Farsa	66590	phenylalanyl-tRNA synthetase, alpha subunit
ENSMUSG00000034780	25.9417	1.8806	0.472815	3.97745	6.96573e-05	0.000627882	B3galt1	26877	UDP-Gal:betaGlcNAc beta 1,3-galactosyltransferase, polypeptide 1
ENSMUSG00000041935	2193.99	-0.319125	0.0802588	-3.9762	7.0026e-05	0.000630869	AW549877	106064	expressed sequence AW549877
ENSMUSG00000004952	835.084	-0.502713	0.126439	-3.97592	7.01068e-05	0.00063126	Rasa4	54153	RAS p21 protein activator 4
ENSMUSG00000060152	1114.1	-0.332775	0.0837113	-3.97527	7.03007e-05	0.000632669	Pop5	117109	processing of precursor 5, ribonuclease P/MRP family (S. cerevisiae)
ENSMUSG00000020432	660.147	-0.410436	0.103261	-3.97476	7.04517e-05	0.000633352	Tcn2	21452	transcobalamin 2
ENSMUSG00000036782	1983.5	-0.344214	0.0865996	-3.97478	7.04451e-05	0.000633352	Klhl13	67455	kelch-like 13
ENSMUSG00000026811	735.779	-0.396931	0.099911	-3.97285	7.10184e-05	0.000638108	St6galnac6	50935	ST6 (alpha-N-acetyl-neuraminyl-2,3-beta-galactosyl-1,3)-N-acetylgalactosaminide alpha-2,6-sialyltransferase 6
ENSMUSG00000035245	1266.59	0.354928	0.0893621	3.9718	7.13323e-05	0.000640588	Eogt	101351	EGF domain-specific O-linked N-acetylglucosamine (GlcNAc) transferase
ENSMUSG00000052133	350.723	-0.55223	0.139058	-3.97122	7.15041e-05	0.000641789	Sema5b	20357	sema domain, seven thrombospondin repeats (type 1 and type 1-like), transmembrane domain (TM) and short cytoplasmic domain, (semaphorin) 5B
ENSMUSG00000021203	180.446	-0.692672	0.174437	-3.9709	7.16019e-05	0.000642326	Otub2	68149	OTU domain, ubiquitin aldehyde binding 2
ENSMUSG00000029283	1714.73	-0.313396	0.0789459	-3.96976	7.19438e-05	0.00064505	Cdc7	12545	cell division cycle 7 (S. cerevisiae)
ENSMUSG00000054626	129.678	0.821637	0.207008	3.96911	7.21404e-05	0.00064647	Xlr	22441	X-linked lymphocyte-regulated
ENSMUSG00000035614	2408.04	0.313144	0.0789125	3.96824	7.24056e-05	0.000648159	Togaram1	328108	TOG array regulator of axonemal microtubules 1
ENSMUSG00000022043	1874.73	0.315107	0.0794055	3.96833	7.23774e-05	0.000648159	Trim35	66854	tripartite motif-containing 35
ENSMUSG00000051257	6290.95	-0.258658	0.0651898	-3.96777	7.25495e-05	0.000649103	Trap1a	22037	tumor rejection antigen P1A
ENSMUSG00000033752	420.333	-0.495238	0.124826	-3.96743	7.26514e-05	0.000649478	Mnd1	76915	meiotic nuclear divisions 1
ENSMUSG00000019338	1383.06	-0.316513	0.0797813	-3.96725	7.27068e-05	0.000649478	Zfp687	78266	zinc finger protein 687
ENSMUSG00000019997	1609.74	0.371165	0.0935571	3.96726	7.2705e-05	0.000649478	Ccn2	14219	cellular communication network factor 2
ENSMUSG00000045410	395.7	-0.470617	0.118665	-3.96591	7.3115e-05	0.000652779	Akr1e1	56043	aldo-keto reductase family 1, member E1
ENSMUSG00000021222	2095.82	-0.289749	0.0730686	-3.96544	7.32618e-05	0.000653744	Dcaf4	73828	DDB1 and CUL4 associated factor 4
ENSMUSG00000058669	106.029	1.00139	0.252543	3.96522	7.33289e-05	0.000653998	Nkx2-9	18094	NK2 homeobox 9
ENSMUSG00000020402	15943.3	-0.223866	0.0564857	-3.96323	7.3944e-05	0.000659135	Vdac1	22333	voltage-dependent anion channel 1
ENSMUSG00000021814	3147.8	-0.299975	0.0757007	-3.96265	7.41234e-05	0.000660386	Anxa7	11750	annexin A7
ENSMUSG00000071302	480.844	0.506486	0.127834	3.96206	7.43072e-05	0.000661675	2610044O15Rik8	72139	RIKEN cDNA 2610044O15 gene
ENSMUSG00000023044	487.984	-0.42625	0.107587	-3.96191	7.43524e-05	0.000661728	Csad	246277	cysteine sulfinic acid decarboxylase
ENSMUSG00000066894	583.164	-0.413866	0.10448	-3.9612	7.45734e-05	0.000663346	Vsig10	231668	V-set and immunoglobulin domain containing 10
ENSMUSG00000028648	386.86	-0.513253	0.129615	-3.95984	7.5001e-05	0.000666437	Ndufs5	595136	NADH:ubiquinone oxidoreductase core subunit S5
ENSMUSG00000071103	56.6158	-1.04546	0.264016	-3.95982	7.50048e-05	0.000666437	1700029J07Rik	69479	RIKEN cDNA 1700029J07 gene
ENSMUSG00000020248	2060.51	-0.28763	0.072639	-3.95971	7.50393e-05	0.000666437	Nfyb	18045	nuclear transcription factor-Y beta
ENSMUSG00000031986	1274.79	0.295598	0.074668	3.95883	7.53179e-05	0.000668561	Sprtn	244666	SprT-like N-terminal domain
ENSMUSG00000103549	9.70656	6.16996	1.55891	3.95786	7.56258e-05	0.000670941	NA	NA	NA
ENSMUSG00000035969	1095.4	-0.368419	0.0930961	-3.95741	7.57673e-05	0.000671843	Rusc2	100213	RUN and SH3 domain containing 2
ENSMUSG00000004897	13219.6	-0.257969	0.0652755	-3.952	7.75009e-05	0.000686854	Hdgf	15191	heparin binding growth factor
ENSMUSG00000113688	18.1919	2.40256	0.608183	3.95039	7.80243e-05	0.000691131	NA	NA	NA
ENSMUSG00000000056	633.917	-0.429165	0.108733	-3.94695	7.91533e-05	0.000700764	Narf	67608	nuclear prelamin A recognition factor
ENSMUSG00000030022	1304.64	-0.427592	0.108425	-3.94368	8.02402e-05	0.000709325	Adamts9	101401	a disintegrin-like and metallopeptidase (reprolysin type) with thrombospondin type 1 motif, 9
ENSMUSG00000020921	1089.06	-0.367846	0.0932747	-3.94369	8.02386e-05	0.000709325	Tmem101	76547	transmembrane protein 101
ENSMUSG00000021709	1248.59	0.366335	0.092892	3.94366	8.02463e-05	0.000709325	Erbin	59079	Erbb2 interacting protein
ENSMUSG00000032015	666.933	-0.434131	0.11013	-3.94199	8.08083e-05	0.000713919	Pou2f3	18988	POU domain, class 2, transcription factor 3
ENSMUSG00000020859	1505.43	-0.290009	0.0735915	-3.94079	8.12138e-05	0.000717127	Spag9	70834	sperm associated antigen 9
ENSMUSG00000025007	2785.85	-0.370721	0.0940799	-3.94049	8.1317e-05	0.000717663	Aldh18a1	56454	aldehyde dehydrogenase 18 family, member A1
ENSMUSG00000028199	2046.93	-0.320828	0.081432	-3.93983	8.15407e-05	0.000719262	Cryz	12972	crystallin, zeta
ENSMUSG00000027326	1698.86	0.442081	0.112258	3.93807	8.21406e-05	0.000723797	Knl1	76464	kinetochore scaffold 1
ENSMUSG00000021185	465.436	0.505873	0.128455	3.93814	8.21155e-05	0.000723797	Dglucy	217830	D-glutamate cyclase
ENSMUSG00000020561	1247.06	0.332889	0.0845742	3.93606	8.28314e-05	0.000729504	Twistnb	28071	twist basic helix-loop-helix transcription factor 1 neighbor
ENSMUSG00000021940	17.0392	2.64823	0.673338	3.93299	8.38961e-05	0.000738495	Ptpn20	19256	protein tyrosine phosphatase, non-receptor type 20
ENSMUSG00000043885	161.267	0.682657	0.173618	3.93196	8.42575e-05	0.000740519	Slc36a4	234967	solute carrier family 36 (proton/amino acid symporter), member 4
ENSMUSG00000019975	408.502	-0.452393	0.115054	-3.93202	8.42347e-05	0.000740519	Ikbip	67454	IKBKB interacting protein
ENSMUSG00000044734	566.874	0.543712	0.138273	3.93215	8.41887e-05	0.000740519	Serpinb1a	66222	serine (or cysteine) peptidase inhibitor, clade B, member 1a
ENSMUSG00000078498	408.926	0.606808	0.154409	3.92988	8.49884e-05	0.000746555	LOC115489950	115489950	gastrula zinc finger protein XlCGF26.1-like
ENSMUSG00000000581	1047.22	0.347038	0.0883229	3.9292	8.52298e-05	0.000748286	C1d	57316	C1D nuclear receptor co-repressor
ENSMUSG00000019998	1248.66	-0.324073	0.0824853	-3.92885	8.53523e-05	0.000748972	Stx7	53331	syntaxin 7
ENSMUSG00000046785	918.27	0.383434	0.0976176	3.92792	8.56834e-05	0.000751487	Epm2aip1	77781	EPM2A (laforin) interacting protein 1
ENSMUSG00000031548	1714.86	-0.405259	0.103197	-3.92704	8.59981e-05	0.000753856	Sfrp1	20377	secreted frizzled-related protein 1
ENSMUSG00000064326	1713.85	-0.370661	0.0944003	-3.92647	8.62002e-05	0.000755235	Siva1	30954	SIVA1, apoptosis-inducing factor
ENSMUSG00000055762	7255.68	-0.251638	0.0640928	-3.92615	8.63165e-05	0.000755862	Eef1d	66656	eukaryotic translation elongation factor 1 delta (guanine nucleotide exchange protein)
ENSMUSG00000030822	978.501	0.331676	0.0845153	3.92445	8.69292e-05	0.000760439	Prr14	233895	proline rich 14
ENSMUSG00000022452	1403.43	-0.315451	0.0803787	-3.92456	8.68887e-05	0.000760439	Smdt1	69029	single-pass membrane protein with aspartate rich tail 1
ENSMUSG00000024442	1211.97	-0.342328	0.0872362	-3.92415	8.70382e-05	0.000760998	Dele1	66839	DAP3 binding cell death enhancer 1
ENSMUSG00000057894	487.1	0.474124	0.120879	3.9223	8.77067e-05	0.000766062	Zfp329	67230	zinc finger protein 329
ENSMUSG00000032252	1325.78	0.311808	0.0794961	3.9223	8.7708e-05	0.000766062	Glce	93683	glucuronyl C5-epimerase
ENSMUSG00000022772	932.77	0.352984	0.0899977	3.92214	8.77642e-05	0.000766157	Senp5	320213	SUMO/sentrin specific peptidase 5
ENSMUSG00000005871	3306.8	0.271788	0.0693124	3.9212	8.8108e-05	0.00076876	Apc	11789	APC, WNT signaling pathway regulator
ENSMUSG00000040146	25.4741	-1.5455	0.394224	-3.92038	8.8411e-05	0.000771006	Rgl3	71746	ral guanine nucleotide dissociation stimulator-like 3
ENSMUSG00000004626	2459.04	-0.33236	0.0848332	-3.9178	8.9359e-05	0.000778871	Stxbp2	20911	syntaxin binding protein 2
ENSMUSG00000018906	1852.03	0.324482	0.0828603	3.91601	9.00253e-05	0.000784274	P4ha2	18452	procollagen-proline, 2-oxoglutarate 4-dioxygenase (proline 4-hydroxylase), alpha II polypeptide
ENSMUSG00000060256	32.4381	3.63321	0.928075	3.91478	9.04855e-05	0.000787877	Tdpoz4	399675	TD and POZ domain containing 4
ENSMUSG00000038545	3582.97	-0.316131	0.0807631	-3.9143	9.06672e-05	0.000789053	Cul7	66515	cullin 7
ENSMUSG00000027274	264.336	0.632204	0.161581	3.91261	9.13046e-05	0.00079419	Mkks	59030	McKusick-Kaufman syndrome
ENSMUSG00000020849	22814.9	-0.207807	0.0531202	-3.91201	9.15294e-05	0.000795736	Ywhae	22627	tyrosine 3-monooxygenase/tryptophan 5-monooxygenase activation protein, epsilon polypeptide
ENSMUSG00000031840	162.745	-0.64153	0.164042	-3.91076	9.20043e-05	0.000799453	Rab3a	19339	RAB3A, member RAS oncogene family
ENSMUSG00000024014	2911.76	-0.354029	0.0905446	-3.90999	9.22983e-05	0.000801595	Pim1	18712	proviral integration site 1
ENSMUSG00000021194	213.907	0.671852	0.17184	3.90975	9.23905e-05	0.000801984	Chga	12652	chromogranin A
ENSMUSG00000032470	1362.45	0.414317	0.105993	3.90889	9.27209e-05	0.000803964	Mras	17532	muscle and microspikes RAS
ENSMUSG00000039450	692.123	-0.440943	0.112808	-3.90879	9.27614e-05	0.000803964	Dcxr	67880	dicarbonyl L-xylulose reductase
ENSMUSG00000004187	413.424	-0.43177	0.110458	-3.90891	9.27144e-05	0.000803964	Kifc2	16581	kinesin family member C2
ENSMUSG00000054792	239.521	0.608681	0.155786	3.90716	9.3389e-05	0.000808988	Klhl18	270201	kelch-like 18
ENSMUSG00000037486	1788.46	0.334328	0.0855735	3.90691	9.34832e-05	0.000809389	Asxl2	75302	additional sex combs like 2, transcriptional regulator
ENSMUSG00000091594	614.992	0.527744	0.135107	3.90613	9.37876e-05	0.000811609	NA	NA	NA
ENSMUSG00000021061	726.122	-0.441547	0.113058	-3.90548	9.40376e-05	0.000813355	Sptb	20741	spectrin beta, erythrocytic
ENSMUSG00000036667	400.78	0.484882	0.124209	3.90375	9.4713e-05	0.000818778	Tcaf1	77574	TRPM8 channel-associated factor 1
ENSMUSG00000001157	1725.12	0.309382	0.0792591	3.90343	9.48391e-05	0.000819449	Gmcl1	23885	germ cell-less, spermatogenesis associated 1
ENSMUSG00000024186	103.739	-0.829966	0.212659	-3.9028	9.50866e-05	0.000821167	Rgs11	50782	regulator of G-protein signaling 11
ENSMUSG00000078508	284.298	0.526591	0.134965	3.9017	9.55204e-05	0.000824492	Gm13128	626995	predicted gene 13128
ENSMUSG00000004880	4387.76	-0.245217	0.0628575	-3.90115	9.57366e-05	0.000825659	Lbr	98386	lamin B receptor
ENSMUSG00000069769	1207.85	-0.301472	0.0772786	-3.90111	9.57534e-05	0.000825659	Msi2	76626	musashi RNA-binding protein 2
ENSMUSG00000003452	177.738	0.867686	0.222537	3.89906	9.65674e-05	0.000831405	Bicd1	12121	BICD cargo adaptor 1
ENSMUSG00000020076	2968.1	-0.264314	0.0677856	-3.89926	9.6486e-05	0.000831405	Ddx50	94213	DEAD (Asp-Glu-Ala-Asp) box polypeptide 50
ENSMUSG00000081534	830.25	-0.368504	0.0945106	-3.89907	9.65613e-05	0.000831405	Slc48a1	67739	solute carrier family 48 (heme transporter), member 1
ENSMUSG00000030060	1340.2	-0.400942	0.102837	-3.89879	9.66737e-05	0.000831703	Hmces	232210	5-hydroxymethylcytosine (hmC) binding, ES cell specific
ENSMUSG00000000594	1205	-0.77121	0.197811	-3.89873	9.67005e-05	0.000831703	Gm2a	14667	GM2 ganglioside activator protein
ENSMUSG00000058589	32.6715	2.36269	0.60604	3.89857	9.67641e-05	0.000831827	Anks1b	77531	ankyrin repeat and sterile alpha motif domain containing 1B
ENSMUSG00000001761	1406.17	-0.315808	0.0810397	-3.89695	9.741e-05	0.000836528	Smo	319757	smoothened, frizzled class receptor
ENSMUSG00000046556	317.154	0.55968	0.143619	3.89699	9.73969e-05	0.000836528	Zfp319	79233	zinc finger protein 319
ENSMUSG00000020032	661.692	-0.536829	0.137774	-3.89645	9.76137e-05	0.000837851	Nuak1	77976	NUAK family, SNF1-like kinase, 1
ENSMUSG00000053536	1655.41	0.319168	0.0819269	3.89577	9.78869e-05	0.000839769	Cstf2t	83410	cleavage stimulation factor, 3' pre-RNA subunit 2, tau
ENSMUSG00000061315	16970.5	-0.242556	0.0622779	-3.89473	9.83088e-05	0.000842533	Naca	17938	nascent polypeptide-associated complex alpha polypeptide
ENSMUSG00000113346	113.832	1.16485	0.29908	3.89479	9.82837e-05	0.000842533	Eprn	432777	ephemeron, early developmental lncRNA
ENSMUSG00000014294	1191.14	-0.388166	0.0996761	-3.89428	9.84926e-05	0.00084368	Ndufa2	17991	NADH:ubiquinone oxidoreductase subunit A2
ENSMUSG00000066595	236.037	0.65908	0.169301	3.89295	9.90334e-05	0.000847883	Flvcr1	226844	feline leukemia virus subgroup C cellular receptor 1
ENSMUSG00000050315	47.6317	1.27287	0.327028	3.89224	9.93227e-05	0.000849929	Synpo2	118449	synaptopodin 2
ENSMUSG00000003438	1629.37	-0.282166	0.0725116	-3.89132	9.96994e-05	0.00085272	Timm50	66525	translocase of inner mitochondrial membrane 50
ENSMUSG00000051517	567.381	-0.392718	0.100976	-3.88921	0.00010057	0.000859732	Arhgef39	230098	Rho guanine nucleotide exchange factor (GEF) 39
ENSMUSG00000030982	1457.98	-0.294551	0.0758034	-3.88573	0.000102025	0.000871725	Vps35l	71517	VPS35 endosomal protein sorting factor like
ENSMUSG00000071337	1775.93	-0.309773	0.0797358	-3.88499	0.000102334	0.000873929	Tia1	21841	cytotoxic granule-associated RNA binding protein 1
ENSMUSG00000029247	15652	-0.232644	0.059902	-3.88374	0.000102861	0.000877983	Paics	67054	phosphoribosylaminoimidazole carboxylase, phosphoribosylaminoribosylaminoimidazole, succinocarboxamide synthetase
ENSMUSG00000002475	132.039	0.810207	0.208644	3.8832	0.000103092	0.000879513	Abhd3	106861	abhydrolase domain containing 3
ENSMUSG00000094374	11.7667	6.04066	1.55626	3.88153	0.0001038	0.000885104	NA	NA	NA
ENSMUSG00000037990	39.4835	1.40532	0.362099	3.88105	0.000104006	0.000885967	Sh3rf3	237353	SH3 domain containing ring finger 3
ENSMUSG00000004043	322.022	-0.516783	0.133153	-3.88111	0.000103982	0.000885967	Stat5a	20850	signal transducer and activator of transcription 5A
ENSMUSG00000069273	36.6555	-1.55192	0.39992	-3.88058	0.000104209	0.000887244	H3c6	319151	H3 clustered histone 6
ENSMUSG00000049960	1475.82	-0.297749	0.0767439	-3.87977	0.000104553	0.000889376	Mrps16	66242	mitochondrial ribosomal protein S16
ENSMUSG00000051323	68.8614	1.09217	0.281506	3.87975	0.000104564	0.000889376	Pcdh19	279653	protocadherin 19
ENSMUSG00000025764	9532.56	0.240117	0.0619278	3.87737	0.000105591	0.000897655	Jade1	269424	jade family PHD finger 1
ENSMUSG00000069520	1326.8	0.314844	0.0812156	3.87664	0.000105907	0.00089989	Tmem19	67226	transmembrane protein 19
ENSMUSG00000061607	5106.77	-0.281072	0.072536	-3.87493	0.000106654	0.000905781	Mdc1	240087	mediator of DNA damage checkpoint 1
ENSMUSG00000058594	2382.09	-0.288833	0.0745647	-3.87359	0.000107242	0.000910319	Fbh1	50755	F-box DNA helicase 1
ENSMUSG00000052369	533.803	-0.499493	0.128955	-3.87337	0.000107339	0.000910687	Tmem106c	380967	transmembrane protein 106C
ENSMUSG00000038070	148.956	0.736916	0.1903	3.87239	0.000107775	0.00091392	Cntln	338349	centlein, centrosomal protein
ENSMUSG00000038781	218.238	-0.559158	0.144481	-3.87012	0.000108784	0.000922015	Stap2	106766	signal transducing adaptor family member 2
ENSMUSG00000038495	2164.61	0.258452	0.0667871	3.86979	0.000108928	0.000922441	Otud7b	229603	OTU domain containing 7B
ENSMUSG00000034664	215.81	0.611021	0.157896	3.86976	0.000108943	0.000922441	Itga2b	16399	integrin alpha 2b
ENSMUSG00000033373	1098.96	-0.353111	0.0913009	-3.86755	0.000109936	0.000930377	Fntb	110606	farnesyltransferase, CAAX box, beta
ENSMUSG00000021737	2543.52	0.308782	0.0798694	3.86609	0.000110595	0.000935487	Psmd6	66413	proteasome (prosome, macropain) 26S subunit, non-ATPase, 6
ENSMUSG00000062981	2092.57	-0.269055	0.0696202	-3.86461	0.000111266	0.000940689	Mrpl42	67270	mitochondrial ribosomal protein L42
ENSMUSG00000041729	201.843	-0.603129	0.156153	-3.86241	0.000112275	0.000948531	Coro2b	235431	coronin, actin binding protein, 2B
[truncated: 24,745 more rows]

## Sheet: shRNA2vnt-shRNA
	baseMean	log2FoldChange	lfcSE	stat	pvalue	padj	symbol	entrez	descript
ENSMUSG00000041329	1623.83	-2.22399	0.0984796	-22.5832	6.33941e-113	1.30097e-108	Atp1b2	11932	ATPase, Na+/K+ transporting, beta 2 polypeptide
ENSMUSG00000001467	2666.59	-1.5948	0.0775537	-20.5638	5.78981e-94	5.94092e-90	Cyp51	13121	cytochrome P450, family 51
ENSMUSG00000027452	794.075	-1.97144	0.0971966	-20.283	1.81793e-91	1.24359e-87	Acss1	68738	acyl-CoA synthetase short-chain family member 1
ENSMUSG00000062070	9328.57	-1.78469	0.0912573	-19.5566	3.62251e-85	1.85853e-81	Pgk1	18655	phosphoglycerate kinase 1
ENSMUSG00000019970	13337	1.48328	0.0770094	19.261	1.14204e-82	4.6874e-79	Sgk1	20393	serum/glucocorticoid regulated kinase 1
ENSMUSG00000040857	3678.46	1.59054	0.0855692	18.5878	4.03757e-77	1.38098e-73	Erf	13875	Ets2 repressor factor
ENSMUSG00000032267	3328.55	-1.48566	0.0802029	-18.5237	1.32893e-76	3.89604e-73	Usp28	235323	ubiquitin specific peptidase 28
ENSMUSG00000021665	1899.1	-1.67293	0.0907363	-18.4372	6.60291e-76	1.69381e-72	Hexb	15212	hexosaminidase B
ENSMUSG00000055653	1148.93	-1.93867	0.105706	-18.3403	3.94935e-75	9.0054e-72	Gpc3	14734	glypican 3
ENSMUSG00000019916	1690.7	-1.79	0.0977388	-18.3141	6.38821e-75	1.31099e-71	P4ha1	18451	procollagen-proline, 2-oxoglutarate 4-dioxygenase (proline 4-hydroxylase), alpha 1 polypeptide
ENSMUSG00000025608	825.618	-2.29416	0.127019	-18.0616	6.39149e-73	1.19242e-69	Podxl	27205	podocalyxin-like
ENSMUSG00000028776	590.331	-2.04563	0.113643	-18.0006	1.92846e-72	3.29799e-69	Tinagl1	94242	tubulointerstitial nephritis antigen-like 1
ENSMUSG00000026249	891.944	2.30514	0.12852	17.9361	6.16584e-72	9.73349e-69	Serpine2	20720	serine (or cysteine) peptidase inhibitor, clade E, member 2
ENSMUSG00000005125	540.805	-2.7139	0.152409	-17.8067	6.27406e-71	9.19687e-68	Ndrg1	17988	N-myc downstream regulated gene 1
ENSMUSG00000045294	2390.33	-1.49668	0.0843556	-17.7425	1.97059e-70	2.69604e-67	Insig1	231070	insulin induced gene 1
ENSMUSG00000030103	2144.83	-1.92014	0.109234	-17.5783	3.61422e-69	4.63569e-66	Bhlhe40	20893	basic helix-loop-helix family, member e40
ENSMUSG00000039329	3404.55	1.37282	0.0797806	17.2074	2.33667e-66	2.82077e-63	Tex19.1	73679	testis expressed gene 19.1
ENSMUSG00000022961	9453.6	1.27263	0.0742362	17.143	7.08564e-66	8.07842e-63	Son	20658	Son DNA binding protein
ENSMUSG00000026674	377.007	2.87867	0.170096	16.9238	3.00616e-64	3.24697e-61	Ddr2	18214	discoidin domain receptor family, member 2
ENSMUSG00000020572	3493.8	-1.31366	0.0781514	-16.8092	2.08912e-63	2.04157e-60	Nampt	59027	nicotinamide phosphoribosyltransferase
ENSMUSG00000072905	499.529	2.69431	0.160264	16.8117	2.00467e-63	2.04157e-60	Gm2016	100039042	predicted gene 2016
ENSMUSG00000003032	7725.72	1.30523	0.0790442	16.5127	2.97316e-61	2.77342e-58	Klf4	16600	Kruppel-like factor 4 (gut)
ENSMUSG00000024665	2184.42	-1.33064	0.081433	-16.3403	5.09838e-60	4.54908e-57	Fads2	56473	fatty acid desaturase 2
ENSMUSG00000006519	912.899	-2.00288	0.122943	-16.2911	1.14105e-59	9.75695e-57	Cyba	13057	cytochrome b-245, alpha polypeptide
ENSMUSG00000029185	388.645	-2.19937	0.135755	-16.201	4.96376e-59	4.07465e-56	Fam114a1	68303	family with sequence similarity 114, member A1
ENSMUSG00000038387	977.5	-1.88798	0.116592	-16.1931	5.64173e-59	4.45306e-56	Rras	20130	related RAS viral (r-ras) oncogene
ENSMUSG00000023393	1069.98	-1.35093	0.0836252	-16.1546	1.05435e-58	8.01384e-56	Slc17a9	228993	solute carrier family 17, member 9
ENSMUSG00000042195	1243.36	-1.64195	0.101908	-16.1121	2.09884e-58	1.5383e-55	Slc35f2	72022	solute carrier family 35, member F2
ENSMUSG00000023456	12132.3	-1.48784	0.0925797	-16.0709	4.08164e-58	2.88839e-55	Tpi1	21991	triosephosphate isomerase 1
ENSMUSG00000031838	1665.29	-1.66426	0.103847	-16.0261	8.40547e-58	5.7499e-55	Ifi30	65972	interferon gamma inducible protein 30
ENSMUSG00000004038	173.275	-3.15416	0.197047	-16.0071	1.13956e-57	7.54387e-55	Gstm3	14864	glutathione S-transferase, mu 3
ENSMUSG00000020277	4229.5	-1.55472	0.0971702	-16	1.27859e-57	8.19977e-55	Pfkl	18641	phosphofructokinase, liver, B-type
ENSMUSG00000001249	354.029	-2.36366	0.147926	-15.9787	1.79911e-57	1.11883e-54	Hpn	15451	hepsin
ENSMUSG00000036902	417.114	2.59406	0.163072	15.9075	5.62369e-57	3.39439e-54	Neto2	74513	neuropilin (NRP) and tolloid (TLL)-like 2
ENSMUSG00000058135	1009.57	-1.67123	0.105652	-15.8183	2.32653e-56	1.36414e-53	Gstm1	14862	glutathione S-transferase, mu 1
ENSMUSG00000028480	747.533	-1.6637	0.105405	-15.7839	4.01737e-56	2.29013e-53	Glipr2	384009	GLI pathogenesis-related 2
ENSMUSG00000040943	4953.54	1.56068	0.0990184	15.7615	5.72521e-56	3.17548e-53	Tet2	214133	tet methylcytosine dioxygenase 2
ENSMUSG00000023039	382.741	-2.59566	0.166369	-15.6018	7.07969e-55	3.82341e-52	Krt7	110310	keratin 7
ENSMUSG00000058454	1634.05	-1.49127	0.0956925	-15.584	9.35552e-55	4.92292e-52	Dhcr7	13360	7-dehydrocholesterol reductase
ENSMUSG00000061728	333.349	-2.27928	0.146285	-15.5811	9.78953e-55	5.02252e-52	NA	NA	NA
ENSMUSG00000074652	823.379	-2.00843	0.128936	-15.577	1.04319e-54	5.22154e-52	Myh7b	668940	myosin, heavy chain 7B, cardiac muscle, beta
ENSMUSG00000036427	17279.7	-1.25318	0.0808744	-15.4953	3.72938e-54	1.82225e-51	Gpi1	14751	glucose phosphate isomerase 1
ENSMUSG00000093930	4958.89	-1.09112	0.0714477	-15.2716	1.18161e-52	5.63928e-50	Hmgcs1	208715	3-hydroxy-3-methylglutaryl-Coenzyme A synthase 1
ENSMUSG00000030541	4552.69	-1.3719	0.0899399	-15.2535	1.55971e-52	7.27464e-50	Idh2	269951	isocitrate dehydrogenase 2 (NADP+), mitochondrial
ENSMUSG00000010663	2611.74	-1.23506	0.0810563	-15.2371	2.00676e-52	9.15174e-50	Fads1	76267	fatty acid desaturase 1
ENSMUSG00000042699	9608.65	1.31412	0.0863342	15.2213	2.55314e-52	1.13903e-49	Dhx9	13211	DEAH (Asp-Glu-Ala-His) box polypeptide 9
ENSMUSG00000063229	16344.3	-1.27868	0.0845175	-15.1291	1.04036e-51	4.54261e-49	Ldha	16828	lactate dehydrogenase A
ENSMUSG00000019989	294.359	-2.37983	0.157335	-15.1259	1.09355e-51	4.67538e-49	Enpp3	209558	ectonucleotide pyrophosphatase/phosphodiesterase 3
ENSMUSG00000023175	12289.5	-1.02028	0.0675009	-15.115	1.29013e-51	5.40329e-49	Bsg	12215	basigin
ENSMUSG00000046223	578.937	-1.94381	0.129847	-14.9701	1.15166e-50	4.72687e-48	Plaur	18793	plasminogen activator, urokinase receptor
ENSMUSG00000030494	471.4	-1.94664	0.130078	-14.9652	1.24005e-50	4.98985e-48	Rhpn2	52428	rhophilin, Rho GTPase binding protein 2
ENSMUSG00000025140	852.607	-1.75169	0.117506	-14.9073	2.95429e-50	1.16592e-47	Pycr1	209027	pyrroline-5-carboxylate reductase 1
ENSMUSG00000026547	5787.35	-0.997675	0.0675557	-14.7682	2.34978e-49	9.09851e-47	Tagln2	21346	transgelin 2
ENSMUSG00000021069	616.472	-1.98455	0.134983	-14.7022	6.24241e-49	2.37235e-46	Pygl	110095	liver glycogen phosphorylase
ENSMUSG00000082454	331.204	2.35434	0.160188	14.6974	6.69581e-49	2.49839e-46	NA	NA	NA
ENSMUSG00000005054	2449.88	-0.990244	0.0678399	-14.5968	2.94447e-48	1.07904e-45	Cstb	13014	cystatin B
ENSMUSG00000030287	334.858	-2.16535	0.14881	-14.5511	5.74495e-48	2.06838e-45	Itpr2	16439	inositol 1,4,5-triphosphate receptor 2
ENSMUSG00000052911	1722.83	-1.53078	0.105265	-14.5421	6.5538e-48	2.31892e-45	Lamb2	16779	laminin, beta 2
ENSMUSG00000034187	4075.18	0.942612	0.0651339	14.4719	1.82312e-47	6.34138e-45	Nsf	18195	N-ethylmaleimide sensitive fusion protein
ENSMUSG00000068220	964.371	-1.67873	0.116098	-14.4596	2.18169e-47	7.46212e-45	Lgals1	16852	lectin, galactose binding, soluble 1
ENSMUSG00000022463	8529.14	-1.24969	0.0864402	-14.4573	2.25571e-47	7.5888e-45	Srebf2	20788	sterol regulatory element binding factor 2
ENSMUSG00000023088	2711.59	-1.12784	0.0782697	-14.4097	4.49913e-47	1.48921e-44	Abcc1	17250	ATP-binding cassette, sub-family C (CFTR/MRP), member 1
ENSMUSG00000064179	245.182	-2.28711	0.158808	-14.4017	5.04899e-47	1.64008e-44	Tnnt1	21955	troponin T1, skeletal, slow
ENSMUSG00000072791	169.217	3.87651	0.269187	14.4008	5.11476e-47	1.64008e-44	Abcb5	77706	ATP-binding cassette, sub-family B (MDR/TAP), member 5
ENSMUSG00000024883	431.997	-1.78487	0.124038	-14.3897	6.00613e-47	1.89627e-44	Rin1	225870	Ras and Rab interactor 1
ENSMUSG00000024843	2643.14	1.11691	0.077697	14.3751	7.41203e-47	2.30469e-44	Chka	12660	choline kinase alpha
ENSMUSG00000020186	2597.9	-1.26634	0.0882096	-14.356	9.77239e-47	2.99327e-44	Csrp2	13008	cysteine and glycine-rich protein 2
ENSMUSG00000022114	1490.13	1.36307	0.0959497	14.2061	8.40308e-46	2.536e-43	Spry2	24064	sprouty RTK signaling antagonist 2
ENSMUSG00000045394	3189.93	-1.08094	0.076135	-14.1977	9.47157e-46	2.81704e-43	Epcam	17075	epithelial cell adhesion molecule
ENSMUSG00000024197	3270.99	-1.38129	0.09736	-14.1874	1.0964e-45	3.21433e-43	Plin3	66905	perilipin 3
ENSMUSG00000006649	254.378	-2.54529	0.180095	-14.1331	2.37562e-45	6.86655e-43	Nphs1	54631	nephrosis 1, nephrin
ENSMUSG00000031604	2727.95	-1.27549	0.0903746	-14.1134	3.14273e-45	8.95765e-43	Msmo1	66234	methylsterol monoxygenase 1
ENSMUSG00000037860	1921.95	-1.0546	0.075032	-14.0554	7.14255e-45	2.00794e-42	Aim2	383619	absent in melanoma 2
ENSMUSG00000059412	244.895	-2.3138	0.165625	-13.9701	2.37161e-44	6.57704e-42	Fxyd2	11936	FXYD domain-containing ion transport regulator 2
ENSMUSG00000037012	5113.37	-1.34281	0.0965476	-13.9083	5.6396e-44	1.54315e-41	Hk1	15275	hexokinase 1
ENSMUSG00000027423	9400.62	1.09688	0.0794176	13.8115	2.17219e-43	5.86549e-41	Snx5	69178	sorting nexin 5
ENSMUSG00000021242	5754.45	-0.815119	0.0592204	-13.7642	4.18774e-43	1.11185e-40	Npc2	67963	NPC intracellular cholesterol transporter 2
ENSMUSG00000011148	545.467	-1.96343	0.142655	-13.7635	4.22593e-43	1.11185e-40	Adssl1	11565	adenylosuccinate synthetase like 1
ENSMUSG00000029657	4110.16	1.42611	0.10387	13.7298	6.73003e-43	1.74827e-40	Hsph1	15505	heat shock 105kDa/110kDa protein 1
ENSMUSG00000046718	2669.87	-1.32153	0.0963942	-13.7097	8.8871e-43	2.27976e-40	Bst2	69550	bone marrow stromal cell antigen 2
ENSMUSG00000024030	706.085	-1.49109	0.109481	-13.6196	3.06244e-42	7.75894e-40	Abcg1	11307	ATP binding cassette subfamily G member 1
ENSMUSG00000007817	723.969	1.45339	0.106964	13.5876	4.74623e-42	1.18783e-39	Zmiz1	328365	zinc finger, MIZ-type containing 1
ENSMUSG00000006494	2764.79	-1.14557	0.0844515	-13.5649	6.47067e-42	1.59989e-39	Pdk1	228026	pyruvate dehydrogenase kinase, isoenzyme 1
ENSMUSG00000030088	1403.54	-1.48548	0.109876	-13.5195	1.1992e-41	2.92718e-39	Aldh1l1	107747	aldehyde dehydrogenase 1 family, member L1
ENSMUSG00000079042	1029.48	-1.20699	0.0892826	-13.5187	1.21241e-41	2.92718e-39	Apela	100038489	apelin receptor early endogenous ligand
ENSMUSG00000032418	1880.49	-1.04152	0.0771364	-13.5023	1.51648e-41	3.61874e-39	Me1	17436	malic enzyme 1, NADP(+)-dependent, cytosolic
ENSMUSG00000085827	223.965	3.09969	0.229851	13.4856	1.90037e-41	4.48268e-39	NA	NA	NA
ENSMUSG00000000544	1323.81	-1.56478	0.116043	-13.4845	1.93014e-41	4.50117e-39	Gpa33	59290	glycoprotein A33 (transmembrane)
ENSMUSG00000099370	1464.06	-1.22348	0.0912002	-13.4153	4.91896e-41	1.13424e-38	Platr10	69193	pluripotency associated transcript 10
ENSMUSG00000028086	1209.06	1.46918	0.10988	13.3707	8.96337e-41	2.04385e-38	Fbxw7	50754	F-box and WD-40 domain protein 7
ENSMUSG00000026773	747.394	-1.42334	0.106955	-13.3078	2.08657e-40	4.70556e-38	Pfkfb3	170768	6-phosphofructo-2-kinase/fructose-2,6-biphosphatase 3
ENSMUSG00000022433	4261.22	-1.17995	0.0887189	-13.2999	2.31769e-40	5.16996e-38	Csnk1e	27373	casein kinase 1, epsilon
ENSMUSG00000037926	553.515	1.55583	0.117057	13.2912	2.60506e-40	5.74849e-38	Ssh2	237860	slingshot protein phosphatase 2
ENSMUSG00000021806	9882.71	-0.951373	0.0717357	-13.2622	3.83525e-40	8.37308e-38	Nid2	18074	nidogen 2
ENSMUSG00000030717	968.519	-1.65199	0.12465	-13.2531	4.33085e-40	9.35554e-38	Nupr1	56312	nuclear protein transcription regulator 1
ENSMUSG00000041147	3863.43	1.13385	0.0855774	13.2494	4.54729e-40	9.72079e-38	Brca2	12190	breast cancer 2, early onset
ENSMUSG00000030589	609.225	-1.50667	0.113982	-13.2185	6.86616e-40	1.45265e-37	Rasgrp4	233046	RAS guanyl releasing protein 4
ENSMUSG00000021767	11214	0.910145	0.06891	13.2077	7.91785e-40	1.65806e-37	Kat6b	54169	K(lysine) acetyltransferase 6B
ENSMUSG00000028093	2793.95	-1.09605	0.0829912	-13.2068	8.02055e-40	1.6626e-37	Acp6	66659	acid phosphatase 6, lysophosphatidic
ENSMUSG00000022040	315.251	-1.96688	0.148958	-13.2043	8.29123e-40	1.70153e-37	Ephx2	13850	epoxide hydrolase 2, cytoplasmic
ENSMUSG00000024827	2912.87	-0.901452	0.0684356	-13.1723	1.26718e-39	2.57476e-37	Gldc	104174	glycine decarboxylase
ENSMUSG00000027233	406.584	-1.78575	0.135608	-13.1684	1.33335e-39	2.68266e-37	Patl2	67578	protein associated with topoisomerase II homolog 2 (yeast)
ENSMUSG00000047153	1446.23	-1.31016	0.0996898	-13.1424	1.88277e-39	3.75128e-37	Khnyn	219094	KH and NYN domain containing
ENSMUSG00000075706	7349.01	-1.03086	0.0785196	-13.1287	2.25425e-39	4.44825e-37	Gpx4	625249	glutathione peroxidase 4
ENSMUSG00000022351	1905.07	-0.910853	0.0694035	-13.124	2.39893e-39	4.68865e-37	Sqle	20775	squalene epoxidase
ENSMUSG00000035557	389.831	-2.23158	0.170194	-13.112	2.81141e-39	5.443e-37	Krt17	16667	keratin 17
ENSMUSG00000029603	584.637	-1.54082	0.117739	-13.0868	3.92015e-39	7.51863e-37	Dtx1	14357	deltex 1, E3 ubiquitin ligase
ENSMUSG00000027014	3092.54	0.898658	0.0686952	13.0818	4.18366e-39	7.94973e-37	Cwc22	80744	CWC22 spliceosome-associated protein
ENSMUSG00000057666	66626.4	-1.069	0.0818303	-13.0636	5.31292e-39	1.00029e-36	Gapdh	14433	glyceraldehyde-3-phosphate dehydrogenase
ENSMUSG00000009628	1182.27	1.53505	0.117638	13.049	6.44195e-39	1.20183e-36	Tex15	104271	testis expressed gene 15
ENSMUSG00000031708	5167.46	-1.08479	0.0832575	-13.0293	8.33318e-39	1.54066e-36	Tecr	106529	trans-2,3-enoyl-CoA reductase
ENSMUSG00000032366	3013.25	-0.951083	0.0730139	-13.0261	8.69955e-39	1.59404e-36	Tpm1	22003	tropomyosin 1, alpha
ENSMUSG00000035184	205.39	2.6545	0.20399	13.0129	1.03347e-38	1.87689e-36	Fam124a	629059	family with sequence similarity 124, member A
ENSMUSG00000037855	1079.7	1.57672	0.121216	13.0076	1.10816e-38	1.99488e-36	Zfp365	216049	zinc finger protein 365
ENSMUSG00000033161	17320.7	-0.870499	0.0671159	-12.9701	1.80821e-38	3.2268e-36	Atp1a1	11928	ATPase, Na+/K+ transporting, alpha 1 polypeptide
ENSMUSG00000023764	685.721	-1.26486	0.0979413	-12.9144	3.7328e-38	6.60384e-36	Sfi1	78887	Sfi1 homolog, spindle assembly associated (yeast)
ENSMUSG00000030102	3421.14	-0.891217	0.0690755	-12.9021	4.38138e-38	7.61989e-36	Itpr1	16438	inositol 1,4,5-trisphosphate receptor 1
ENSMUSG00000058230	2696.97	1.17859	0.0913461	12.9025	4.35639e-38	7.61989e-36	Arhgap35	232906	Rho GTPase activating protein 35
ENSMUSG00000002233	1184.21	-1.29139	0.100341	-12.87	6.64114e-38	1.14529e-35	Rhoc	11853	ras homolog family member C
ENSMUSG00000027447	1807.92	-1.07217	0.0833897	-12.8574	7.81882e-38	1.3261e-35	Cst3	13010	cystatin C
ENSMUSG00000006386	523.611	1.61733	0.125788	12.8576	7.80001e-38	1.3261e-35	Tek	21687	TEK receptor tyrosine kinase
ENSMUSG00000004891	929.155	-1.38856	0.108182	-12.8354	1.03836e-37	1.74666e-35	Nes	18008	nestin
ENSMUSG00000026956	1099.74	-1.20822	0.0942188	-12.8236	1.2095e-37	2.018e-35	Uap1l1	227620	UDP-N-acteylglucosamine pyrophosphorylase 1-like 1
ENSMUSG00000044279	510.084	-1.57751	0.123059	-12.8192	1.28038e-37	2.11903e-35	Crb3	224912	crumbs family member 3
ENSMUSG00000025504	1467.55	-1.36657	0.106619	-12.8174	1.3104e-37	2.15136e-35	Eps8l2	98845	EPS8-like 2
ENSMUSG00000024725	2108.05	-1.07179	0.0838254	-12.7859	1.96473e-37	3.20002e-35	Ostf1	20409	osteoclast stimulating factor 1
ENSMUSG00000032231	2936.76	-2.87658	0.22531	-12.7672	2.49886e-37	4.03793e-35	Anxa2	12306	annexin A2
ENSMUSG00000038991	3685.52	-0.867496	0.0679551	-12.7657	2.54798e-37	4.08513e-35	Txndc5	105245	thioredoxin domain containing 5
ENSMUSG00000027478	1583.7	1.24406	0.0975509	12.753	3.00064e-37	4.77358e-35	Dnmt3b	13436	DNA methyltransferase 3B
ENSMUSG00000002228	889.545	-1.60125	0.12564	-12.7447	3.33463e-37	5.2641e-35	Ppm1j	71887	protein phosphatase 1J
ENSMUSG00000041359	2126.5	-1.22293	0.0960664	-12.7301	4.02455e-37	6.30472e-35	Tcl1	21432	T cell lymphoma breakpoint 1
ENSMUSG00000030284	981.511	-1.16664	0.0916737	-12.726	4.23957e-37	6.59124e-35	Creld1	171508	cysteine-rich with EGF-like domains 1
ENSMUSG00000097392	706.069	1.44356	0.113492	12.7195	4.61076e-37	7.11444e-35	D930016D06Rik	100662	RIKEN cDNA D930016D06 gene
ENSMUSG00000038034	818.039	-1.42885	0.112542	-12.6961	6.21188e-37	9.51346e-35	Igsf8	140559	immunoglobulin superfamily, member 8
ENSMUSG00000004665	1184.4	-1.34163	0.105718	-12.6907	6.66005e-37	1.01243e-34	Cnn2	12798	calponin 2
ENSMUSG00000046338	1409.36	-1.27216	0.100302	-12.6833	7.31892e-37	1.1044e-34	Gpat2	215456	glycerol-3-phosphate acyltransferase 2, mitochondrial
ENSMUSG00000021957	9092.5	-0.873882	0.069001	-12.6648	9.26848e-37	1.38838e-34	Tkt	21881	transketolase
ENSMUSG00000021273	2909.59	-1.01917	0.0806139	-12.6426	1.22972e-36	1.82872e-34	Fdft1	14137	farnesyl diphosphate farnesyl transferase 1
ENSMUSG00000054855	467.695	1.76191	0.139596	12.6214	1.60857e-36	2.3749e-34	Rnd1	223881	Rho family GTPase 1
ENSMUSG00000039145	917.631	-1.28064	0.101548	-12.6112	1.83115e-36	2.66517e-34	Camk1d	227541	calcium/calmodulin-dependent protein kinase ID
ENSMUSG00000020142	690.737	-1.70988	0.135583	-12.6113	1.82974e-36	2.66517e-34	Slc1a4	55963	solute carrier family 1 (glutamate/neutral amino acid transporter), member 4
ENSMUSG00000094973	737.78	1.49415	0.118571	12.6013	2.0782e-36	3.00344e-34	Eif4a3l1	668137	eukaryotic translation initiation factor 4A3 like 1
ENSMUSG00000018774	343.322	-1.61685	0.128558	-12.5768	2.83221e-36	4.06452e-34	Cd68	12514	CD68 antigen
ENSMUSG00000006920	1556.5	-0.942153	0.0749212	-12.5753	2.88882e-36	4.11697e-34	Ezh1	14055	enhancer of zeste 1 polycomb repressive complex 2 subunit
ENSMUSG00000040624	1845.13	1.26381	0.100547	12.5693	3.11414e-36	4.40748e-34	Plekhg1	213783	pleckstrin homology domain containing, family G (with RhoGef domain) member 1
ENSMUSG00000018160	2687.02	0.958135	0.076258	12.5644	3.31437e-36	4.65873e-34	Med1	19014	mediator complex subunit 1
ENSMUSG00000052539	647.408	1.42871	0.113835	12.5507	3.93803e-36	5.49771e-34	Magi3	99470	membrane associated guanylate kinase, WW and PDZ domain containing 3
ENSMUSG00000031950	6206.96	0.863457	0.0688185	12.5469	4.13499e-36	5.73366e-34	Gabarapl2	93739	gamma-aminobutyric acid (GABA) A receptor-associated protein-like 2
ENSMUSG00000003541	510.052	-1.63154	0.130076	-12.5429	4.34752e-36	5.98791e-34	Ier3	15937	immediate early response 3
ENSMUSG00000029994	1957.37	-1.01559	0.0810116	-12.5363	4.7243e-36	6.46347e-34	Anxa4	11746	annexin A4
ENSMUSG00000002768	1254.64	-1.17462	0.0939322	-12.5049	7.01466e-36	9.53344e-34	Mea1	17256	male enhanced antigen 1
ENSMUSG00000021950	842.589	1.38914	0.111129	12.5003	7.43802e-36	1.00423e-33	Anxa8	11752	annexin A8
ENSMUSG00000006360	461.199	-1.63256	0.130668	-12.494	8.04776e-36	1.07945e-33	Crip1	12925	cysteine-rich protein 1 (intestinal)
ENSMUSG00000046761	320.984	2.30886	0.185043	12.4774	9.91381e-36	1.32111e-33	Fam83h	105732	family with sequence similarity 83, member H
ENSMUSG00000032245	1187.77	-1.40167	0.112364	-12.4744	1.02954e-35	1.36312e-33	Cln6	76524	ceroid-lipofuscinosis, neuronal 6
ENSMUSG00000000731	1188.04	-2.3629	0.18953	-12.4672	1.1277e-35	1.48351e-33	Aire	11634	autoimmune regulator (autoimmune polyendocrinopathy candidiasis ectodermal dystrophy)
ENSMUSG00000021196	10894.1	-1.86033	0.149254	-12.4642	1.1707e-35	1.53026e-33	Pfkp	56421	phosphofructokinase, platelet
ENSMUSG00000073771	1636.01	1.2907	0.103895	12.4231	1.95886e-35	2.54429e-33	NA	NA	NA
ENSMUSG00000034799	850.642	-1.54264	0.124251	-12.4154	2.15513e-35	2.78161e-33	Unc13a	382018	unc-13 homolog A
ENSMUSG00000032594	2946.46	-0.885151	0.0713295	-12.4093	2.32608e-35	2.98349e-33	Ip6k1	27399	inositol hexaphosphate kinase 1
ENSMUSG00000031799	3719.38	-0.886372	0.0714667	-12.4026	2.5301e-35	3.22501e-33	Tpm4	326618	tropomyosin 4
ENSMUSG00000059040	3732.14	-1.00885	0.0813638	-12.3993	2.6377e-35	3.34141e-33	Eno1b	433182	enolase 1B, retrotransposed
ENSMUSG00000032554	490.85	-1.57437	0.127027	-12.394	2.81586e-35	3.54522e-33	Trf	22041	transferrin
ENSMUSG00000025491	950.253	-1.24269	0.10035	-12.3835	3.2099e-35	4.01668e-33	Ifitm1	68713	interferon induced transmembrane protein 1
ENSMUSG00000038239	95.0212	-3.55143	0.287082	-12.3708	3.76101e-35	4.67778e-33	Hrc	15464	histidine rich calcium binding protein
ENSMUSG00000031557	1449.65	-1.00451	0.0814872	-12.3272	6.4691e-35	7.99752e-33	Plekha2	83436	pleckstrin homology domain-containing, family A (phosphoinositide binding specific) member 2
ENSMUSG00000046311	678.928	1.68411	0.136722	12.3178	7.26832e-35	8.93177e-33	Zfp62	22720	zinc finger protein 62
ENSMUSG00000032470	1362.45	1.28729	0.104687	12.2966	9.44294e-35	1.1535e-32	Mras	17532	muscle and microspikes RAS
ENSMUSG00000063524	20863.5	-0.936491	0.0762243	-12.286	1.0771e-34	1.30794e-32	Eno1	13806	enolase 1, alpha non-neuron
ENSMUSG00000035561	284.578	-1.91976	0.156273	-12.2846	1.09535e-34	1.32229e-32	Aldh1b1	72535	aldehyde dehydrogenase 1 family, member B1
ENSMUSG00000033916	3129.94	-0.88072	0.0717096	-12.2818	1.13513e-34	1.36229e-32	Chmp2a	68953	charged multivesicular body protein 2A
ENSMUSG00000018326	4068.39	0.90209	0.0734926	12.2746	1.24055e-34	1.48015e-32	Ywhab	54401	tyrosine 3-monooxygenase/tryptophan 5-monooxygenase activation protein, beta polypeptide
ENSMUSG00000024594	3632.02	-0.87768	0.0715392	-12.2685	1.3368e-34	1.58577e-32	Prrc1	73137	proline-rich coiled-coil 1
ENSMUSG00000032769	240.208	2.09742	0.171026	12.2637	1.41814e-34	1.67259e-32	Trpa1	277328	transient receptor potential cation channel, subfamily A, member 1
ENSMUSG00000039395	5815.83	0.916464	0.0747455	12.2611	1.46443e-34	1.71731e-32	Mreg	381269	melanoregulin
ENSMUSG00000024378	2042.67	-0.910414	0.0743118	-12.2513	1.65395e-34	1.92854e-32	Stard4	170459	StAR-related lipid transfer (START) domain containing 4
ENSMUSG00000041809	298.463	-1.95156	0.15931	-12.2501	1.67862e-34	1.94625e-32	Efhc1	71877	EF-hand domain (C-terminal) containing 1
ENSMUSG00000012396	30917	0.753638	0.0615392	12.2465	1.75468e-34	2.02301e-32	Nanog	71950	Nanog homeobox
ENSMUSG00000072419	963.083	1.42489	0.116536	12.227	2.23001e-34	2.55666e-32	Dppa2	73703	developmental pluripotency associated 2
ENSMUSG00000117869	877.323	1.40258	0.114826	12.2148	2.58998e-34	2.95287e-32	Snhg4	100503380	small nucleolar RNA host gene 4
ENSMUSG00000029405	12352.7	0.920295	0.0754095	12.204	2.9606e-34	3.35676e-32	G3bp2	23881	GTPase activating protein (SH3 domain) binding protein 2
ENSMUSG00000040811	2232.7	-1.20495	0.0988697	-12.1872	3.63489e-34	4.09864e-32	Eml2	72205	echinoderm microtubule associated protein like 2
ENSMUSG00000020766	1528.12	-1.21293	0.0997	-12.1658	4.72826e-34	5.30237e-32	Galk1	14635	galactokinase 1
ENSMUSG00000018196	1443.84	1.10994	0.0912771	12.1601	5.06762e-34	5.65205e-32	Glrx2	69367	glutaredoxin 2 (thioltransferase)
ENSMUSG00000066705	5263.73	-1.94336	0.16001	-12.1453	6.07854e-34	6.74291e-32	Fxyd6	59095	FXYD domain-containing ion transport regulator 6
ENSMUSG00000035697	1066.24	-1.43964	0.118593	-12.1394	6.53081e-34	7.20566e-32	Arhgap45	70719	Rho GTPase activating protein 45
ENSMUSG00000048330	530.497	1.54051	0.127199	12.111	9.2399e-34	1.01402e-31	Ric3	320360	RIC3 acetylcholine receptor chaperone
ENSMUSG00000032193	2250.55	-1.09479	0.0905196	-12.0945	1.12889e-33	1.23229e-31	Ldlr	16835	low density lipoprotein receptor
ENSMUSG00000031827	1373.85	-1.35947	0.112433	-12.0915	1.17194e-33	1.27251e-31	Cotl1	72042	coactosin-like 1 (Dictyostelium)
ENSMUSG00000055884	3418.63	0.897656	0.0742709	12.0862	1.24882e-33	1.34886e-31	Fancm	104806	Fanconi anemia, complementation group M
ENSMUSG00000112949	272.393	2.21103	0.183219	12.0677	1.56489e-33	1.68139e-31	NA	NA	NA
ENSMUSG00000036782	1983.5	-1.05951	0.0879791	-12.0427	2.11813e-33	2.26397e-31	Klhl13	67455	kelch-like 13
ENSMUSG00000025591	1722.59	1.14125	0.0947976	12.0388	2.22174e-33	2.34528e-31	Tma16	66282	translation machinery associated 16
ENSMUSG00000033065	1312.05	-1.11381	0.0925207	-12.0385	2.22849e-33	2.34528e-31	Pfkm	18642	phosphofructokinase, muscle
ENSMUSG00000024837	416.83	-1.66921	0.138652	-12.0389	2.2198e-33	2.34528e-31	Dmrt1	50796	doublesex and mab-3 related transcription factor 1
ENSMUSG00000017760	2532.06	-0.907801	0.0754489	-12.032	2.41256e-33	2.52605e-31	Ctsa	19025	cathepsin A
ENSMUSG00000033105	1389.19	-1.04273	0.0867651	-12.0179	2.86168e-33	2.98109e-31	Lss	16987	lanosterol synthase
ENSMUSG00000023902	1373.29	1.37887	0.114783	12.0128	3.04371e-33	3.1547e-31	Zscan10	332221	zinc finger and SCAN domain containing 10
ENSMUSG00000006651	1092.21	-1.21742	0.101356	-12.0113	3.10042e-33	3.19732e-31	Aplp1	11803	amyloid beta (A4) precursor-like protein 1
ENSMUSG00000074653	586.877	-1.2762	0.106505	-11.9825	4.39044e-33	4.50503e-31	Lrrc31	320352	leucine rich repeat containing 31
ENSMUSG00000028078	1344.8	-1.22172	0.10197	-11.9811	4.46173e-33	4.5554e-31	Dclk2	70762	doublecortin-like kinase 2
ENSMUSG00000025351	4197.09	-0.834423	0.0697098	-11.97	5.1059e-33	5.18729e-31	Cd63	12512	CD63 antigen
ENSMUSG00000017677	6744.66	-0.835608	0.069967	-11.9429	7.07294e-33	7.15029e-31	Wsb1	78889	WD repeat and SOCS box-containing 1
ENSMUSG00000062300	3209.16	-1.02279	0.0857397	-11.929	8.35749e-33	8.40747e-31	Nectin2	19294	nectin cell adhesion molecule 2
ENSMUSG00000037936	2562.9	-0.915932	0.0769147	-11.9084	1.06998e-32	1.07113e-30	Scarb1	20778	scavenger receptor class B, member 1
ENSMUSG00000002910	1059.34	-1.10551	0.0929156	-11.898	1.2115e-32	1.20692e-30	Arrdc2	70807	arrestin domain containing 2
ENSMUSG00000032171	1312.4	1.10086	0.092555	11.8941	1.26966e-32	1.25874e-30	Pin1	23988	protein (peptidyl-prolyl cis/trans isomerase) NIMA-interacting 1
ENSMUSG00000010830	908.185	-1.08611	0.0914712	-11.8738	1.61963e-32	1.59798e-30	Kdelr3	105785	KDEL (Lys-Asp-Glu-Leu) endoplasmic reticulum protein retention receptor 3
ENSMUSG00000024855	603.02	-1.4823	0.124896	-11.8683	1.72988e-32	1.6986e-30	Pacs1	107975	phosphofurin acidic cluster sorting protein 1
ENSMUSG00000039578	326.21	1.94705	0.164226	11.8559	2.00506e-32	1.95942e-30	Ccser1	232035	coiled-coil serine rich 1
ENSMUSG00000005672	8209.62	0.765119	0.0646631	11.8324	2.65461e-32	2.5819e-30	Kit	16590	KIT proto-oncogene receptor tyrosine kinase
ENSMUSG00000015748	2882.34	1.14094	0.0964561	11.8286	2.77897e-32	2.6901e-30	Prpf3	70767	pre-mRNA processing factor 3
ENSMUSG00000019734	379.994	-1.81673	0.153676	-11.8218	3.01231e-32	2.90229e-30	Tmc4	353499	transmembrane channel-like gene family 4
ENSMUSG00000045005	2724.88	0.897012	0.0759397	11.8122	3.37732e-32	3.23875e-30	Fzd5	14367	frizzled class receptor 5
ENSMUSG00000030800	191.107	-2.06243	0.174658	-11.8084	3.53401e-32	3.37326e-30	Prss8	76560	protease, serine 8 (prostasin)
ENSMUSG00000023043	1074.51	-1.29852	0.109998	-11.8049	3.68025e-32	3.49658e-30	Krt18	16668	keratin 18
ENSMUSG00000040721	1283.22	1.43503	0.121731	11.7886	4.46999e-32	4.22733e-30	Zfhx2	239102	zinc finger homeobox 2
ENSMUSG00000020471	2675.28	-0.861833	0.0731566	-11.7807	4.9109e-32	4.62301e-30	Pold2	18972	polymerase (DNA directed), delta 2, regulatory subunit
ENSMUSG00000029722	686.1	-1.20921	0.102727	-11.7711	5.49934e-32	5.15331e-30	Agfg2	231801	ArfGAP with FG repeats 2
ENSMUSG00000071711	536.221	-1.26018	0.10708	-11.7687	5.66148e-32	5.28113e-30	Mpst	246221	mercaptopyruvate sulfurtransferase
ENSMUSG00000027506	4252.65	-0.826737	0.070284	-11.7628	6.06818e-32	5.6349e-30	Tpd52	21985	tumor protein D52
ENSMUSG00000000278	5136.78	-0.732693	0.0623547	-11.7504	7.02941e-32	6.49809e-30	Scpep1	74617	serine carboxypeptidase 1
ENSMUSG00000079029	1025.49	2.32581	0.198547	11.7141	1.07871e-31	9.927e-30	Gm5662	435337	predicted gene 5662
ENSMUSG00000031403	6594.93	-0.819092	0.0699383	-11.7116	1.1112e-31	1.01804e-29	Dkc1	245474	dyskeratosis congenita 1, dyskerin
ENSMUSG00000036390	1005.6	-1.41233	0.12066	-11.7051	1.20057e-31	1.09502e-29	Gadd45a	13197	growth arrest and DNA-damage-inducible 45 alpha
ENSMUSG00000025024	2704.57	0.947807	0.0810553	11.6933	1.37861e-31	1.25185e-29	Smndc1	76479	survival motor neuron domain containing 1
ENSMUSG00000029436	1299.89	-1.20835	0.103369	-11.6896	1.44028e-31	1.30209e-29	Mmp17	23948	matrix metallopeptidase 17
ENSMUSG00000042712	3441.14	-0.828424	0.0709253	-11.6802	1.60853e-31	1.44782e-29	Tceal9	22381	transcription elongation factor A like 9
ENSMUSG00000006717	609.221	-1.24742	0.106851	-11.6744	1.72378e-31	1.54478e-29	Acot13	66834	acyl-CoA thioesterase 13
ENSMUSG00000022489	930.777	-1.26698	0.108539	-11.6731	1.74995e-31	1.56141e-29	Pde1b	18574	phosphodiesterase 1B, Ca2+-calmodulin dependent
ENSMUSG00000031539	435.264	-1.38549	0.119051	-11.6377	2.64916e-31	2.35351e-29	Ap3m2	64933	adaptor-related protein complex 3, mu 2 subunit
ENSMUSG00000013415	8858.82	0.825726	0.0710566	11.6207	3.23552e-31	2.86204e-29	Igf2bp1	140486	insulin-like growth factor 2 mRNA binding protein 1
ENSMUSG00000040618	1160.3	-1.46069	0.125763	-11.6146	3.47224e-31	3.05825e-29	Pck2	74551	phosphoenolpyruvate carboxykinase 2 (mitochondrial)
ENSMUSG00000013236	4951.45	-1.14864	0.0989419	-11.6092	3.70074e-31	3.24558e-29	Ptprs	19280	protein tyrosine phosphatase, receptor type, S
ENSMUSG00000038756	379.857	1.55553	0.13408	11.6015	4.05106e-31	3.5377e-29	Ttll6	237930	tubulin tyrosine ligase-like family, member 6
ENSMUSG00000034341	2434.22	-0.914633	0.0788712	-11.5965	4.29069e-31	3.73108e-29	Wbp2	22378	WW domain binding protein 2
ENSMUSG00000054272	287.37	2.20083	0.18994	11.587	4.79676e-31	4.15355e-29	Zscan4c	245109	zinc finger and SCAN domain containing 4C
ENSMUSG00000020986	3642.58	-0.872068	0.0753086	-11.5799	5.20858e-31	4.4912e-29	Sec23a	20334	SEC23 homolog A, COPII coat complex component
ENSMUSG00000031762	1532.84	1.09367	0.0944625	11.5778	5.34149e-31	4.58653e-29	Mt2	17750	metallothionein 2
ENSMUSG00000031700	2686.09	-1.14195	0.0986679	-11.5737	5.60392e-31	4.79182e-29	Gpt2	108682	glutamic pyruvate transaminase (alanine aminotransferase) 2
ENSMUSG00000018604	5868.34	0.902217	0.0779936	11.5678	5.99752e-31	5.1071e-29	Tbx3	21386	T-box 3
ENSMUSG00000021913	3737.07	-0.897536	0.0776374	-11.5606	6.52458e-31	5.53295e-29	Ogdhl	239017	oxoglutarate dehydrogenase-like
ENSMUSG00000063535	326.825	-1.63988	0.142008	-11.5478	7.57395e-31	6.3964e-29	Zfp773	76373	zinc finger protein 773
ENSMUSG00000053062	5900.45	0.902546	0.0781611	11.5472	7.62216e-31	6.41074e-29	Jam2	67374	junction adhesion molecule 2
ENSMUSG00000039621	701.723	-1.32565	0.114865	-11.5409	8.20301e-31	6.87111e-29	Prex1	277360	phosphatidylinositol-3,4,5-trisphosphate-dependent Rac exchange factor 1
ENSMUSG00000052369	533.803	-1.55005	0.134392	-11.5338	8.9082e-31	7.43147e-29	Tmem106c	380967	transmembrane protein 106C
ENSMUSG00000001270	5808.52	-0.760869	0.0659862	-11.5307	9.23535e-31	7.67319e-29	Ckb	12709	creatine kinase, brain
ENSMUSG00000000568	7475.28	0.903324	0.0783561	11.5285	9.4835e-31	7.8476e-29	Hnrnpd	11991	heterogeneous nuclear ribonucleoprotein D
ENSMUSG00000066357	2177.13	0.862445	0.075318	11.4507	2.33219e-30	1.92214e-28	Wdr6	83669	WD repeat domain 6
ENSMUSG00000030695	27722.8	-1.68155	0.147151	-11.4273	3.05306e-30	2.5062e-28	Aldoa	11674	aldolase A, fructose-bisphosphate
ENSMUSG00000073538	489.35	-1.62091	0.141957	-11.4183	3.38756e-30	2.7697e-28	NA	NA	NA
ENSMUSG00000029622	3921.41	-1.00465	0.0880522	-11.4097	3.74168e-30	3.04709e-28	Arpc1b	11867	actin related protein 2/3 complex, subunit 1B
ENSMUSG00000026193	34822.9	-0.872503	0.0764885	-11.407	3.85913e-30	3.13032e-28	Fn1	14268	fibronectin 1
ENSMUSG00000067261	319.892	1.73318	0.152105	11.3946	4.44636e-30	3.59245e-28	Foxd3	15221	forkhead box D3
ENSMUSG00000025584	1473.3	-1.12149	0.0984776	-11.3882	4.78512e-30	3.85099e-28	Pde8a	18584	phosphodiesterase 8A
ENSMUSG00000025202	375.852	1.54394	0.135629	11.3836	5.04731e-30	4.04613e-28	Scd3	30049	stearoyl-coenzyme A desaturase 3
ENSMUSG00000030630	645.73	-1.25101	0.1102	-11.3522	7.23215e-30	5.77502e-28	Fah	14085	fumarylacetoacetate hydrolase
ENSMUSG00000025839	131.768	3.24147	0.285838	11.3402	8.29121e-30	6.59504e-28	Pramel7	347712	preferentially expressed antigen in melanoma like 7
ENSMUSG00000030491	1730.15	-1.158	0.102181	-11.3328	9.02833e-30	7.15364e-28	Tdrd12	71981	tudor domain containing 12
ENSMUSG00000018593	6533.76	-0.755267	0.066666	-11.3291	9.41524e-30	7.43152e-28	Sparc	20692	secreted acidic cysteine rich glycoprotein
ENSMUSG00000108337	203.087	2.2246	0.196615	11.3145	1.11191e-29	8.74275e-28	Gm4971	244061	Smad nuclear interacting protein 1 pseudogene
ENSMUSG00000038600	431.419	-1.72113	0.152128	-11.3137	1.12305e-29	8.79668e-28	Atp6v0a4	140494	ATPase, H+ transporting, lysosomal V0 subunit A4
ENSMUSG00000004558	582.694	-1.36865	0.121099	-11.3019	1.2837e-29	1.00168e-27	Ndrg2	29811	N-myc downstream regulated gene 2
ENSMUSG00000090693	105.868	4.21248	0.372748	11.3012	1.29491e-29	1.0066e-27	Trim43a	547109	tripartite motif-containing 43A
ENSMUSG00000070327	1092.54	-1.39526	0.123524	-11.2955	1.38152e-29	1.06987e-27	Rnf213	672511	ring finger protein 213
ENSMUSG00000026407	271.22	1.87174	0.165742	11.2931	1.41947e-29	1.09513e-27	Cacna1s	12292	calcium channel, voltage-dependent, L type, alpha 1S subunit
ENSMUSG00000024357	635.012	-1.50018	0.132853	-11.292	1.43694e-29	1.10446e-27	Sil1	81500	endoplasmic reticulum chaperone SIL1 homolog (S. cerevisiae)
ENSMUSG00000032042	4073.9	-0.73944	0.0657138	-11.2524	2.25325e-29	1.72542e-27	Srpr	67398	signal recognition particle receptor ('docking protein')
ENSMUSG00000028464	439.557	-1.75277	0.155825	-11.2483	2.36016e-29	1.80056e-27	Tpm2	22004	tropomyosin 2, beta
ENSMUSG00000028766	3750.35	-0.813739	0.0724044	-11.2388	2.62899e-29	1.99823e-27	Alpl	11647	alkaline phosphatase, liver/bone/kidney
ENSMUSG00000074227	3853.96	-0.807668	0.0718906	-11.2347	2.755e-29	2.08628e-27	Spint2	20733	serine protease inhibitor, Kunitz type 2
ENSMUSG00000074405	629.662	1.27487	0.113679	11.2146	3.45622e-29	2.60767e-27	Zfp865	319748	zinc finger protein 865
ENSMUSG00000005610	24132.9	0.848993	0.0757379	11.2096	3.65771e-29	2.73955e-27	Eif4g2	13690	eukaryotic translation initiation factor 4, gamma 2
ENSMUSG00000036585	177.044	2.43317	0.217057	11.2098	3.64904e-29	2.73955e-27	Fgf1	14164	fibroblast growth factor 1
ENSMUSG00000039458	2787.45	0.748784	0.0668038	11.2087	3.69592e-29	2.7581e-27	Mtmr12	268783	myotubularin related protein 12
ENSMUSG00000003309	651.42	-1.38378	0.123516	-11.2033	3.92924e-29	2.92159e-27	Ap1m2	11768	adaptor protein complex AP-1, mu 2 subunit
ENSMUSG00000028062	2188.92	-0.87653	0.0783668	-11.185	4.83083e-29	3.579e-27	Lamtor2	83409	late endosomal/lysosomal adaptor, MAPK and MTOR activator 2
ENSMUSG00000014786	572.467	-1.25539	0.112351	-11.1739	5.47488e-29	4.04156e-27	Slc9a5	277973	solute carrier family 9 (sodium/hydrogen exchanger), member 5
ENSMUSG00000003199	1793.98	-1.06748	0.0957273	-11.1512	7.06093e-29	5.1937e-27	Mpnd	68047	MPN domain containing
ENSMUSG00000030340	95.8985	-3.07117	0.275563	-11.1451	7.5686e-29	5.54725e-27	Scnn1a	20276	sodium channel, nonvoltage-gated 1 alpha
ENSMUSG00000048874	5308.62	0.854815	0.0767285	11.1408	7.94197e-29	5.80018e-27	Phf3	213109	PHD finger protein 3
ENSMUSG00000001517	2120.8	0.84005	0.0754307	11.1367	8.31266e-29	6.04937e-27	Foxm1	14235	forkhead box M1
ENSMUSG00000044080	589.48	-1.34237	0.120557	-11.1347	8.50522e-29	6.16764e-27	S100a1	20193	S100 calcium binding protein A1
ENSMUSG00000054662	1359.45	-1.28071	0.115025	-11.1342	8.55013e-29	6.17837e-27	Ano9	71345	anoctamin 9
ENSMUSG00000032194	3234.25	-0.926228	0.0832338	-11.128	9.1648e-29	6.5993e-27	Kank2	235041	KN motif and ankyrin repeat domains 2
ENSMUSG00000049422	3753.58	-0.919719	0.0826573	-11.1269	9.2808e-29	6.65946e-27	Chchd10	103172	coiled-coil-helix-coiled-coil-helix domain containing 10
ENSMUSG00000049313	4155.27	-0.874623	0.0787393	-11.1078	1.14903e-28	8.21618e-27	Sorl1	20660	sortilin-related receptor, LDLR class A repeats-containing
ENSMUSG00000035105	449.899	-1.4994	0.135045	-11.1029	1.21389e-28	8.64984e-27	Egln3	112407	egl-9 family hypoxia-inducible factor 3
ENSMUSG00000029178	3049.01	0.78619	0.070867	11.0939	1.34327e-28	9.53863e-27	Klf3	16599	Kruppel-like factor 3 (basic)
ENSMUSG00000021803	169.48	-2.13253	0.192231	-11.0936	1.34797e-28	9.53901e-27	Cdhr1	170677	cadherin-related family member 1
ENSMUSG00000038151	340.26	-1.51373	0.13659	-11.0822	1.53021e-28	1.07914e-26	Prdm1	12142	PR domain containing 1, with ZNF domain
ENSMUSG00000029776	2788.37	-0.758374	0.0684391	-11.081	1.55124e-28	1.09023e-26	Hibadh	58875	3-hydroxyisobutyrate dehydrogenase
ENSMUSG00000017009	7435.24	-0.917561	0.082828	-11.0779	1.60583e-28	1.12474e-26	Sdc4	20971	syndecan 4
ENSMUSG00000040728	424.268	-1.77899	0.160796	-11.0636	1.88364e-28	1.31037e-26	Esrp1	207920	epithelial splicing regulatory protein 1
ENSMUSG00000074170	398.675	-1.5762	0.142465	-11.0638	1.87939e-28	1.31037e-26	Plekhf1	72287	pleckstrin homology domain containing, family F (with FYVE domain) member 1
ENSMUSG00000040761	4537.65	1.12162	0.101535	11.0466	2.2764e-28	1.57825e-26	Spen	56381	spen family transcription repressor
ENSMUSG00000112261	123.319	-2.77083	0.251156	-11.0323	2.66864e-28	1.84397e-26	NA	NA	NA
ENSMUSG00000006930	1885.62	0.803768	0.0728588	11.0319	2.68245e-28	1.84729e-26	Hap1	15114	huntingtin-associated protein 1
ENSMUSG00000022475	651.145	-1.21042	0.109919	-11.0119	3.34919e-28	2.29873e-26	Hdac7	56233	histone deacetylase 7
ENSMUSG00000022620	463.047	-1.50025	0.136352	-11.0028	3.70598e-28	2.53513e-26	Arsa	11883	arylsulfatase A
ENSMUSG00000019558	6775.46	0.736983	0.067071	10.9881	4.35997e-28	2.9726e-26	Slc6a8	102857	solute carrier family 6 (neurotransmitter transporter, creatine), member 8
ENSMUSG00000014177	1730.76	-0.82335	0.0749881	-10.9797	4.78304e-28	3.25025e-26	Tvp23b	67510	trans-golgi network vesicle protein 23B
ENSMUSG00000056671	506.608	-1.44619	0.131901	-10.9642	5.67721e-28	3.84514e-26	Prelid2	77619	PRELI domain containing 2
ENSMUSG00000107821	272.779	2.00959	0.183441	10.955	6.28796e-28	4.24479e-26	NA	NA	NA
ENSMUSG00000020075	12525.7	0.712024	0.0650041	10.9535	6.39135e-28	4.30043e-26	Ddx21	56200	DEAD (Asp-Glu-Ala-Asp) box polypeptide 21
ENSMUSG00000007038	859.334	-1.15661	0.105722	-10.9401	7.41286e-28	4.97146e-26	Neu1	18010	neuraminidase 1
ENSMUSG00000046846	211.897	2.13838	0.19562	10.9313	8.16906e-28	5.46077e-26	Spesp1	66712	sperm equatorial segment protein 1
ENSMUSG00000022325	1372.06	0.963694	0.0882115	10.9248	8.77324e-28	5.8456e-26	Pop1	67724	processing of precursor 1, ribonuclease P/MRP family, (S. cerevisiae)
ENSMUSG00000040562	423.201	-1.41814	0.130188	-10.893	1.24434e-27	8.26421e-26	Gstm2	14863	glutathione S-transferase, mu 2
ENSMUSG00000032060	425.752	1.66354	0.152764	10.8896	1.29211e-27	8.5538e-26	Cryab	12955	crystallin, alpha B
ENSMUSG00000062691	670.977	-1.21428	0.111552	-10.8853	1.35444e-27	8.93756e-26	Cebpzos	68554	CCAAT/enhancer binding protein (C/EBP), zeta, opposite strand
ENSMUSG00000026074	5857.71	-0.697345	0.0641312	-10.8737	1.53794e-27	1.01159e-25	Map4k4	26921	mitogen-activated protein kinase kinase kinase kinase 4
ENSMUSG00000030161	1935.98	-0.797265	0.0733515	-10.8691	1.61777e-27	1.0607e-25	Gabarapl1	57436	gamma-aminobutyric acid (GABA) A receptor-associated protein-like 1
ENSMUSG00000021794	7057.96	-0.591787	0.0544574	-10.867	1.65588e-27	1.08223e-25	Glud1	14661	glutamate dehydrogenase 1
ENSMUSG00000026458	1385.2	-1.04008	0.095768	-10.8605	1.77861e-27	1.15508e-25	Ppfia4	68507	protein tyrosine phosphatase, receptor type, f polypeptide (PTPRF), interacting protein (liprin), alpha 4
ENSMUSG00000018042	4384	-0.738577	0.0680049	-10.8606	1.77486e-27	1.15508e-25	Cyb5r3	109754	cytochrome b5 reductase 3
ENSMUSG00000002043	665.277	-1.27173	0.117239	-10.8474	2.05291e-27	1.32902e-25	Trappc6a	67091	trafficking protein particle complex 6A
ENSMUSG00000006345	618.769	-1.24393	0.114743	-10.841	2.20043e-27	1.42004e-25	Ggt1	14598	gamma-glutamyltransferase 1
ENSMUSG00000025227	1494.04	-1.11001	0.102451	-10.8345	2.36253e-27	1.51987e-25	Mfsd13a	75146	major facilitator superfamily domain containing 13a
ENSMUSG00000046818	599.8	1.27348	0.117565	10.8321	2.42577e-27	1.55567e-25	Ddit4l	73284	DNA-damage-inducible transcript 4-like
ENSMUSG00000068874	137.085	-2.41019	0.222733	-10.821	2.73787e-27	1.75036e-25	Selenbp1	20341	selenium binding protein 1
ENSMUSG00000038155	1612.14	-0.939457	0.0868874	-10.8123	3.00885e-27	1.91763e-25	Gstp2	14869	glutathione S-transferase, pi 2
ENSMUSG00000053846	77.8113	-3.2321	0.298935	-10.812	3.01887e-27	1.91806e-25	Lipg	16891	lipase, endothelial
ENSMUSG00000022186	1320.95	-0.850507	0.0786981	-10.8072	3.18179e-27	2.01533e-25	Oxct1	67041	3-oxoacid CoA transferase 1
ENSMUSG00000028069	1050.04	1.28607	0.119136	10.795	3.6348e-27	2.29518e-25	Gpatch4	66614	G patch domain containing 4
ENSMUSG00000014867	4829.63	-0.771155	0.0715139	-10.7833	4.12906e-27	2.59928e-25	Surf4	20932	surfeit gene 4
ENSMUSG00000019577	788.074	-1.07088	0.0993397	-10.78	4.27918e-27	2.68555e-25	Pdk4	27273	pyruvate dehydrogenase kinase, isoenzyme 4
ENSMUSG00000028820	7984.42	0.95514	0.0886522	10.774	4.56666e-27	2.85722e-25	Sfpq	71514	splicing factor proline/glutamine rich (polypyrimidine tract binding protein associated)
ENSMUSG00000022564	1252.74	-1.0556	0.0980421	-10.7668	4.93931e-27	3.08099e-25	Grina	66168	glutamate receptor, ionotropic, N-methyl D-aspartate-associated protein 1 (glutamate binding)
ENSMUSG00000006056	2273.15	1.10908	0.103024	10.7652	5.02375e-27	3.12416e-25	Calcoco2	76815	calcium binding and coiled-coil domain 2
ENSMUSG00000071547	1400.11	-1.08218	0.100555	-10.7621	5.19616e-27	3.22162e-25	Nt5dc2	70021	5'-nucleotidase domain containing 2
ENSMUSG00000039713	1273.78	-1.03242	0.0959362	-10.7616	5.22781e-27	3.23148e-25	Plekhg5	269608	pleckstrin homology domain containing, family G (with RhoGef domain) member 5
ENSMUSG00000029710	1225.13	-1.0022	0.0932032	-10.7529	5.74582e-27	3.54101e-25	Ephb4	13846	Eph receptor B4
ENSMUSG00000045410	395.7	-1.34317	0.125029	-10.7429	6.40023e-27	3.9325e-25	Akr1e1	56043	aldo-keto reductase family 1, member E1
ENSMUSG00000025791	731.468	-1.21336	0.112978	-10.7397	6.62339e-27	4.05747e-25	Pgm2	72157	phosphoglucomutase 2
ENSMUSG00000040848	1548.01	-0.831911	0.077494	-10.7352	6.9587e-27	4.25019e-25	Sft2d2	108735	SFT2 domain containing 2
ENSMUSG00000024459	728.063	1.19753	0.111573	10.7331	7.11553e-27	4.33308e-25	H2-M5	240095	histocompatibility 2, M region locus 5
ENSMUSG00000115318	255.975	4.15724	0.387572	10.7264	7.6534e-27	4.64684e-25	NA	NA	NA
ENSMUSG00000020525	572.44	1.4057	0.13117	10.7167	8.50209e-27	5.1469e-25	Ppm1d	53892	protein phosphatase 1D magnesium-dependent, delta isoform
ENSMUSG00000070034	95.9459	3.17534	0.296334	10.7154	8.61716e-27	5.20122e-25	Sp110	109032	Sp110 nuclear body protein
ENSMUSG00000031785	796.595	-1.06853	0.0997498	-10.7121	8.92644e-27	5.37209e-25	Adgrg1	14766	adhesion G protein-coupled receptor G1
ENSMUSG00000003363	2093.75	-0.98587	0.0921415	-10.6995	1.02298e-26	6.13846e-25	Pld3	18807	phospholipase D family, member 3
ENSMUSG00000021500	5596.27	0.773432	0.0722967	10.698	1.03974e-26	6.22087e-25	Ddx46	212880	DEAD (Asp-Glu-Ala-Asp) box polypeptide 46
ENSMUSG00000053644	1991.9	-0.753404	0.0704927	-10.6877	1.1624e-26	6.93453e-25	Aldh7a1	110695	aldehyde dehydrogenase family 7, member A1
ENSMUSG00000019947	4670.74	0.900268	0.0842882	10.6808	1.25144e-26	7.44408e-25	Arid5b	71371	AT rich interactive domain 5B (MRF1-like)
ENSMUSG00000003955	1176.36	-1.03034	0.0964776	-10.6796	1.26784e-26	7.51985e-25	Fam162a	70186	family with sequence similarity 162, member A
ENSMUSG00000002028	3206.37	0.700993	0.0656965	10.6702	1.40355e-26	8.30075e-25	Kmt2a	214162	lysine (K)-specific methyltransferase 2A
ENSMUSG00000028284	2382.06	0.785321	0.0736963	10.6562	1.63165e-26	9.62204e-25	Map3k7	26409	mitogen-activated protein kinase kinase kinase 7
ENSMUSG00000042622	229.573	-1.69057	0.158711	-10.6519	1.7083e-26	1.00452e-24	Maff	17133	v-maf musculoaponeurotic fibrosarcoma oncogene family, protein F (avian)
ENSMUSG00000022051	2207.17	-0.770755	0.0723885	-10.6475	1.79171e-26	1.05056e-24	Bnip3l	12177	BCL2/adenovirus E1B interacting protein 3-like
ENSMUSG00000036817	5889.87	-0.707174	0.0665905	-10.6197	2.41245e-26	1.41049e-24	Sun1	77053	Sad1 and UNC84 domain containing 1
ENSMUSG00000018554	526.339	-1.26504	0.119261	-10.6073	2.75545e-26	1.60646e-24	Ybx2	53422	Y box protein 2
ENSMUSG00000034701	94.8454	5.73798	0.541121	10.6039	2.85894e-26	1.66207e-24	Neurod1	18012	neurogenic differentiation 1
ENSMUSG00000032387	3947.65	-0.69011	0.0650855	-10.6031	2.88132e-26	1.67035e-24	Rbpms2	71973	RNA binding protein with multiple splicing 2
ENSMUSG00000008999	553.199	-1.26159	0.119047	-10.5973	3.06606e-26	1.77244e-24	Bmp7	12162	bone morphogenetic protein 7
ENSMUSG00000021831	2173.27	-0.861653	0.0813548	-10.5913	3.27006e-26	1.88506e-24	Ero1l	50527	ERO1-like (S. cerevisiae)
ENSMUSG00000070394	1139.07	-0.841241	0.0795896	-10.5697	4.11673e-26	2.36648e-24	Tmem256	69186	transmembrane protein 256
ENSMUSG00000005397	6239.29	-0.827402	0.0784042	-10.553	4.91833e-26	2.81939e-24	Nid1	18073	nidogen 1
ENSMUSG00000046591	3508.96	0.820566	0.0777697	10.5512	5.01333e-26	2.86584e-24	Ticrr	77011	TOPBP1-interacting checkpoint and replication regulator
ENSMUSG00000031023	610.136	-1.07688	0.102212	-10.5357	5.91257e-26	3.37049e-24	Akip1	57373	A kinase (PRKA) interacting protein 1
ENSMUSG00000034949	149.033	-1.97406	0.187419	-10.5329	6.09402e-26	3.46431e-24	Zfr2	103406	zinc finger RNA binding protein 2
ENSMUSG00000096992	246.185	2.03129	0.192937	10.5283	6.40118e-26	3.62887e-24	NA	NA	NA
ENSMUSG00000051235	457.103	1.6086	0.152842	10.5246	6.65703e-26	3.76352e-24	Gen1	209334	GEN1, Holliday junction 5' flap endonuclease
ENSMUSG00000028199	2046.93	-0.868374	0.0825128	-10.5241	6.68922e-26	3.77132e-24	Cryz	12972	crystallin, zeta
ENSMUSG00000038775	392.711	-1.49903	0.142635	-10.5095	7.80688e-26	4.38939e-24	Vill	22351	villin-like
ENSMUSG00000027520	1168.85	2.54149	0.241875	10.5075	7.9793e-26	4.47408e-24	Zdbf2	73884	zinc finger, DBF-type containing 2
ENSMUSG00000002778	2365.3	-0.723044	0.0688819	-10.4969	8.92889e-26	4.98553e-24	Kdelr1	68137	KDEL (Lys-Asp-Glu-Leu) endoplasmic reticulum protein retention receptor 1
ENSMUSG00000047751	2994.6	-0.872162	0.0830887	-10.4968	8.94004e-26	4.98553e-24	Utf1	22286	undifferentiated embryonic cell transcription factor 1
ENSMUSG00000022453	1138.71	-1.12108	0.106898	-10.4873	9.88026e-26	5.49493e-24	Naga	17939	N-acetyl galactosaminidase, alpha
ENSMUSG00000028645	10079.7	-0.896309	0.0854712	-10.4867	9.947e-26	5.51709e-24	Slc2a1	20525	solute carrier family 2 (facilitated glucose transporter), member 1
ENSMUSG00000051223	8475.7	0.899669	0.085854	10.4791	1.07807e-25	5.96336e-24	Bzw1	66882	basic leucine zipper and W2 domains 1
ENSMUSG00000033883	617.938	1.21874	0.116479	10.4632	1.2749e-25	7.03321e-24	Zfp267	241944	zinc finger protein 267
ENSMUSG00000025930	142.552	2.40571	0.230005	10.4594	1.32708e-25	7.30142e-24	Msc	17681	musculin
ENSMUSG00000060461	42794.9	-0.97344	0.0931849	-10.4463	1.52302e-25	8.35707e-24	Dppa5a	434423	developmental pluripotency associated 5A
ENSMUSG00000040883	435.785	-1.29623	0.124373	-10.4222	1.96432e-25	1.07498e-23	Tmem205	235043	transmembrane protein 205
ENSMUSG00000023092	1402	-0.911984	0.087533	-10.4187	2.03629e-25	1.1114e-23	Fhl1	14199	four and a half LIM domains 1
ENSMUSG00000028410	4399.5	0.92442	0.0887681	10.4139	2.14324e-25	1.16667e-23	Dnaja1	15502	DnaJ heat shock protein family (Hsp40) member A1
ENSMUSG00000004535	6142.82	0.747189	0.071784	10.4088	2.2594e-25	1.22665e-23	Tax1bp1	52440	Tax1 (human T cell leukemia virus type I) binding protein 1
ENSMUSG00000058761	1343.6	1.11242	0.106875	10.4086	2.26548e-25	1.22671e-23	Rnf169	108937	ring finger protein 169
ENSMUSG00000030246	12160.8	-1.74039	0.167335	-10.4006	2.46398e-25	1.33068e-23	Ldhb	16832	lactate dehydrogenase B
ENSMUSG00000029718	1947.66	-0.880871	0.0847445	-10.3944	2.62864e-25	1.41588e-23	Pcolce	18542	procollagen C-endopeptidase enhancer protein
ENSMUSG00000034993	3206.31	-0.673603	0.0648125	-10.3931	2.66539e-25	1.43191e-23	Vat1	26949	vesicle amine transport 1
ENSMUSG00000015656	36242.2	0.968751	0.0932187	10.3922	2.68964e-25	1.44117e-23	Hspa8	15481	heat shock protein 8
ENSMUSG00000044786	650.279	-1.37725	0.13256	-10.3897	2.76353e-25	1.4769e-23	Zfp36	22695	zinc finger protein 36
ENSMUSG00000053907	6754.77	1.00026	0.0963084	10.386	2.87212e-25	1.53095e-23	Mat2a	232087	methionine adenosyltransferase II, alpha
ENSMUSG00000055809	399.173	-1.40026	0.134846	-10.3841	2.92839e-25	1.55288e-23	Dnaaf3	436022	dynein, axonemal assembly factor 3
ENSMUSG00000021536	111.066	2.80382	0.270009	10.3842	2.92679e-25	1.55288e-23	Adcy2	210044	adenylate cyclase 2
ENSMUSG00000021953	10277.7	0.686827	0.0661848	10.3774	3.14173e-25	1.66172e-23	Tdh	58865	L-threonine dehydrogenase
ENSMUSG00000061232	1057.9	-1.08605	0.104751	-10.3679	3.47092e-25	1.83111e-23	H2-K1	14972	histocompatibility 2, K1, K region
ENSMUSG00000090714	268.885	2.19514	0.211852	10.3617	3.70495e-25	1.94957e-23	Zscan4d	545913	zinc finger and SCAN domain containing 4D
ENSMUSG00000015937	5351.02	-0.936463	0.0904327	-10.3554	3.95697e-25	2.07685e-23	Macroh2a1	26914	macroH2A.1 histone
ENSMUSG00000078515	2090.54	0.768124	0.0741876	10.3538	4.02214e-25	2.10567e-23	Ddi2	68817	DNA-damage inducible protein 2
ENSMUSG00000039804	1028.15	1.08145	0.104539	10.3449	4.41183e-25	2.30381e-23	Ncoa5	228869	nuclear receptor coactivator 5
ENSMUSG00000066441	1011.42	-0.9032	0.0873646	-10.3383	4.72935e-25	2.46334e-23	Rdh11	17252	retinol dehydrogenase 11
ENSMUSG00000033174	189.742	2.00261	0.193865	10.3299	5.16063e-25	2.68117e-23	Mgll	23945	monoglyceride lipase
ENSMUSG00000044626	711.648	-1.27769	0.123711	-10.328	5.2635e-25	2.72771e-23	Liph	239759	lipase, member H
ENSMUSG00000022912	359.135	1.46096	0.141562	10.3203	5.70683e-25	2.95001e-23	Pros1	19128	protein S (alpha)
ENSMUSG00000021097	582.833	-1.35917	0.131745	-10.3166	5.92682e-25	3.05603e-23	Clmn	94040	calmin
ENSMUSG00000054256	1109.23	-1.09144	0.105857	-10.3105	6.31921e-25	3.2502e-23	Msi1	17690	musashi RNA-binding protein 1
ENSMUSG00000036820	729.479	-1.10114	0.106836	-10.3068	6.56811e-25	3.36977e-23	Amdhd2	245847	amidohydrolase domain containing 2
ENSMUSG00000021313	323.033	-1.6536	0.16046	-10.3054	6.66413e-25	3.4105e-23	Ryr2	20191	ryanodine receptor 2, cardiac
ENSMUSG00000036885	290.334	1.651	0.160238	10.3034	6.79894e-25	3.47084e-23	Arhgef26	622434	Rho guanine nucleotide exchange factor (GEF) 26
ENSMUSG00000037161	770.013	-1.28841	0.125071	-10.3015	6.94039e-25	3.53426e-23	Mgarp	67749	mitochondria localized glutamic acid rich protein
ENSMUSG00000022562	772.644	-1.13747	0.110474	-10.2962	7.33017e-25	3.72351e-23	Oplah	75475	5-oxoprolinase (ATP-hydrolysing)
ENSMUSG00000020372	53243.4	-0.656754	0.0637904	-10.2955	7.38334e-25	3.74126e-23	Rack1	14694	receptor for activated C kinase 1
ENSMUSG00000038437	4990.79	0.890267	0.0865231	10.2894	7.86948e-25	3.97777e-23	Mllt6	246198	myeloid/lymphoid or mixed-lineage leukemia; translocated to, 6
ENSMUSG00000020484	1393.92	-0.755236	0.0734212	-10.2863	8.11984e-25	4.09424e-23	Xbp1	22433	X-box binding protein 1
ENSMUSG00000029767	18444.3	-0.64794	0.0629919	-10.2861	8.14319e-25	4.09594e-23	Calu	12321	calumenin
ENSMUSG00000078716	315.509	-1.36939	0.133226	-10.2787	8.79268e-25	4.41182e-23	Tmem8b	242409	transmembrane protein 8B
ENSMUSG00000030795	11334	0.747846	0.0727741	10.2763	9.01591e-25	4.51279e-23	Fus	233908	fused in sarcoma
ENSMUSG00000027239	1555.98	-0.909893	0.0886362	-10.2655	1.00816e-24	5.03392e-23	Mdk	17242	midkine
ENSMUSG00000025190	5118.04	-0.81701	0.0796004	-10.2639	1.02498e-24	5.10547e-23	Got1	14718	glutamic-oxaloacetic transaminase 1, soluble
ENSMUSG00000025423	5578.4	0.811851	0.079118	10.2613	1.05305e-24	5.23261e-23	Pias2	17344	protein inhibitor of activated STAT 2
ENSMUSG00000032316	1975.01	-0.956318	0.0932847	-10.2516	1.16402e-24	5.77006e-23	Clk3	102414	CDC-like kinase 3
ENSMUSG00000003657	441.958	-1.13618	0.110863	-10.2485	1.20218e-24	5.94485e-23	Calb2	12308	calbindin 2
ENSMUSG00000023411	261.582	-1.73743	0.16958	-10.2455	1.23934e-24	6.11386e-23	Nfatc4	73181	nuclear factor of activated T cells, cytoplasmic, calcineurin dependent 4
ENSMUSG00000039323	12351.9	-2.31093	0.226	-10.2254	1.5261e-24	7.51045e-23	Igfbp2	16008	insulin-like growth factor binding protein 2
ENSMUSG00000031958	152.578	-2.02851	0.19853	-10.2176	1.65303e-24	8.11568e-23	Ldhd	52815	lactate dehydrogenase D
ENSMUSG00000050244	4332.59	0.796056	0.0779554	10.2117	1.7579e-24	8.60991e-23	Heatr1	217995	HEAT repeat containing 1
ENSMUSG00000108981	493.16	1.51185	0.148056	10.2114	1.76364e-24	8.6175e-23	Gm15262	108168453	predicted gene 15262
ENSMUSG00000006850	524.322	-1.26671	0.124074	-10.2094	1.80034e-24	8.77591e-23	Tmco6	71983	transmembrane and coiled-coil domains 6
ENSMUSG00000041075	628.733	-1.0454	0.102406	-10.2083	1.81945e-24	8.84806e-23	Fzd7	14369	frizzled class receptor 7
ENSMUSG00000034055	604.224	-1.02742	0.100901	-10.1824	2.37568e-24	1.15257e-22	Phka1	18679	phosphorylase kinase alpha 1
ENSMUSG00000017390	720.2	-3.12906	0.307494	-10.176	2.53754e-24	1.22819e-22	Aldoc	11676	aldolase C, fructose-bisphosphate
ENSMUSG00000040434	733.343	-1.3455	0.132328	-10.1679	2.75724e-24	1.33139e-22	Large2	228366	LARGE xylosyl- and glucuronyltransferase 2
ENSMUSG00000102813	396.536	1.33365	0.131207	10.1645	2.85588e-24	1.37578e-22	NA	NA	NA
ENSMUSG00000022385	4277.28	0.974279	0.0958866	10.1607	2.96812e-24	1.42622e-22	Gtse1	29870	G two S phase expressed protein 1
ENSMUSG00000044252	1506.22	-0.82446	0.0811434	-10.1605	2.97447e-24	1.42622e-22	Osbpl1a	64291	oxysterol binding protein-like 1A
ENSMUSG00000003528	2032.41	-1.7928	0.17648	-10.1586	3.03279e-24	1.45079e-22	Slc25a1	13358	solute carrier family 25 (mitochondrial carrier, citrate transporter), member 1
ENSMUSG00000059273	1869.9	0.971289	0.0956337	10.1563	3.10496e-24	1.48186e-22	Zc3h4	330474	zinc finger CCCH-type containing 4
ENSMUSG00000059890	1350.66	0.886555	0.0873299	10.1518	3.25331e-24	1.54906e-22	Ube4a	140630	ubiquitination factor E4A
ENSMUSG00000029086	128.837	-2.10971	0.207906	-10.1474	3.40282e-24	1.6165e-22	Prom1	19126	prominin 1
ENSMUSG00000022415	1133.02	-1.01967	0.100569	-10.139	3.70944e-24	1.75809e-22	Syngr1	20972	synaptogyrin 1
ENSMUSG00000029554	1088.46	0.861693	0.085063	10.1301	4.06436e-24	1.92186e-22	Mad1l1	17120	MAD1 mitotic arrest deficient 1-like 1
ENSMUSG00000021061	726.122	-1.17385	0.116075	-10.1129	4.84464e-24	2.28556e-22	Sptb	20741	spectrin beta, erythrocytic
ENSMUSG00000068748	200.527	2.13315	0.211274	10.0966	5.72101e-24	2.69281e-22	Ptprz1	19283	protein tyrosine phosphatase, receptor type Z, polypeptide 1
ENSMUSG00000034285	1742.87	-0.79645	0.0789309	-10.0905	6.08778e-24	2.85889e-22	Nipsnap1	18082	nipsnap homolog 1
ENSMUSG00000029763	8275.49	-0.746596	0.0740703	-10.0796	6.80275e-24	3.18735e-22	Exoc4	20336	exocyst complex component 4
ENSMUSG00000025328	427.491	-1.2953	0.12852	-10.0785	6.87382e-24	3.21331e-22	Padi3	18601	peptidyl arginine deiminase, type III
ENSMUSG00000026189	866.851	-1.02354	0.101592	-10.075	7.12633e-24	3.31421e-22	Pecr	111175	peroxisomal trans-2-enoyl-CoA reductase
ENSMUSG00000041936	8455.62	-0.896674	0.0890013	-10.0748	7.13811e-24	3.31421e-22	Agrn	11603	agrin
ENSMUSG00000030980	3346.95	0.717597	0.0712263	10.0749	7.1342e-24	3.31421e-22	Knop1	66356	lysine rich nucleolar protein 1
ENSMUSG00000040280	438.172	-3.60563	0.358244	-10.0647	7.91087e-24	3.66471e-22	Ndufa4l2	407790	Ndufa4, mitochondrial complex associated like 2
ENSMUSG00000030605	6352.41	-1.00166	0.099595	-10.0573	8.52662e-24	3.94106e-22	Mfge8	17304	milk fat globule-EGF factor 8 protein
ENSMUSG00000019432	7159.65	0.63469	0.0631618	10.0486	9.31405e-24	4.29535e-22	Ddx39b	53817	DEAD (Asp-Glu-Ala-Asp) box polypeptide 39B
ENSMUSG00000028698	395.076	1.48261	0.147603	10.0446	9.70254e-24	4.46447e-22	Pik3r3	18710	phosphoinositide-3-kinase regulatory subunit 3
ENSMUSG00000039224	538.678	1.46454	0.145864	10.0404	1.01233e-23	4.64768e-22	D1Pas1	110957	DNA segment, Chr 1, Pasteur Institute 1
ENSMUSG00000028792	5244.51	-0.614411	0.0612579	-10.0299	1.12621e-23	5.15893e-22	Ak2	11637	adenylate kinase 2
ENSMUSG00000061859	821.611	-0.946492	0.0944542	-10.0207	1.23685e-23	5.65314e-22	Patj	12695	PATJ, crumbs cell polarity complex component
ENSMUSG00000034793	521.209	-1.19491	0.119297	-10.0163	1.29309e-23	5.89708e-22	G6pc3	68401	glucose 6 phosphatase, catalytic, 3
ENSMUSG00000030970	3302.63	0.647429	0.0646764	10.0103	1.37358e-23	6.25026e-22	Ctbp2	13017	C-terminal binding protein 2
ENSMUSG00000028211	7472.91	0.86293	0.0862092	10.0097	1.3815e-23	6.2724e-22	Trp53inp1	60599	transformation related protein 53 inducible nuclear protein 1
ENSMUSG00000020583	163.736	-1.91657	0.191833	-9.99083	1.67181e-23	7.57371e-22	Matn3	17182	matrilin 3
ENSMUSG00000093847	391.481	1.72839	0.173078	9.98616	1.75241e-23	7.92136e-22	NA	NA	NA
ENSMUSG00000078954	626.537	-1.09386	0.10955	-9.98496	1.77378e-23	8.00031e-22	Arhgap8	73167	Rho GTPase activating protein 8
ENSMUSG00000021733	1527.19	-1.02299	0.102474	-9.98285	1.81182e-23	8.15399e-22	Slc4a7	218756	solute carrier family 4, sodium bicarbonate cotransporter, member 7
ENSMUSG00000020098	138.913	-1.99721	0.200152	-9.97845	1.89408e-23	8.50553e-22	Pcbd1	13180	pterin 4 alpha carbinolamine dehydratase/dimerization cofactor of hepatocyte nuclear factor 1 alpha (TCF1) 1
ENSMUSG00000034371	711.713	-1.05065	0.105415	-9.96683	2.1291e-23	9.54003e-22	Tkfc	225913	triokinase, FMN cyclase
ENSMUSG00000022521	1710.36	0.923414	0.0927094	9.96031	2.27362e-23	1.01654e-21	Crebbp	12914	CREB binding protein
ENSMUSG00000021190	2522.73	-0.868395	0.0872381	-9.95432	2.41479e-23	1.07731e-21	Lgmn	19141	legumain
ENSMUSG00000027712	955.059	-0.868526	0.0872577	-9.95357	2.4329e-23	1.08304e-21	Anxa5	11747	annexin A5
ENSMUSG00000078566	639.488	-2.88324	0.28991	-9.9453	2.64381e-23	1.17438e-21	Bnip3	12176	BCL2/adenovirus E1B interacting protein 3
ENSMUSG00000028599	650.953	-1.01113	0.101681	-9.94414	2.67471e-23	1.18554e-21	Tnfrsf1b	21938	tumor necrosis factor receptor superfamily, member 1b
ENSMUSG00000052534	419.295	-1.37203	0.13802	-9.9408	2.76605e-23	1.22338e-21	Pbx1	18514	pre B cell leukemia homeobox 1
ENSMUSG00000010095	7107.88	-0.954546	0.0960296	-9.94012	2.78479e-23	1.22902e-21	Slc3a2	17254	solute carrier family 3 (activators of dibasic and neutral amino acid transport), member 2
ENSMUSG00000050071	6241.94	-0.736841	0.0741427	-9.93815	2.84052e-23	1.25093e-21	Bex1	19716	brain expressed X-linked 1
ENSMUSG00000030034	654.202	1.07536	0.108213	9.9374	2.86186e-23	1.25763e-21	Ino80b	70020	INO80 complex subunit B
ENSMUSG00000028613	392.237	-1.38431	0.139369	-9.93268	3.00092e-23	1.31592e-21	Lrp8	16975	low density lipoprotein receptor-related protein 8, apolipoprotein e receptor
ENSMUSG00000005802	233.471	1.69791	0.171045	9.92667	3.1873e-23	1.39467e-21	Slc30a4	22785	solute carrier family 30 (zinc transporter), member 4
ENSMUSG00000052353	133.249	2.30199	0.232053	9.92008	3.40472e-23	1.48663e-21	Cemip	80982	cell migration inducing protein, hyaluronan binding
ENSMUSG00000025545	773.052	-1.04404	0.105257	-9.91898	3.44242e-23	1.4999e-21	Clybl	69634	citrate lyase beta like
ENSMUSG00000058006	8855.19	0.621233	0.0626429	9.91705	3.50988e-23	1.52606e-21	Mdn1	100019	midasin AAA ATPase 1
ENSMUSG00000020260	1119.02	-0.874227	0.0881737	-9.91483	3.5886e-23	1.55698e-21	Pofut2	80294	protein O-fucosyltransferase 2
ENSMUSG00000027799	414.497	1.44349	0.145623	9.91251	3.67318e-23	1.59032e-21	Nbea	26422	neurobeachin
ENSMUSG00000038225	1169.72	-0.953072	0.0961607	-9.91125	3.71979e-23	1.60711e-21	Primpol	408022	primase and polymerase (DNA-directed)
ENSMUSG00000028970	2284.02	0.795385	0.0802661	9.90935	3.79088e-23	1.63438e-21	Abcb1b	18669	ATP-binding cassette, sub-family B (MDR/TAP), member 1B
ENSMUSG00000026566	3216.36	-0.793495	0.0800838	-9.90832	3.83046e-23	1.64798e-21	Mpzl1	68481	myelin protein zero-like 1
ENSMUSG00000113805	96.1758	3.31986	0.335111	9.90674	3.89139e-23	1.67069e-21	NA	NA	NA
ENSMUSG00000079641	11617.2	-0.689206	0.0696981	-9.88846	4.67169e-23	2.00151e-21	Rpl39	67248	ribosomal protein L39
ENSMUSG00000056131	1507.28	-0.939005	0.0950328	-9.88085	5.04046e-23	2.155e-21	Pgm3	109785	phosphoglucomutase 3
ENSMUSG00000006281	914.57	-0.830996	0.0841061	-9.88033	5.06657e-23	2.16166e-21	Tep1	21745	telomerase associated protein 1
ENSMUSG00000034614	176.412	-1.93331	0.195706	-9.87861	5.15439e-23	2.19457e-21	Pik3ip1	216505	phosphoinositide-3-kinase interacting protein 1
ENSMUSG00000036661	489.863	-1.18699	0.120239	-9.87198	5.50667e-23	2.33971e-21	Dennd3	105841	DENN/MADD domain containing 3
ENSMUSG00000020423	2363.07	0.846822	0.0858514	9.86381	5.9739e-23	2.53298e-21	Btg2	12227	BTG anti-proliferation factor 2
ENSMUSG00000068327	101.458	2.61829	0.265797	9.85071	6.80615e-23	2.87991e-21	Tlx2	21909	T cell leukemia, homeobox 2
ENSMUSG00000042063	140.857	2.40828	0.244668	9.84305	7.3449e-23	3.10148e-21	Zfp386	56220	zinc finger protein 386 (Kruppel-like)
ENSMUSG00000042808	595.64	-1.31763	0.133988	-9.83397	8.03868e-23	3.38747e-21	Gpx2	14776	glutathione peroxidase 2
ENSMUSG00000110631	3764.23	0.851954	0.0866911	9.82747	8.5745e-23	3.60586e-21	NA	NA	NA
ENSMUSG00000035863	1308.72	-0.903368	0.0919658	-9.82287	8.97499e-23	3.76656e-21	Palm	18483	paralemmin
ENSMUSG00000032897	891.623	0.9674	0.0985039	9.82093	9.14933e-23	3.83189e-21	Nfyc	18046	nuclear transcription factor-Y gamma
ENSMUSG00000003824	1384.93	-0.903491	0.0920065	-9.81986	9.24716e-23	3.86497e-21	Syce2	71846	synaptonemal complex central element protein 2
ENSMUSG00000031146	1794.55	-0.733227	0.0746877	-9.81724	9.49081e-23	3.95875e-21	Plp2	18824	proteolipid protein 2
ENSMUSG00000038354	331.138	1.47514	0.150302	9.8145	9.75167e-23	4.0593e-21	Ankrd35	213121	ankyrin repeat domain 35
ENSMUSG00000031461	175.507	-1.77311	0.180668	-9.81418	9.78281e-23	4.06403e-21	Myom2	17930	myomesin 2
ENSMUSG00000021282	7920.3	0.745904	0.0760455	9.80865	1.03338e-22	4.28426e-21	Eif5	217869	eukaryotic translation initiation factor 5
ENSMUSG00000079034	673.532	2.37713	0.242355	9.80843	1.03562e-22	4.28489e-21	Gm8300	666806	predicted gene 8300
ENSMUSG00000024253	601.779	-1.0698	0.109142	-9.80193	1.1045e-22	4.56066e-21	Dync2li1	213575	dynein cytoplasmic 2 light intermediate chain 1
ENSMUSG00000040875	586.802	-1.03213	0.10533	-9.799	1.13704e-22	4.68559e-21	Osbpl10	74486	oxysterol binding protein-like 10
ENSMUSG00000074218	286.218	-1.55808	0.159031	-9.79731	1.15618e-22	4.75495e-21	Cox7a1	12865	cytochrome c oxidase subunit 7A1
ENSMUSG00000001131	695.104	-0.938107	0.0957581	-9.79663	1.16407e-22	4.77781e-21	Timp1	21857	tissue inhibitor of metalloproteinase 1
ENSMUSG00000015112	3429.34	-0.667169	0.0681129	-9.79505	1.18238e-22	4.84325e-21	Slc25a13	50799	solute carrier family 25 (mitochondrial carrier, adenine nucleotide translocator), member 13
ENSMUSG00000107906	323.908	1.56188	0.159488	9.79314	1.20494e-22	4.92586e-21	NA	NA	NA
ENSMUSG00000032294	39852.8	-0.78364	0.0800486	-9.78956	1.24842e-22	5.09347e-21	Pkm	18746	pyruvate kinase, muscle
ENSMUSG00000024312	1279.62	0.803634	0.0820967	9.78888	1.25685e-22	5.11766e-21	Wdr46	57315	WD repeat domain 46
ENSMUSG00000033365	752.279	1.03976	0.106321	9.7794	1.38022e-22	5.60237e-21	Ipo13	230673	importin 13
ENSMUSG00000037171	1609.02	1.01729	0.104024	9.77932	1.38135e-22	5.60237e-21	Nodal	18119	nodal
ENSMUSG00000024640	6057.63	-0.866242	0.0885981	-9.77721	1.41047e-22	5.70922e-21	Psat1	107272	phosphoserine aminotransferase 1
ENSMUSG00000075376	1688.76	0.87126	0.0891693	9.77085	1.5018e-22	6.0669e-21	Rc3h2	319817	ring finger and CCCH-type zinc finger domains 2
ENSMUSG00000025268	782.448	-0.893228	0.0914258	-9.76997	1.51496e-22	6.10805e-21	Maged2	80884	melanoma antigen, family D, 2
ENSMUSG00000036533	235.728	1.64724	0.168682	9.76536	1.58541e-22	6.37958e-21	Cdc42ep3	260409	CDC42 effector protein (Rho GTPase binding) 3
ENSMUSG00000075122	527.04	2.67726	0.274182	9.76453	1.59846e-22	6.41951e-21	Cd80	12519	CD80 antigen
ENSMUSG00000086841	9128.24	-0.932321	0.0955202	-9.76045	1.66407e-22	6.66994e-21	2410006H16Rik	69221	RIKEN cDNA 2410006H16 gene
ENSMUSG00000040466	1803.66	-1.06043	0.108712	-9.75445	1.76553e-22	7.06282e-21	Blvrb	233016	biliverdin reductase B (flavin reductase (NADPH))
ENSMUSG00000022774	2159.62	0.85834	0.0880947	9.74338	1.96901e-22	7.86147e-21	Ncbp2	68092	nuclear cap binding protein subunit 2
ENSMUSG00000025041	1007.77	1.12916	0.115953	9.7381	2.0739e-22	8.2642e-21	Nt5c2	76952	5'-nucleotidase, cytosolic II
ENSMUSG00000062328	28581.1	-0.562655	0.0578152	-9.73195	2.20337e-22	8.76308e-21	Rpl17	319195	ribosomal protein L17
ENSMUSG00000060098	4619.91	-0.705867	0.0725447	-9.7301	2.24373e-22	8.90636e-21	Prmt7	214572	protein arginine N-methyltransferase 7
ENSMUSG00000040511	975.38	-0.933435	0.0959735	-9.72596	2.33681e-22	9.25792e-21	Pvr	52118	poliovirus receptor
ENSMUSG00000022018	98.9037	-2.76171	0.284071	-9.7219	2.43206e-22	9.6167e-21	Rgcc	66214	regulator of cell cycle
ENSMUSG00000028832	1276.12	-0.90805	0.0934333	-9.7187	2.50962e-22	9.9043e-21	Stmn1	16765	stathmin 1
ENSMUSG00000019851	727.352	1.32172	0.136187	9.70515	2.86653e-22	1.12911e-20	Perp	64058	PERP, TP53 apoptosis effector
ENSMUSG00000063320	246.807	-1.38571	0.14283	-9.70185	2.96079e-22	1.16401e-20	1190007I07Rik	544717	RIKEN cDNA 1190007I07 gene
ENSMUSG00000029686	3391.9	0.777408	0.0802237	9.6905	3.30904e-22	1.29844e-20	Cul1	26965	cullin 1
ENSMUSG00000022545	1056.67	0.863339	0.089228	9.67565	3.82656e-22	1.49864e-20	Ercc4	50505	excision repair cross-complementing rodent repair deficiency, complementation group 4
ENSMUSG00000021240	1475.67	-0.718751	0.0743115	-9.67213	3.96042e-22	1.54811e-20	Abcd4	19300	ATP-binding cassette, sub-family D (ALD), member 4
ENSMUSG00000018849	2166.87	-0.778838	0.0805792	-9.6655	4.22569e-22	1.64866e-20	Wwc1	211652	WW, C2 and coiled-coil domain containing 1
ENSMUSG00000044676	206.763	1.71783	0.177734	9.6652	4.23802e-22	1.65033e-20	Zfp612	234725	zinc finger protein 612
ENSMUSG00000018340	1934.6	-0.835083	0.0864348	-9.66142	4.39723e-22	1.70909e-20	Anxa6	11749	annexin A6
ENSMUSG00000032198	3841.67	-0.731826	0.07575	-9.66108	4.41204e-22	1.71021e-20	Dock6	319899	dedicator of cytokinesis 6
ENSMUSG00000034258	431.847	1.51714	0.157038	9.66097	4.41679e-22	1.71021e-20	Flvcr2	217721	feline leukemia virus subgroup C cellular receptor 2
ENSMUSG00000004864	856.532	-1.25623	0.130035	-9.66076	4.42585e-22	1.71049e-20	Mapk13	26415	mitogen-activated protein kinase 13
ENSMUSG00000052512	623.277	-1.00789	0.104487	-9.64606	5.10797e-22	1.97041e-20	Nav2	78286	neuron navigator 2
ENSMUSG00000004936	4619.84	-0.634345	0.0658376	-9.63499	5.68966e-22	2.19068e-20	Map2k1	26395	mitogen-activated protein kinase kinase 1
ENSMUSG00000004667	6086.71	-0.772021	0.0801321	-9.63435	5.72512e-22	2.2002e-20	Polr2e	66420	polymerase (RNA) II (DNA directed) polypeptide E
ENSMUSG00000015806	1567.19	-0.695933	0.072289	-9.6271	6.14383e-22	2.3567e-20	Qdpr	110391	quinoid dihydropteridine reductase
ENSMUSG00000002102	4370.04	0.667526	0.0693599	9.6241	6.32595e-22	2.42204e-20	Psmc3	19182	proteasome (prosome, macropain) 26S subunit, ATPase 3
ENSMUSG00000002985	11035.8	-0.871718	0.0906503	-9.61627	6.82592e-22	2.60859e-20	Apoe	11816	apolipoprotein E
ENSMUSG00000031813	1556.18	-0.796714	0.0828693	-9.6141	6.97169e-22	2.65935e-20	Mvb12a	73711	multivesicular body subunit 12A
ENSMUSG00000030560	2037.92	-0.829075	0.0862473	-9.61276	7.06327e-22	2.68928e-20	Ctsc	13032	cathepsin C
ENSMUSG00000037608	6422.92	0.710003	0.0738775	9.61053	7.21735e-22	2.74286e-20	Bclaf1	72567	BCL2-associated transcription factor 1
ENSMUSG00000062380	467.714	1.56974	0.163414	9.6059	7.54967e-22	2.86385e-20	Tubb3	22152	tubulin, beta 3 class III
ENSMUSG00000010592	7710.06	0.73216	0.0762617	9.60063	7.94599e-22	3.00863e-20	Dazl	13164	deleted in azoospermia-like
ENSMUSG00000042369	746.458	1.07572	0.11211	9.59529	8.3684e-22	3.16273e-20	Rbm45	241490	RNA binding motif protein 45
ENSMUSG00000031119	1733.02	1.0262	0.106995	9.59115	8.71072e-22	3.28605e-20	Gpc4	14735	glypican 4
ENSMUSG00000017754	667.321	-1.03095	0.107543	-9.58639	9.1219e-22	3.43486e-20	Pltp	18830	phospholipid transfer protein
ENSMUSG00000053398	2664.11	-0.87622	0.091411	-9.5855	9.20124e-22	3.45839e-20	Phgdh	236539	3-phosphoglycerate dehydrogenase
ENSMUSG00000039787	487.734	-1.14785	0.119784	-9.58265	9.45818e-22	3.54846e-20	Cercam	99151	cerebral endothelial cell adhesion molecule
ENSMUSG00000041355	5801.58	-0.633895	0.0661527	-9.58231	9.49024e-22	3.55399e-20	Ssr2	66256	signal sequence receptor, beta
ENSMUSG00000026377	2253.18	0.855331	0.089275	9.58086	9.62419e-22	3.59759e-20	Nifk	67949	nucleolar protein interacting with the FHA domain of MKI67
ENSMUSG00000028023	79.216	-3.09605	0.323317	-9.5759	1.00969e-21	3.76744e-20	Pitx2	18741	paired-like homeodomain transcription factor 2
ENSMUSG00000000489	162.488	-1.72829	0.180577	-9.57093	1.05948e-21	3.94603e-20	Pdgfb	18591	platelet derived growth factor, B polypeptide
ENSMUSG00000053898	915.255	-0.802507	0.0838602	-9.56958	1.07345e-21	3.99083e-20	Ech1	51798	enoyl coenzyme A hydratase 1, peroxisomal
ENSMUSG00000037071	5292.39	-1.74836	0.182858	-9.56133	1.16257e-21	4.31435e-20	Scd1	20249	stearoyl-Coenzyme A desaturase 1
ENSMUSG00000042650	4995.33	-0.596833	0.0624824	-9.55201	1.27198e-21	4.71183e-20	Alkbh5	268420	alkB homolog 5, RNA demethylase
ENSMUSG00000037674	1587.17	0.802991	0.0841047	9.54751	1.32847e-21	4.91222e-20	Rfx7	319758	regulatory factor X, 7
ENSMUSG00000031488	2459.57	-0.885049	0.0927138	-9.54603	1.34756e-21	4.97384e-20	Rab11fip1	75767	RAB11 family interacting protein 1 (class I)
ENSMUSG00000031861	482.296	-1.13932	0.11937	-9.54443	1.36853e-21	5.0422e-20	Lpar2	53978	lysophosphatidic acid receptor 2
ENSMUSG00000032047	1129.65	-0.879831	0.0922272	-9.53982	1.43075e-21	5.26198e-20	Acat1	110446	acetyl-Coenzyme A acetyltransferase 1
ENSMUSG00000071281	329.202	1.5331	0.160719	9.53903	1.44176e-21	5.293e-20	Zfp65	235907	zinc finger protein 65
ENSMUSG00000020477	1354.23	-0.880275	0.092339	-9.53307	1.52696e-21	5.59577e-20	Mrps24	64660	mitochondrial ribosomal protein S24
ENSMUSG00000053559	432.641	-1.21355	0.127322	-9.53132	1.55293e-21	5.68081e-20	Smagp	207818	small cell adhesion glycoprotein
ENSMUSG00000044117	279.183	1.38267	0.145077	9.53058	1.56413e-21	5.71157e-20	Bmerb1	67254	bMERB domain containing 1
ENSMUSG00000030207	1553.75	-0.829417	0.0870409	-9.52905	1.58731e-21	5.78594e-20	Fam234b	74525	family with sequence similarity 234, member B
ENSMUSG00000039759	430.976	-1.12488	0.118097	-9.52511	1.6487e-21	5.99905e-20	Thap3	69876	THAP domain containing, apoptosis associated protein 3
ENSMUSG00000022500	1370.58	-0.918738	0.0965544	-9.51524	1.81302e-21	6.58526e-20	Litaf	56722	LPS-induced TN factor
ENSMUSG00000039929	2814.96	0.675953	0.0711653	9.49834	2.13258e-21	7.73231e-20	Urb1	207932	URB1 ribosome biogenesis 1 homolog (S. cerevisiae)
ENSMUSG00000041429	742.92	-1.03208	0.108736	-9.49168	2.27348e-21	8.22864e-20	Nthl1	18207	nth (endonuclease III)-like 1 (E.coli)
ENSMUSG00000026421	2778.21	-0.729446	0.0768619	-9.49035	2.30263e-21	8.31947e-20	Csrp1	13007	cysteine and glycine-rich protein 1
ENSMUSG00000026618	3780.34	-0.660483	0.0696237	-9.48646	2.39013e-21	8.62041e-20	Iars2	381314	isoleucine-tRNA synthetase 2, mitochondrial
ENSMUSG00000023995	88.2028	-2.71043	0.285764	-9.48483	2.42785e-21	8.74112e-20	Tspo2	70026	translocator protein 2
ENSMUSG00000034807	5964.35	-0.699807	0.0737926	-9.48343	2.46068e-21	8.84379e-20	Colgalt1	234407	collagen beta(1-O)galactosyltransferase 1
ENSMUSG00000022048	205.468	-1.50123	0.158477	-9.47283	2.72361e-21	9.77168e-20	Dpysl2	12934	dihydropyrimidinase-like 2
ENSMUSG00000004328	531.762	-1.28982	0.136185	-9.47104	2.77077e-21	9.92352e-20	Hif3a	53417	hypoxia inducible factor 3, alpha subunit
ENSMUSG00000010755	4163.06	-0.703215	0.0742505	-9.47084	2.7759e-21	9.92458e-20	Cars	27267	cysteinyl-tRNA synthetase
ENSMUSG00000028649	12778.5	-0.570011	0.0602213	-9.46527	2.92797e-21	1.04501e-19	Macf1	11426	microtubule-actin crosslinking factor 1
ENSMUSG00000079033	237.232	-1.52519	0.161209	-9.46092	3.05244e-21	1.08754e-19	Mef2b	17259	myocyte enhancer factor 2B
ENSMUSG00000002845	2784.07	-0.626425	0.0662182	-9.46002	3.07894e-21	1.09508e-19	Tmem39a	67846	transmembrane protein 39a
ENSMUSG00000085776	76.5016	3.47221	0.36726	9.45435	3.25021e-21	1.152e-19	5430402O13Rik	73183	RIKEN cDNA 5430402O13 gene
ENSMUSG00000037486	1788.46	0.803361	0.0849712	9.45451	3.24532e-21	1.152e-19	Asxl2	75302	additional sex combs like 2, transcriptional regulator
ENSMUSG00000034271	338.376	-1.43943	0.152308	-9.45077	3.36357e-21	1.19012e-19	Jdp2	81703	Jun dimerization protein 2
ENSMUSG00000039148	3161.5	0.803241	0.085015	9.44823	3.44609e-21	1.21722e-19	Sart1	20227	squamous cell carcinoma antigen recognized by T cells 1
ENSMUSG00000035458	246.877	-1.55385	0.164543	-9.44341	3.60826e-21	1.27232e-19	Tnni3	21954	troponin I, cardiac 3
ENSMUSG00000107740	137.685	2.46099	0.260844	9.43472	3.92058e-21	1.38007e-19	NA	NA	NA
ENSMUSG00000051220	1105.18	0.934585	0.0990696	9.43362	3.96192e-21	1.39224e-19	Ercc6l	236930	excision repair cross-complementing rodent repair deficiency complementation group 6 like
ENSMUSG00000054889	3399.29	-0.786905	0.0834456	-9.43015	4.09495e-21	1.43652e-19	Dsp	109620	desmoplakin
ENSMUSG00000021670	4078.53	-0.714494	0.0758444	-9.42052	4.48856e-21	1.57191e-19	Hmgcr	15357	3-hydroxy-3-methylglutaryl-Coenzyme A reductase
ENSMUSG00000001424	9311.73	-0.600224	0.0637348	-9.41753	4.61825e-21	1.61458e-19	Snd1	56463	staphylococcal nuclease and tudor domain containing 1
ENSMUSG00000031671	1841.25	-0.890051	0.0945436	-9.41418	4.7677e-21	1.66399e-19	Setd6	66083	SET domain containing 6
ENSMUSG00000025915	839.108	-0.983854	0.104542	-9.41105	4.91221e-21	1.71152e-19	Sgk3	170755	serum/glucocorticoid regulated kinase 3
ENSMUSG00000030641	1219.5	0.947905	0.10091	9.39353	5.80229e-21	2.01821e-19	Ddias	74041	DNA damage-induced apoptosis suppressor
ENSMUSG00000023951	2210.13	-1.71551	0.182731	-9.38817	6.10497e-21	2.1199e-19	Vegfa	22339	vascular endothelial growth factor A
ENSMUSG00000029913	766.693	-0.901006	0.096037	-9.38186	6.48163e-21	2.24689e-19	Prdm5	70779	PR domain containing 5
ENSMUSG00000029713	4428.52	-0.65016	0.0693399	-9.37642	6.82484e-21	2.36188e-19	Gnb2	14693	guanine nucleotide binding protein (G protein), beta 2
ENSMUSG00000015312	1844.92	-1.74235	0.185938	-9.37057	7.21419e-21	2.49242e-19	Gadd45b	17873	growth arrest and DNA-damage-inducible 45 beta
ENSMUSG00000041445	564.49	1.13269	0.120929	9.36661	7.48988e-21	2.58331e-19	Mmrn2	105450	multimerin 2
ENSMUSG00000024038	1228.26	-0.929492	0.099245	-9.36563	7.55972e-21	2.60303e-19	Ndufv3	78330	NADH:ubiquinone oxidoreductase core subunit V3
ENSMUSG00000016541	4782.41	-0.557802	0.0595648	-9.36462	7.63215e-21	2.62357e-19	Atxn10	54138	ataxin 10
ENSMUSG00000071172	9380.19	0.738845	0.0789138	9.36269	7.77355e-21	2.6677e-19	Srsf3	20383	serine/arginine-rich splicing factor 3
ENSMUSG00000118282	313.407	1.56838	0.167601	9.35783	8.13874e-21	2.78837e-19	NA	NA	NA
ENSMUSG00000027274	264.336	1.47304	0.157444	9.35598	8.28283e-21	2.833e-19	Mkks	59030	McKusick-Kaufman syndrome
ENSMUSG00000031939	3713.09	0.915902	0.0979283	9.35278	8.53764e-21	2.9153e-19	Taf1d	75316	TATA-box binding protein associated factor, RNA polymerase I, D
ENSMUSG00000021614	299.194	1.4093	0.150692	9.35218	8.58593e-21	2.92692e-19	Vcan	13003	versican
ENSMUSG00000025855	289.366	-1.38362	0.148035	-9.34658	9.05251e-21	3.08085e-19	Prkar1b	19085	protein kinase, cAMP dependent regulatory, type I beta
ENSMUSG00000025747	756.549	1.19211	0.127564	9.34516	9.17484e-21	3.11732e-19	Tyms	22171	thymidylate synthase
ENSMUSG00000059713	1342.32	-0.85839	0.0918772	-9.3428	9.38222e-21	3.18251e-19	Rcan3	53902	regulator of calcineurin 3
ENSMUSG00000022816	1375.87	-0.749362	0.080262	-9.33645	9.96177e-21	3.37352e-19	Fstl1	14314	follistatin-like 1
ENSMUSG00000035506	175.907	-1.67833	0.179775	-9.33573	1.003e-20	3.39104e-19	Slc12a8	171286	solute carrier family 12 (potassium/chloride transporters), member 8
ENSMUSG00000024122	2238.93	0.685242	0.0734262	9.33239	1.03513e-20	3.4939e-19	Pdpk1	18607	3-phosphoinositide dependent protein kinase 1
ENSMUSG00000025809	6413.55	-0.566347	0.0606928	-9.33136	1.04518e-20	3.52203e-19	Itgb1	16412	integrin beta 1 (fibronectin receptor beta)
ENSMUSG00000002265	1014.76	-0.841609	0.0903661	-9.31333	1.23891e-20	4.16803e-19	Peg3	18616	paternally expressed 3
ENSMUSG00000038368	999.173	-0.936353	0.100654	-9.30271	1.36905e-20	4.59832e-19	Focad	230393	focadhesin
ENSMUSG00000025019	1002.37	0.788507	0.0848195	9.2963	1.4542e-20	4.87634e-19	Lcor	212391	ligand dependent nuclear receptor corepressor
ENSMUSG00000037833	156.909	2.00841	0.216136	9.29233	1.50943e-20	5.05327e-19	Sh2d4b	328381	SH2 domain containing 4B
ENSMUSG00000029385	517.909	-1.21759	0.131341	-9.2704	1.85445e-20	6.19822e-19	Ccng2	12452	cyclin G2
ENSMUSG00000021094	517.964	-1.13452	0.1224	-9.26897	1.87944e-20	6.27153e-19	Dhrs7	66375	dehydrogenase/reductase (SDR family) member 7
ENSMUSG00000022450	2650.67	-0.711823	0.0768422	-9.26343	1.97962e-20	6.59509e-19	Ndufa6	67130	NADH:ubiquinone oxidoreductase subunit A6
ENSMUSG00000037376	1721.75	0.859932	0.092894	9.25714	2.09988e-20	6.97311e-19	Trmt6	66926	tRNA methyltransferase 6
ENSMUSG00000031530	177.747	-1.74898	0.18893	-9.25727	2.09718e-20	6.97311e-19	Dusp4	319520	dual specificity phosphatase 4
ENSMUSG00000030352	1965.35	-0.835967	0.0903611	-9.25141	2.21561e-20	7.34551e-19	Tspan9	109246	tetraspanin 9
ENSMUSG00000022382	170.403	-1.86824	0.202014	-9.24808	2.2857e-20	7.56566e-19	Wnt7b	22422	wingless-type MMTV integration site family, member 7B
ENSMUSG00000031295	1044.02	-0.902656	0.0976099	-9.24759	2.29614e-20	7.58798e-19	Phka2	110094	phosphorylase kinase alpha 2
ENSMUSG00000032038	558.709	-0.946765	0.102433	-9.24276	2.40208e-20	7.92533e-19	St3gal4	20443	ST3 beta-galactoside alpha-2,3-sialyltransferase 4
ENSMUSG00000018677	6055.81	-0.630061	0.0681708	-9.2424	2.4104e-20	7.94001e-19	Slc25a39	68066	solute carrier family 25, member 39
ENSMUSG00000022401	861.71	0.844141	0.0913605	9.23967	2.47265e-20	8.132e-19	Xpnpep3	321003	X-prolyl aminopeptidase 3, mitochondrial
ENSMUSG00000015335	1022.38	-0.908784	0.0983937	-9.2362	2.55403e-20	8.38622e-19	Zdhhc12	66220	zinc finger, DHHC domain containing 12
ENSMUSG00000024098	2480.34	-0.744755	0.0806566	-9.23365	2.61566e-20	8.57484e-19	Twsg1	65960	twisted gastrulation BMP signaling modulator 1
ENSMUSG00000041287	234.018	-1.33679	0.144813	-9.23111	2.67833e-20	8.76629e-19	Sox15	20670	SRY (sex determining region Y)-box 15
ENSMUSG00000029922	18341.2	-0.489013	0.0530053	-9.22573	2.81638e-20	9.18933e-19	Mkrn1	54484	makorin, ring finger protein, 1
ENSMUSG00000110444	330.065	1.50134	0.162734	9.22572	2.81653e-20	9.18933e-19	Gm10033	378466	predicted gene 10033
ENSMUSG00000042770	2164.02	-0.666896	0.072314	-9.22223	2.90981e-20	9.47858e-19	Hebp1	15199	heme binding protein 1
ENSMUSG00000002227	3244.01	-1.73703	0.188369	-9.22143	2.93165e-20	9.5346e-19	Mov10	17454	Mov10 RISC complex RNA helicase
ENSMUSG00000059810	473.149	-1.31122	0.142304	-9.21421	3.13583e-20	1.01825e-18	Rgs3	50780	regulator of G-protein signaling 3
ENSMUSG00000028173	197.634	1.70441	0.185025	9.21179	3.20731e-20	1.03912e-18	Wls	68151	wntless WNT ligand secretion mediator
ENSMUSG00000040263	2304.89	0.74571	0.0809525	9.21169	3.21023e-20	1.03912e-18	Klhdc4	234825	kelch domain containing 4
ENSMUSG00000047501	3598.7	-0.73041	0.0793044	-9.21021	3.25495e-20	1.05194e-18	Cldn4	12740	claudin 4
ENSMUSG00000095799	199.652	1.98766	0.215827	9.20952	3.27584e-20	1.05703e-18	NA	NA	NA
ENSMUSG00000022844	996.503	-0.903713	0.0981348	-9.2089	3.29479e-20	1.06147e-18	Pdia5	72599	protein disulfide isomerase associated 5
ENSMUSG00000037108	741.028	-1.17977	0.128152	-9.206	3.38502e-20	1.08883e-18	Zcwpw1	381678	zinc finger, CW type with PWWP domain 1
ENSMUSG00000033767	921.2	-0.85394	0.0927781	-9.20411	3.4451e-20	1.10642e-18	Tmem131l	229473	transmembrane 131 like
ENSMUSG00000041308	2133.19	0.67542	0.0734091	9.20078	3.55377e-20	1.13954e-18	Sntb2	20650	syntrophin, basic 2
ENSMUSG00000021939	5672.49	-0.631187	0.0686281	-9.1972	3.6739e-20	1.17622e-18	Ctsb	13030	cathepsin B
ENSMUSG00000017764	1427.43	-0.824129	0.0896726	-9.19042	3.91306e-20	1.25084e-18	Zswim1	71971	zinc finger SWIM-type containing 1
ENSMUSG00000022892	719.143	-1.05812	0.115298	-9.17734	4.41869e-20	1.41027e-18	App	11820	amyloid beta (A4) precursor protein
ENSMUSG00000045519	227.8	1.47958	0.161292	9.1733	4.58763e-20	1.46191e-18	Zfp560	434377	zinc finger protein 560
ENSMUSG00000026880	608.344	-0.969814	0.105834	-9.16354	5.02242e-20	1.59799e-18	Stom	13830	stomatin
ENSMUSG00000064194	264.446	1.8147	0.198043	9.16314	5.04081e-20	1.60136e-18	Zfp936	668620	zinc finger protein 936
ENSMUSG00000021178	5187.06	0.603123	0.0658285	9.16202	5.0933e-20	1.61553e-18	Psmc1	19179	protease (prosome, macropain) 26S subunit, ATPase 1
ENSMUSG00000003452	177.738	1.98185	0.216402	9.15816	5.27908e-20	1.67187e-18	Bicd1	12121	BICD cargo adaptor 1
ENSMUSG00000020538	2668.45	-0.813647	0.0888926	-9.15314	5.53004e-20	1.74865e-18	Srebf1	20787	sterol regulatory element binding transcription factor 1
ENSMUSG00000020917	8630.2	-0.517129	0.0566139	-9.13432	6.58202e-20	2.07809e-18	Acly	104112	ATP citrate lyase
ENSMUSG00000024999	2387.19	0.691794	0.0757424	9.13351	6.63149e-20	2.0905e-18	Noc3l	57753	NOC3 like DNA replication regulator
ENSMUSG00000006476	258.711	-1.41242	0.154696	-9.13028	6.83229e-20	2.15049e-18	Nsmf	56876	NMDA receptor synaptonuclear signaling and neuronal migration factor
ENSMUSG00000030268	13752.9	0.651387	0.07136	9.12819	6.96529e-20	2.189e-18	Bcat1	12035	branched chain aminotransferase 1, cytosolic
ENSMUSG00000029992	3014.11	-0.62858	0.0688646	-9.12777	6.99237e-20	2.19415e-18	Gfpt1	14583	glutamine fructose-6-phosphate transaminase 1
ENSMUSG00000031825	192.082	1.76611	0.193493	9.12748	7.01099e-20	2.19663e-18	Crispld2	78892	cysteine-rich secretory protein LCCL domain containing 2
ENSMUSG00000022490	440.927	-1.20018	0.131494	-9.12724	7.02664e-20	2.19818e-18	Ppp1r1a	58200	protein phosphatase 1, regulatory inhibitor subunit 1A
ENSMUSG00000031024	1631.29	-0.733054	0.0803273	-9.12584	7.11816e-20	2.22206e-18	St5	76954	suppression of tumorigenicity 5
ENSMUSG00000039616	160.094	-1.744	0.191108	-9.12574	7.12463e-20	2.22206e-18	Mocos	68591	molybdenum cofactor sulfurase
ENSMUSG00000038274	12869.9	-0.793117	0.0869317	-9.12345	7.27731e-20	2.26624e-18	Fau	14109	Finkel-Biskis-Reilly murine sarcoma virus (FBR-MuSV) ubiquitously expressed (fox derived)
ENSMUSG00000002732	117.511	-1.96577	0.215544	-9.12004	7.50987e-20	2.33512e-18	Fkbp7	14231	FK506 binding protein 7
ENSMUSG00000040714	370.475	-1.16807	0.128176	-9.11303	8.01129e-20	2.48632e-18	Klc3	232943	kinesin light chain 3
ENSMUSG00000046329	727.005	-1.12327	0.123262	-9.11291	8.02038e-20	2.48632e-18	Slc25a23	66972	solute carrier family 25 (mitochondrial carrier; phosphate carrier), member 23
ENSMUSG00000003476	107.574	2.29955	0.252517	9.10652	8.50634e-20	2.6325e-18	Crhr2	12922	corticotropin releasing hormone receptor 2
ENSMUSG00000005873	1179.35	-0.861709	0.094627	-9.10638	8.51759e-20	2.6325e-18	Reep5	13476	receptor accessory protein 5
ENSMUSG00000002076	1642.65	-0.673995	0.0740165	-9.10601	8.54701e-20	2.63762e-18	Hsf2bp	74377	heat shock transcription factor 2 binding protein
ENSMUSG00000057969	399.635	-1.1841	0.130051	-9.10488	8.63658e-20	2.66126e-18	Sema3b	20347	sema domain, immunoglobulin domain (Ig), short basic domain, secreted, (semaphorin) 3B
ENSMUSG00000024163	2930.21	-0.659044	0.0724212	-9.10016	9.02025e-20	2.77531e-18	Mapk8ip3	30957	mitogen-activated protein kinase 8 interacting protein 3
ENSMUSG00000035505	1345.7	-0.742312	0.0816115	-9.09567	9.40038e-20	2.88794e-18	Cox18	231430	cytochrome c oxidase assembly protein 18
ENSMUSG00000037260	943.066	-0.902206	0.0992779	-9.08768	1.01178e-19	3.10371e-18	Hgsnat	52120	heparan-alpha-glucosaminide N-acetyltransferase
ENSMUSG00000026879	536.786	-1.328	0.146138	-9.08731	1.01523e-19	3.10962e-18	Gsn	227753	gelsolin
ENSMUSG00000030793	366.708	-1.29525	0.142539	-9.08699	1.01815e-19	3.11393e-18	Pycard	66824	PYD and CARD domain containing
ENSMUSG00000000325	1723.83	-0.726422	0.0799724	-9.0834	1.05231e-19	3.21361e-18	Arvcf	11877	armadillo repeat gene deleted in velocardiofacial syndrome
ENSMUSG00000021703	1000.03	-0.816564	0.0899977	-9.07317	1.15604e-19	3.52514e-18	Serinc5	218442	serine incorporator 5
ENSMUSG00000008035	367.999	-1.19502	0.131728	-9.0719	1.16961e-19	3.56124e-18	Mid1ip1	68041	Mid1 interacting protein 1 (gastrulation specific G12-like (zebrafish))
ENSMUSG00000052707	3535.17	0.610868	0.0673536	9.06956	1.19495e-19	3.63299e-18	Tnrc6a	233833	trinucleotide repeat containing 6a
ENSMUSG00000031781	3272.53	0.619626	0.0683511	9.06535	1.24203e-19	3.77056e-18	Ciapin1	109006	cytokine induced apoptosis inhibitor 1
ENSMUSG00000000628	13197.2	-0.808238	0.0892872	-9.05211	1.40229e-19	4.25079e-18	Hk2	15277	hexokinase 2
ENSMUSG00000006517	1404.6	-0.840983	0.0929783	-9.04494	1.49753e-19	4.5328e-18	Mvd	192156	mevalonate (diphospho) decarboxylase
ENSMUSG00000027242	3576.72	-0.801804	0.0887857	-9.03079	1.70441e-19	5.15139e-18	Wdr76	241627	WD repeat domain 76
ENSMUSG00000033396	1874.97	-0.648468	0.0718195	-9.02914	1.73023e-19	5.22172e-18	Spg11	214585	SPG11, spatacsin vesicle trafficking associated
ENSMUSG00000002781	540.421	-0.941296	0.104431	-9.01354	1.99516e-19	6.01244e-18	Tmem143	70209	transmembrane protein 143
ENSMUSG00000098161	141.614	-1.86849	0.207441	-9.00733	2.11142e-19	6.35346e-18	NA	NA	NA
ENSMUSG00000023022	3790.07	-0.825047	0.0917206	-8.99523	2.35747e-19	7.08345e-18	Lima1	65970	LIM domain and actin binding 1
ENSMUSG00000019312	1125.62	-0.831296	0.0924417	-8.99265	2.41334e-19	7.24072e-18	Grb7	14786	growth factor receptor bound protein 7
ENSMUSG00000046185	447.304	1.05093	0.11688	8.99151	2.43858e-19	7.30576e-18	Zfp84	74352	zinc finger protein 84
ENSMUSG00000026688	384.359	-1.09095	0.121334	-8.99125	2.44443e-19	7.31263e-18	Mgst3	66447	microsomal glutathione S-transferase 3
ENSMUSG00000033488	658.138	-0.96846	0.107786	-8.985	2.58735e-19	7.7289e-18	Cryzl2	226527	crystallin zeta like 2
ENSMUSG00000019539	554.328	-2.32127	0.258429	-8.98223	2.6534e-19	7.91469e-18	Rcn3	52377	reticulocalbin 3, EF-hand calcium binding domain
ENSMUSG00000031740	969.06	-0.967185	0.107681	-8.98194	2.66023e-19	7.92255e-18	Mmp2	17390	matrix metallopeptidase 2
ENSMUSG00000034731	765.417	-0.896162	0.0997753	-8.9818	2.66376e-19	7.92255e-18	Dgkh	380921	diacylglycerol kinase, eta
ENSMUSG00000037070	2886.57	0.604445	0.0673125	8.97969	2.71533e-19	8.06425e-18	Rbmxl1	19656	RNA binding motif protein, X-linked like-1
ENSMUSG00000025880	3303.48	0.712407	0.0793623	8.97664	2.79153e-19	8.27858e-18	Smad7	17131	SMAD family member 7
ENSMUSG00000025085	1160.64	-0.776034	0.0864627	-8.97536	2.82422e-19	8.36343e-18	Ablim1	226251	actin-binding LIM protein 1
ENSMUSG00000041642	1188.8	-1.81767	0.20253	-8.97482	2.83806e-19	8.39231e-18	Kif21b	16565	kinesin family member 21B
ENSMUSG00000070837	253.139	-1.34702	0.150125	-8.97265	2.89474e-19	8.5476e-18	Aurkc	20871	aurora kinase C
ENSMUSG00000044857	975.225	-0.844798	0.0941651	-8.97145	2.92626e-19	8.62826e-18	Lemd2	224640	LEM domain containing 2
ENSMUSG00000024963	472.175	-1.06041	0.118202	-8.97115	2.93431e-19	8.63959e-18	Dnajc4	57431	DnaJ heat shock protein family (Hsp40) member C4
ENSMUSG00000031548	1714.86	-0.934369	0.104202	-8.96691	3.04959e-19	8.96616e-18	Sfrp1	20377	secreted frizzled-related protein 1
ENSMUSG00000070473	96.0229	-2.0825	0.232249	-8.96668	3.05584e-19	8.97167e-18	Cldn3	12739	claudin 3
ENSMUSG00000022797	9075.85	-1.41945	0.158377	-8.96248	3.17449e-19	9.30671e-18	Tfrc	22042	transferrin receptor
ENSMUSG00000096916	1251.78	0.838226	0.0935919	8.95619	3.36098e-19	9.83937e-18	Zfp850	100043772	zinc finger protein 850
ENSMUSG00000040488	4067.4	-0.803294	0.0897032	-8.95502	3.39669e-19	9.92976e-18	Ltbp4	108075	latent transforming growth factor beta binding protein 4
ENSMUSG00000031503	1306.62	-1.06486	0.118933	-8.95339	3.44725e-19	1.00632e-17	Col4a2	12827	collagen, type IV, alpha 2
ENSMUSG00000096780	679.961	0.955648	0.106771	8.95046	3.53994e-19	1.03191e-17	NA	NA	NA
ENSMUSG00000029594	1229.67	0.767908	0.0858405	8.94576	3.69392e-19	1.07527e-17	Rbm19	74111	RNA binding motif protein 19
ENSMUSG00000040219	440.484	-1.20246	0.134419	-8.9456	3.69943e-19	1.07535e-17	Ttc12	235330	tetratricopeptide repeat domain 12
ENSMUSG00000026509	682.082	-0.88215	0.0986509	-8.94214	3.81711e-19	1.10799e-17	Capn2	12334	calpain 2
ENSMUSG00000028962	742.491	0.918493	0.102728	8.94104	3.85539e-19	1.11752e-17	Slc4a2	20535	solute carrier family 4 (anion exchanger), member 2
ENSMUSG00000042997	706.603	-0.82716	0.0926132	-8.93134	4.20878e-19	1.21823e-17	Nhlrc3	212114	NHL repeat containing 3
ENSMUSG00000059714	774.233	-1.05213	0.117851	-8.92765	4.35139e-19	1.25774e-17	Flot1	14251	flotillin 1
ENSMUSG00000067150	2591.74	0.721037	0.0807984	8.9239	4.50139e-19	1.29926e-17	Xpo5	72322	exportin 5
ENSMUSG00000045348	735.965	-1.06994	0.120053	-8.91219	5.00362e-19	1.44219e-17	Nyap1	243300	neuronal tyrosine-phosphorylated phosphoinositide 3-kinase adaptor 1
ENSMUSG00000020440	3351.06	-0.6306	0.0707661	-8.91105	5.05535e-19	1.45302e-17	Arf5	11844	ADP-ribosylation factor 5
ENSMUSG00000016477	734.094	1.02036	0.114504	8.91115	5.05079e-19	1.45302e-17	E2f3	13557	E2F transcription factor 3
ENSMUSG00000041377	91.5298	2.67922	0.300741	8.90872	5.1623e-19	1.48169e-17	Ninj2	29862	ninjurin 2
ENSMUSG00000038914	3179.72	0.927468	0.104259	8.8958	5.79994e-19	1.66238e-17	Dido1	23856	death inducer-obliterator 1
ENSMUSG00000003378	486.63	-1.32422	0.148898	-8.89344	5.92431e-19	1.69566e-17	Grik5	14809	glutamate receptor, ionotropic, kainate 5 (gamma 2)
ENSMUSG00000039105	2259.68	-0.641637	0.0721912	-8.88803	6.2204e-19	1.77792e-17	Atp6v1g1	66290	ATPase, H+ transporting, lysosomal V1 subunit G1
ENSMUSG00000074968	61.0316	3.52615	0.396748	8.88762	6.243e-19	1.7819e-17	Ano3	228432	anoctamin 3
ENSMUSG00000029470	519.573	-0.920278	0.103569	-8.88566	6.35451e-19	1.81121e-17	P2rx4	18438	purinergic receptor P2X, ligand-gated ion channel 4
ENSMUSG00000020519	883.204	-0.834298	0.0939274	-8.88236	6.5454e-19	1.86303e-17	Sap30l	50724	SAP30-like
ENSMUSG00000040703	1085.2	-1.74789	0.196835	-8.88001	6.68515e-19	1.90017e-17	Cyp2s1	74134	cytochrome P450, family 2, subfamily s, polypeptide 1
ENSMUSG00000021268	12887.1	-0.815334	0.0918303	-8.8787	6.76482e-19	1.92016e-17	Meg3	17263	maternally expressed 3
ENSMUSG00000020363	969.711	-0.835836	0.094146	-8.87808	6.80223e-19	1.92811e-17	Gfpt2	14584	glutamine fructose-6-phosphate transaminase 2
ENSMUSG00000007039	2110.62	-0.926028	0.10431	-8.87767	6.82776e-19	1.93268e-17	Ddah2	51793	dimethylarginine dimethylaminohydrolase 2
ENSMUSG00000022421	204.588	-1.65204	0.186199	-8.87243	7.15654e-19	2.02295e-17	Nptxr	73340	neuronal pentraxin receptor
ENSMUSG00000063065	1097.87	-0.773481	0.0872128	-8.86889	7.38786e-19	2.0843e-17	Mapk3	26417	mitogen-activated protein kinase 3
ENSMUSG00000004356	5082.01	0.682538	0.0769594	8.8688	7.39386e-19	2.0843e-17	Utp20	70683	UTP20 small subunit processome component
ENSMUSG00000003865	992.487	-0.841735	0.0949141	-8.86839	7.42129e-19	2.08916e-17	Gys1	14936	glycogen synthase 1, muscle
ENSMUSG00000024940	139.06	-1.64286	0.185253	-8.8682	7.43409e-19	2.0899e-17	Ltbp3	16998	latent transforming growth factor beta binding protein 3
ENSMUSG00000030824	2783.25	-0.690395	0.0779199	-8.86032	7.97865e-19	2.23992e-17	Nucb1	18220	nucleobindin 1
ENSMUSG00000025134	3791.64	0.741493	0.0836998	8.85896	8.0766e-19	2.26432e-17	Alyref	21681	Aly/REF export factor
ENSMUSG00000005566	33784.7	0.517399	0.058406	8.85867	8.09738e-19	2.26704e-17	Trim28	21849	tripartite motif-containing 28
ENSMUSG00000035049	2505.98	0.721598	0.0814748	8.85671	8.24095e-19	2.3041e-17	Rrp12	107094	ribosomal RNA processing 12 homolog (S. cerevisiae)
ENSMUSG00000035852	134.638	-1.76163	0.198913	-8.85631	8.27062e-19	2.30925e-17	Misp	78906	mitotic spindle positioning
ENSMUSG00000066150	2378.19	-0.744047	0.084025	-8.85506	8.36365e-19	2.33205e-17	Slc31a1	20529	solute carrier family 31, member 1
ENSMUSG00000027952	1571.73	-0.730577	0.0825906	-8.84577	9.09003e-19	2.53115e-17	Pmvk	68603	phosphomevalonate kinase
ENSMUSG00000104529	75.6777	-2.68068	0.303074	-8.84496	9.15587e-19	2.54603e-17	Rbakdn	100042605	RB-associated KRAB zinc finger downstream neighbor (non-protein coding)
ENSMUSG00000020032	661.692	-1.24225	0.140458	-8.84427	9.21311e-19	2.55848e-17	Nuak1	77976	NUAK family, SNF1-like kinase, 1
ENSMUSG00000023827	311.659	-1.22809	0.138866	-8.84372	9.25814e-19	2.56751e-17	Agpat4	68262	1-acylglycerol-3-phosphate O-acyltransferase 4 (lysophosphatidic acid acyltransferase, delta)
ENSMUSG00000031161	4885.17	-0.787289	0.0890247	-8.8435	9.27682e-19	2.56922e-17	Hdac6	15185	histone deacetylase 6
ENSMUSG00000031750	268.528	2.76502	0.312785	8.83999	9.57269e-19	2.64758e-17	Il34	76527	interleukin 34
ENSMUSG00000022780	79.4146	-2.45294	0.277779	-8.83053	1.04177e-18	2.87743e-17	Meltf	30060	melanotransferrin
ENSMUSG00000032291	771.725	-1.0444	0.118309	-8.82773	1.0682e-18	2.94646e-17	Crabp1	12903	cellular retinoic acid binding protein I
ENSMUSG00000070828	175.052	2.21502	0.251015	8.82428	1.10166e-18	3.03465e-17	Zscan4f	665902	zinc finger and SCAN domain containing 4F
ENSMUSG00000058669	106.029	2.14571	0.243267	8.82039	1.14062e-18	3.13777e-17	Nkx2-9	18094	NK2 homeobox 9
ENSMUSG00000030772	305.15	-1.31547	0.149143	-8.8202	1.14255e-18	3.13888e-17	Dkk3	50781	dickkopf WNT signaling pathway inhibitor 3
ENSMUSG00000034120	6802.96	0.613243	0.0695425	8.81825	1.16268e-18	3.1899e-17	Srsf2	20382	serine/arginine-rich splicing factor 2
ENSMUSG00000022108	2113.87	-0.669092	0.0758873	-8.81692	1.17653e-18	3.2236e-17	Itm2b	16432	integral membrane protein 2B
ENSMUSG00000009291	3041.69	-0.728818	0.0826713	-8.81585	1.18782e-18	3.25018e-17	Pttg1ip	108705	pituitary tumor-transforming 1 interacting protein
ENSMUSG00000024045	4672.93	0.679292	0.0770593	8.81518	1.1949e-18	3.26522e-17	Akap8	56399	A kinase (PRKA) anchor protein 8
ENSMUSG00000032549	1217.34	-0.765901	0.0869032	-8.81327	1.2155e-18	3.31707e-17	Rab6b	270192	RAB6B, member RAS oncogene family
ENSMUSG00000085829	87.2986	2.76773	0.314204	8.80871	1.26591e-18	3.45006e-17	NA	NA	NA
ENSMUSG00000034189	1293.36	-0.778424	0.0884235	-8.80336	1.32775e-18	3.6138e-17	Hsdl1	72552	hydroxysteroid dehydrogenase like 1
ENSMUSG00000026930	173.549	-1.62491	0.184598	-8.80243	1.33887e-18	3.63542e-17	Gpsm1	67839	G-protein signalling modulator 1 (AGS3-like, C. elegans)
ENSMUSG00000066037	3353.95	0.725281	0.0823959	8.8024	1.33924e-18	3.63542e-17	Hnrnpr	74326	heterogeneous nuclear ribonucleoprotein R
ENSMUSG00000028573	162.52	-1.55297	0.176482	-8.79961	1.37298e-18	3.7221e-17	Fggy	75578	FGGY carbohydrate kinase domain containing
ENSMUSG00000032641	672.177	-0.975549	0.110907	-8.79607	1.41687e-18	3.83601e-17	Gpr19	14760	G protein-coupled receptor 19
ENSMUSG00000038260	646.174	-1.07788	0.122556	-8.79501	1.43035e-18	3.8674e-17	Trpm4	68667	transient receptor potential cation channel, subfamily M, member 4
ENSMUSG00000033732	12769.9	0.579622	0.0659162	8.79331	1.4522e-18	3.92133e-17	Sf3b3	101943	splicing factor 3b, subunit 3
ENSMUSG00000030674	351.813	-1.17045	0.133118	-8.79258	1.46168e-18	3.94173e-17	Qprt	67375	quinolinate phosphoribosyltransferase
ENSMUSG00000031657	1927.59	0.718008	0.0816951	8.78888	1.51062e-18	4.06836e-17	Heatr3	234549	HEAT repeat containing 3
ENSMUSG00000028943	272.015	-1.3647	0.155409	-8.78129	1.61606e-18	4.34664e-17	Espn	56226	espin
ENSMUSG00000030031	1081.99	0.877349	0.0999516	8.77774	1.66794e-18	4.48031e-17	Kbtbd8	243574	kelch repeat and BTB (POZ) domain containing 8
ENSMUSG00000050751	354.378	1.5176	0.172966	8.77399	1.72447e-18	4.6261e-17	Pgbd5	209966	piggyBac transposable element derived 5
ENSMUSG00000006369	712.016	-1.00531	0.114593	-8.77289	1.7414e-18	4.66541e-17	Fbln1	14114	fibulin 1
ENSMUSG00000036528	555.464	-0.908979	0.103622	-8.77206	1.7542e-18	4.69358e-17	Ppfibp2	19024	PTPRF interacting protein, binding protein 2 (liprin beta 2)
ENSMUSG00000053080	597.961	1.05961	0.120932	8.76205	1.91739e-18	5.12351e-17	2700081O15Rik	108899	RIKEN cDNA 2700081O15 gene
ENSMUSG00000086236	81.7574	3.03594	0.346547	8.76054	1.9431e-18	5.18546e-17	5830418P13Rik	100529079	RIKEN cDNA 5830418P13 gene
ENSMUSG00000025161	1698.3	-2.47705	0.282869	-8.75689	2.00719e-18	5.34954e-17	Slc16a3	80879	solute carrier family 16 (monocarboxylic acid transporters), member 3
ENSMUSG00000021408	217.765	1.62265	0.185331	8.7554	2.03375e-18	5.4133e-17	Ripk1	19766	receptor (TNFRSF)-interacting serine-threonine kinase 1
ENSMUSG00000017417	307.496	-1.19083	0.13603	-8.75415	2.05649e-18	5.46675e-17	Plxdc1	72324	plexin domain containing 1
ENSMUSG00000020017	192.397	1.47771	0.168811	8.75362	2.06615e-18	5.48532e-17	Hal	15109	histidine ammonia lyase
ENSMUSG00000069601	459.382	-0.995613	0.113809	-8.74808	2.17006e-18	5.75373e-17	Ank3	11735	ankyrin 3, epithelial
ENSMUSG00000097768	134.139	1.77305	0.202686	8.74776	2.17633e-18	5.76292e-17	2310043M15Rik	102633000	RIKEN cDNA 2310043M15 gene
ENSMUSG00000001100	2298.54	-0.595696	0.0681003	-8.74733	2.18469e-18	5.77759e-17	Poldip2	67811	polymerase (DNA-directed), delta interacting protein 2
ENSMUSG00000026520	2299.29	-0.710332	0.0812255	-8.74518	2.22654e-18	5.88071e-17	Pycr2	69051	pyrroline-5-carboxylate reductase family, member 2
ENSMUSG00000044788	448.905	-1.17098	0.133935	-8.74288	2.27246e-18	5.99427e-17	Fads6	328035	fatty acid desaturase domain family, member 6
ENSMUSG00000038807	267.566	-1.34491	0.153854	-8.74147	2.30087e-18	6.06142e-17	Rap1gap2	380711	RAP1 GTPase activating protein 2
ENSMUSG00000023960	361.176	-1.16093	0.132844	-8.73906	2.35052e-18	6.18427e-17	Enpp5	83965	ectonucleotide pyrophosphatase/phosphodiesterase 5
ENSMUSG00000046727	616.567	-0.928324	0.106274	-8.73521	2.43199e-18	6.39044e-17	Cystm1	66060	cysteine-rich transmembrane module containing 1
ENSMUSG00000023845	1937.28	0.746057	0.0854295	8.73301	2.47993e-18	6.50806e-17	Lnpep	240028	leucyl/cystinyl aminopeptidase
ENSMUSG00000029208	908.804	-0.737154	0.0844298	-8.73097	2.52495e-18	6.61776e-17	Guf1	231279	GUF1 homolog, GTPase
ENSMUSG00000028558	229.737	-1.36533	0.156386	-8.73054	2.53466e-18	6.62628e-17	Calr4	108802	calreticulin 4
ENSMUSG00000036718	223.178	-1.31242	0.150324	-8.73067	2.53177e-18	6.62628e-17	Micall2	231830	MICAL-like 2
ENSMUSG00000029026	181.063	2.07173	0.237397	8.72688	2.61796e-18	6.83535e-17	Trp73	22062	transformation related protein 73
ENSMUSG00000029545	1677.97	-0.730245	0.0837127	-8.72323	2.70386e-18	7.05065e-17	Acads	11409	acyl-Coenzyme A dehydrogenase, short chain
ENSMUSG00000034075	1900.62	0.655181	0.0751106	8.72288	2.71218e-18	7.06336e-17	Zdhhc5	228136	zinc finger, DHHC domain containing 5
ENSMUSG00000008140	2106.83	-0.725307	0.0831916	-8.71852	2.8187e-18	7.33149e-17	Emc10	69683	ER membrane protein complex subunit 10
ENSMUSG00000004415	58.1668	-2.88676	0.331262	-8.71442	2.92256e-18	7.59199e-17	Col26a1	140709	collagen, type XXVI, alpha 1
ENSMUSG00000005103	2775.15	0.743841	0.0853696	8.71319	2.95452e-18	7.66532e-17	Wdr1	22388	WD repeat domain 1
ENSMUSG00000062729	729.814	-0.962282	0.11046	-8.71157	2.99682e-18	7.76525e-17	Ppox	19044	protoporphyrinogen oxidase
ENSMUSG00000021737	2543.52	0.692592	0.0795126	8.71047	3.02613e-18	7.83132e-17	Psmd6	66413	proteasome (prosome, macropain) 26S subunit, non-ATPase, 6
ENSMUSG00000040128	423.167	-0.960141	0.110264	-8.70767	3.10181e-18	8.01704e-17	Pnrc1	108767	proline-rich nuclear receptor coactivator 1
ENSMUSG00000049323	1572.01	0.874721	0.100465	8.70669	3.12866e-18	8.07627e-17	Smcr8	237782	Smith-Magenis syndrome chromosome region, candidate 8 homolog (human)
ENSMUSG00000020634	3293.72	0.892064	0.102474	8.70528	3.168e-18	8.16755e-17	Ubxn2a	217379	UBX domain protein 2A
ENSMUSG00000030774	1005.5	-0.778252	0.0894622	-8.69923	3.34133e-18	8.60361e-17	Pak1	18479	p21 (RAC1) activated kinase 1
ENSMUSG00000062444	223.76	-3.00333	0.345616	-8.68979	3.6312e-18	9.33828e-17	Ap3b2	11775	adaptor-related protein complex 3, beta 2 subunit
ENSMUSG00000032175	1498.39	-0.751101	0.0864689	-8.68637	3.74204e-18	9.61129e-17	Tyk2	54721	tyrosine kinase 2
ENSMUSG00000035493	51.175	-2.76324	0.318249	-8.68261	3.86779e-18	9.92186e-17	Tgfbi	21810	transforming growth factor, beta induced
ENSMUSG00000004768	1228.24	0.928029	0.106929	8.6789	3.99621e-18	1.02385e-16	Rab23	19335	RAB23, member RAS oncogene family
ENSMUSG00000035095	180.914	-1.58293	0.182509	-8.67317	4.20267e-18	1.0754e-16	Fam167a	219148	family with sequence similarity 167, member A
ENSMUSG00000026457	3372.1	-0.656048	0.0756455	-8.67266	4.22142e-18	1.07751e-16	Adipor1	72674	adiponectin receptor 1
ENSMUSG00000027300	457.63	1.04307	0.12027	8.67274	4.21826e-18	1.07751e-16	Ubox5	140629	U box domain containing 5
ENSMUSG00000068267	1485.16	0.740465	0.0854126	8.66928	4.34868e-18	1.10724e-16	Cenpb	12616	centromere protein B
ENSMUSG00000064370	27916.3	1.27174	0.146692	8.66941	4.34357e-18	1.10724e-16	CYTB	17711	cytochrome b
ENSMUSG00000031934	323.608	1.16	0.133811	8.66895	4.36107e-18	1.10902e-16	Panx1	55991	pannexin 1
ENSMUSG00000026657	590.935	0.928688	0.107158	8.66651	4.45569e-18	1.13168e-16	Frmd4a	209630	FERM domain containing 4A
ENSMUSG00000034917	809.075	-1.02478	0.118267	-8.66503	4.51393e-18	1.14505e-16	Tjp3	27375	tight junction protein 3
ENSMUSG00000021244	2794.86	0.63429	0.073261	8.65795	4.80313e-18	1.21691e-16	Ylpm1	56531	YLP motif containing 1
ENSMUSG00000050628	1613.89	-0.828382	0.0956888	-8.65705	4.84123e-18	1.22505e-16	Ubald2	319370	UBA-like domain containing 2
ENSMUSG00000026235	2830.05	0.650232	0.0751303	8.65472	4.94108e-18	1.24878e-16	Epha4	13838	Eph receptor A4
ENSMUSG00000038763	652.258	-0.942574	0.108913	-8.6544	4.95522e-18	1.25081e-16	Alpk3	116904	alpha-kinase 3
ENSMUSG00000025731	350.785	-1.03927	0.120088	-8.65422	4.96311e-18	1.25126e-16	Mettl26	68347	methyltransferase like 26
ENSMUSG00000075023	262.286	1.25106	0.144618	8.6508	5.11387e-18	1.28769e-16	Accsl	381411	1-aminocyclopropane-1-carboxylate synthase (non-functional)-like
ENSMUSG00000034361	168.475	1.53648	0.177627	8.65004	5.14816e-18	1.29474e-16	Cpne2	234577	copine II
ENSMUSG00000060657	4455.89	-0.682962	0.0789645	-8.64897	5.19645e-18	1.30528e-16	Marf1	223989	meiosis regulator and mRNA stability 1
ENSMUSG00000035121	627.563	-0.992787	0.114871	-8.6426	5.4948e-18	1.37854e-16	Neil2	382913	nei like 2 (E. coli)
ENSMUSG00000040321	526.79	1.19217	0.138128	8.63092	6.08628e-18	1.52506e-16	Zfp770	228491	zinc finger protein 770
ENSMUSG00000113346	113.832	2.50485	0.290278	8.62914	6.18132e-18	1.54699e-16	Eprn	432777	ephemeron, early developmental lncRNA
ENSMUSG00000037526	2390.32	0.598205	0.0693261	8.62886	6.19684e-18	1.54898e-16	Atg14	100504663	autophagy related 14
ENSMUSG00000020850	17156.9	0.633381	0.0734114	8.62782	6.25321e-18	1.56117e-16	Prpf8	192159	pre-mRNA processing factor 8
ENSMUSG00000041729	201.843	-1.42599	0.165325	-8.6254	6.38678e-18	1.59258e-16	Coro2b	235431	coronin, actin binding protein, 2B
ENSMUSG00000031821	1850.12	-0.647697	0.0751269	-8.62136	6.61614e-18	1.64777e-16	Gins2	272551	GINS complex subunit 2 (Psf2 homolog)
ENSMUSG00000029851	296.407	1.177	0.136573	8.6181	6.80747e-18	1.69132e-16	Tcaf2	232748	TRPM8 channel-associated factor 2
ENSMUSG00000035953	1723.74	-0.759196	0.0880926	-8.61815	6.8043e-18	1.69132e-16	Pip4p1	219024	phosphatidylinositol-4,5-bisphosphate 4-phosphatase 1
ENSMUSG00000034690	109.629	2.18143	0.25314	8.6175	6.84342e-18	1.6982e-16	Nlrp4c	83564	NLR family, pyrin domain containing 4C
ENSMUSG00000043411	19670.8	-0.55007	0.0638483	-8.61527	6.97762e-18	1.72941e-16	Usp48	170707	ubiquitin specific peptidase 48
ENSMUSG00000043439	2592.74	0.848652	0.0985147	8.61447	7.02652e-18	1.73818e-16	Epop	103551	elongin BC and polycomb repressive complex 2 associated protein
ENSMUSG00000031349	501.919	-0.884173	0.102639	-8.61441	7.02997e-18	1.73818e-16	Nsdhl	18194	NAD(P) dependent steroid dehydrogenase-like
ENSMUSG00000034751	359.717	1.14041	0.132397	8.61354	7.08365e-18	1.74935e-16	Mast4	328329	microtubule associated serine/threonine kinase family member 4
ENSMUSG00000035722	658.684	-1.02448	0.119099	-8.60193	7.83855e-18	1.93345e-16	Abca7	27403	ATP-binding cassette, sub-family A (ABC1), member 7
ENSMUSG00000018669	3281.33	-0.653862	0.0760183	-8.60137	7.87698e-18	1.94059e-16	Cdk5rap3	80280	CDK5 regulatory subunit associated protein 3
ENSMUSG00000068699	668.113	-1.19662	0.13914	-8.60008	7.96582e-18	1.96013e-16	Flnc	68794	filamin C, gamma
ENSMUSG00000027642	6566.22	-0.47994	0.0558758	-8.58941	8.7417e-18	2.14847e-16	Rpn2	20014	ribophorin II
ENSMUSG00000037519	2288.25	0.641698	0.074736	8.5862	8.98957e-18	2.20674e-16	Ppfia1	233977	protein tyrosine phosphatase, receptor type, f polypeptide (PTPRF), interacting protein (liprin), alpha 1
ENSMUSG00000006395	137.468	-1.68197	0.195971	-8.58276	9.26235e-18	2.27099e-16	Hyi	68180	hydroxypyruvate isomerase (putative)
ENSMUSG00000056476	517.759	-0.968304	0.112921	-8.57508	9.90208e-18	2.42495e-16	Med12l	329650	mediator complex subunit 12-like
ENSMUSG00000032333	1594.81	-0.74018	0.0863238	-8.57446	9.95494e-18	2.43498e-16	Stoml1	69106	stomatin-like 1
ENSMUSG00000032216	29583.4	-0.495956	0.0578428	-8.5742	9.97807e-18	2.43774e-16	Nedd4	17999	neural precursor cell expressed, developmentally down-regulated 4
ENSMUSG00000027164	878.944	0.840441	0.0980568	8.57096	1.02623e-17	2.49827e-16	Traf6	22034	TNF receptor-associated factor 6
ENSMUSG00000037031	507.523	-1.01356	0.118254	-8.571	1.02589e-17	2.49827e-16	Tspan15	70423	tetraspanin 15
ENSMUSG00000015291	3068.91	-0.633789	0.0739457	-8.571	1.02592e-17	2.49827e-16	Gdi1	14567	guanosine diphosphate (GDP) dissociation inhibitor 1
ENSMUSG00000025290	33961.3	-0.49801	0.0581128	-8.56971	1.03744e-17	2.52255e-16	Rps24	20088	ribosomal protein S24
ENSMUSG00000053470	4707.39	0.817155	0.0953666	8.56856	1.04786e-17	2.54486e-16	Kdm3a	104263	lysine (K)-specific demethylase 3A
ENSMUSG00000048458	65.4063	3.2739	0.382194	8.56609	1.07063e-17	2.59709e-16	Inka2	109050	inka box actin regulator 2
ENSMUSG00000059743	254.358	-1.23658	0.144384	-8.56452	1.0853e-17	2.62647e-16	Fdps	110196	farnesyl diphosphate synthetase
ENSMUSG00000020610	1033.15	-0.686547	0.0801605	-8.56465	1.08402e-17	2.62647e-16	Amz2	13929	archaelysin family metallopeptidase 2
ENSMUSG00000029066	898.401	0.779295	0.0910052	8.56319	1.09787e-17	2.65376e-16	Mrpl20	66448	mitochondrial ribosomal protein L20
ENSMUSG00000041261	643.6	-0.905977	0.105829	-8.56073	1.12158e-17	2.7079e-16	Car8	12319	carbonic anhydrase 8
ENSMUSG00000068036	5906.32	-0.617081	0.0720943	-8.55936	1.13496e-17	2.73696e-16	Afdn	17356	afadin, adherens junction formation factor
ENSMUSG00000002731	552.328	-0.927509	0.108407	-8.55579	1.17063e-17	2.81968e-16	Prkra	23992	protein kinase, interferon inducible double stranded RNA dependent activator
ENSMUSG00000060716	1863.81	-0.936441	0.109485	-8.55313	1.19799e-17	2.88221e-16	Plekhh1	211945	pleckstrin homology domain containing, family H (with MyTH4 domain) member 1
ENSMUSG00000036278	225.102	-1.3699	0.160179	-8.5523	1.20659e-17	2.8995e-16	Macrod1	107227	MACRO domain containing 1
ENSMUSG00000059208	11017.2	0.621574	0.0726854	8.55156	1.21436e-17	2.91474e-16	Hnrnpm	76936	heterogeneous nuclear ribonucleoprotein M
ENSMUSG00000044813	346.462	-1.06648	0.124817	-8.54436	1.29248e-17	3.09864e-16	Shb	230126	src homology 2 domain-containing transforming protein B
ENSMUSG00000038502	2076.98	-0.688511	0.0806694	-8.53497	1.40187e-17	3.35696e-16	Ptov1	84113	prostate tumor over expressed gene 1
ENSMUSG00000006219	4158	0.751802	0.0881088	8.53265	1.43028e-17	3.41954e-16	Fblim1	74202	filamin binding LIM protein 1
ENSMUSG00000023906	402.393	-1.27641	0.149592	-8.53257	1.43133e-17	3.41954e-16	Cldn6	54419	claudin 6
ENSMUSG00000033467	412.493	-1.19367	0.139968	-8.52819	1.48659e-17	3.54742e-16	Crlf2	57914	cytokine receptor-like factor 2
ENSMUSG00000011752	4771.68	-0.584491	0.0685681	-8.52423	1.53827e-17	3.66647e-16	Pgam1	18648	phosphoglycerate mutase 1
ENSMUSG00000061607	5106.77	-0.620933	0.0728472	-8.52376	1.54449e-17	3.67704e-16	Mdc1	240087	mediator of DNA damage checkpoint 1
ENSMUSG00000009633	60.1588	-2.5609	0.30047	-8.52299	1.55484e-17	3.69738e-16	G0s2	14373	G0/G1 switch gene 2
ENSMUSG00000018672	226.036	-2.93377	0.344406	-8.51833	1.61865e-17	3.84467e-16	Copz2	56358	coatomer protein complex, subunit zeta 2
ENSMUSG00000113011	66.2903	3.16891	0.372041	8.51764	1.62838e-17	3.8633e-16	NA	NA	NA
ENSMUSG00000040952	24261.5	-0.559035	0.0656409	-8.51656	1.64362e-17	3.89496e-16	Rps19	20085	ribosomal protein S19
ENSMUSG00000028461	632.255	-0.898948	0.105575	-8.51475	1.66951e-17	3.95174e-16	Ccdc107	622404	coiled-coil domain containing 107
ENSMUSG00000028779	1359.51	-0.704964	0.0828115	-8.51288	1.69668e-17	4.01144e-16	Pef1	67898	penta-EF hand domain containing 1
ENSMUSG00000040525	265.634	-1.20373	0.141427	-8.51132	1.7196e-17	4.06095e-16	Cblc	80794	Casitas B-lineage lymphoma c
ENSMUSG00000050708	23629.1	-0.59149	0.069504	-8.51015	1.73709e-17	4.09753e-16	Ftl1	14325	ferritin light polypeptide 1
ENSMUSG00000058076	2984.11	-0.579419	0.0681173	-8.5062	1.79722e-17	4.2345e-16	Sdhc	66052	succinate dehydrogenase complex, subunit C, integral membrane protein
ENSMUSG00000006050	1156.46	-0.688075	0.0809916	-8.49563	1.96857e-17	4.6329e-16	Sra1	24068	steroid receptor RNA activator 1
ENSMUSG00000018362	6652.29	0.555929	0.0654478	8.49424	1.99224e-17	4.68325e-16	Kpna2	16647	karyopherin (importin) alpha 2
ENSMUSG00000020911	778.646	-2.36308	0.278229	-8.4933	2.00857e-17	4.71624e-16	Krt19	16669	keratin 19
ENSMUSG00000020333	367.458	1.06411	0.125349	8.48923	2.08018e-17	4.8788e-16	Acsl6	216739	acyl-CoA synthetase long-chain family member 6
ENSMUSG00000006310	1505.05	-0.866679	0.102095	-8.48892	2.08564e-17	4.88601e-16	Zbtb32	58206	zinc finger and BTB domain containing 32
ENSMUSG00000034994	112424	-0.612148	0.072145	-8.48496	2.15791e-17	5.04955e-16	Eef2	13629	eukaryotic translation elongation factor 2
ENSMUSG00000051397	130.206	-2.25911	0.26628	-8.48396	2.17661e-17	5.08753e-16	Tacstd2	56753	tumor-associated calcium signal transducer 2
ENSMUSG00000071076	1201.01	-0.947551	0.111701	-8.48293	2.19596e-17	5.12691e-16	Jund	16478	jun D proto-oncogene
ENSMUSG00000041974	1159.82	-0.686167	0.0809002	-8.48164	2.2204e-17	5.17808e-16	Spidr	224008	scaffolding protein involved in DNA repair
ENSMUSG00000037242	5670.29	-0.668852	0.0789029	-8.4769	2.31276e-17	5.38734e-16	Clic4	29876	chloride intracellular channel 4 (mitochondrial)
ENSMUSG00000021866	828.467	-0.811131	0.0956967	-8.47607	2.32934e-17	5.4198e-16	Anxa11	11744	annexin A11
ENSMUSG00000041881	3579.84	-0.694987	0.0819995	-8.47551	2.34055e-17	5.43973e-16	Ndufa7	66416	NADH:ubiquinone oxidoreductase subunit A7
ENSMUSG00000028957	275.522	-1.26472	0.149368	-8.46712	2.51536e-17	5.83938e-16	Per3	18628	period circadian clock 3
ENSMUSG00000019737	235.028	-1.41514	0.167171	-8.46521	2.55698e-17	5.9293e-16	Syne4	233066	spectrin repeat containing, nuclear envelope family member 4
ENSMUSG00000001918	3721.1	-0.757084	0.0895029	-8.45876	2.70236e-17	6.25934e-16	Slc1a5	20514	solute carrier family 1 (neutral amino acid transporter), member 5
ENSMUSG00000115458	132.461	1.80941	0.213921	8.45833	2.71233e-17	6.27537e-16	NA	NA	NA
ENSMUSG00000038366	8774.61	-0.492347	0.0582625	-8.45049	2.90072e-17	6.70366e-16	Lasp1	16796	LIM and SH3 protein 1
ENSMUSG00000042472	1127.4	0.725803	0.0859299	8.44645	3.00297e-17	6.93216e-16	Zfp410	52708	zinc finger protein 410
ENSMUSG00000024663	141.545	-1.73537	0.2055	-8.44463	3.0502e-17	7.03328e-16	Rab3il1	74760	RAB3A interacting protein (rabin3)-like 1
ENSMUSG00000039988	1856.79	0.718181	0.0850771	8.44153	3.13206e-17	7.21393e-16	Ankrd13c	433667	ankyrin repeat domain 13c
ENSMUSG00000020747	1662.35	-0.679743	0.0805374	-8.44009	3.17094e-17	7.29529e-16	Tmem94	71947	transmembrane protein 94
ENSMUSG00000001870	273.929	-1.2035	0.142725	-8.43234	3.38824e-17	7.78651e-16	Ltbp1	268977	latent transforming growth factor beta binding protein 1
ENSMUSG00000034973	752.646	0.878472	0.104201	8.43053	3.44094e-17	7.89877e-16	Dop1a	320615	DOP1 leucine zipper like protein A
ENSMUSG00000027375	77.6015	-2.37237	0.281514	-8.42719	3.54077e-17	8.11885e-16	Mal	17153	myelin and lymphocyte protein, T cell differentiation protein
ENSMUSG00000027684	67.0149	2.80172	0.332575	8.42432	3.62844e-17	8.31057e-16	Mecom	14013	MDS1 and EVI1 complex locus
ENSMUSG00000068739	4744.68	-0.742179	0.088105	-8.4238	3.64456e-17	8.3382e-16	Sars	20226	seryl-aminoacyl-tRNA synthetase
ENSMUSG00000028397	1263.36	-0.657378	0.0780403	-8.42357	3.65188e-17	8.34564e-16	Kdm4c	76804	lysine (K)-specific demethylase 4C
ENSMUSG00000041895	921.047	-0.854207	0.101428	-8.42184	3.70613e-17	8.4602e-16	Wipi1	52639	WD repeat domain, phosphoinositide interacting 1
ENSMUSG00000029552	1081.48	-0.845444	0.100402	-8.42057	3.74644e-17	8.54271e-16	Tes	21753	testis derived transcript
ENSMUSG00000020092	3070.95	-0.621751	0.0738402	-8.42022	3.75778e-17	8.55906e-16	Pald1	27355	phosphatase domain containing, paladin 1
ENSMUSG00000019087	1834.9	-0.619788	0.0736134	-8.4195	3.7811e-17	8.60263e-16	Atp6ap1	54411	ATPase, H+ transporting, lysosomal accessory protein 1
ENSMUSG00000032883	3344.92	-0.618011	0.0734172	-8.4178	3.83628e-17	8.7185e-16	Acsl3	74205	acyl-CoA synthetase long-chain family member 3
ENSMUSG00000031028	605.902	0.843602	0.100231	8.4166	3.87558e-17	8.79809e-16	Tub	22141	tubby bipartite transcription factor
ENSMUSG00000025232	3060.13	-0.59599	0.07083	-8.41438	3.9498e-17	8.95666e-16	Hexa	15211	hexosaminidase A
ENSMUSG00000020486	161.514	-1.87606	0.223096	-8.40921	4.12795e-17	9.35031e-16	2023-09-04	18952	septin 4
ENSMUSG00000079037	458.132	-1.03352	0.122907	-8.40896	4.1366e-17	9.35956e-16	Prnp	19122	prion protein
ENSMUSG00000020674	502.018	-0.983768	0.117004	-8.40799	4.17091e-17	9.42682e-16	Pxdn	69675	peroxidasin
ENSMUSG00000035151	1328.47	-0.853189	0.1015	-8.40577	4.25062e-17	9.5964e-16	Elmod2	244548	ELMO/CED-12 domain containing 2
ENSMUSG00000027395	2252.46	0.618678	0.0736278	8.40278	4.36033e-17	9.83327e-16	Polr1b	20017	polymerase (RNA) I polypeptide B
ENSMUSG00000048960	507.799	1.0873	0.129438	8.40019	4.45769e-17	1.00418e-15	Prex2	109294	phosphatidylinositol-3,4,5-trisphosphate-dependent Rac exchange factor 2
ENSMUSG00000024654	617.703	-0.825264	0.0982453	-8.40004	4.46317e-17	1.00431e-15	Asrgl1	66514	asparaginase like 1
ENSMUSG00000032939	5990.19	0.520841	0.0620201	8.39793	4.54436e-17	1.02146e-15	Nup93	71805	nucleoporin 93
ENSMUSG00000021814	3147.8	-0.63959	0.0761865	-8.39506	4.65674e-17	1.04558e-15	Anxa7	11750	annexin A7
ENSMUSG00000029174	2126.54	-0.652922	0.0778107	-8.39116	4.81385e-17	1.07855e-15	Tbc1d1	57915	TBC1 domain family, member 1
ENSMUSG00000020902	374.065	2.974	0.354421	8.39115	4.81409e-17	1.07855e-15	Ntn1	18208	netrin 1
ENSMUSG00000022817	720.151	-0.809071	0.0964437	-8.38905	4.90097e-17	1.09681e-15	Itgb5	16419	integrin beta 5
ENSMUSG00000034205	159.057	-1.9	0.226631	-8.3837	5.12879e-17	1.14655e-15	Loxl2	94352	lysyl oxidase-like 2
ENSMUSG00000042386	506.248	0.99986	0.119375	8.37581	5.48476e-17	1.22479e-15	Tex13b	83555	testis expressed 13B
ENSMUSG00000003380	1527.93	-0.855186	0.102104	-8.37563	5.49315e-17	1.22533e-15	Rabac1	14470	Rab acceptor 1 (prenylated)
ENSMUSG00000086228	73.7043	-2.32693	0.277871	-8.37415	5.56223e-17	1.23939e-15	Ubap1l	208080	ubiquitin-associated protein 1-like
ENSMUSG00000063804	256.362	1.37138	0.163814	8.37152	5.6882e-17	1.26609e-15	Lin28b	380669	lin-28 homolog B (C. elegans)
ENSMUSG00000005045	317.684	-1.19099	0.142285	-8.3705	5.73767e-17	1.27571e-15	Chd5	269610	chromodomain helicase DNA binding protein 5
ENSMUSG00000057522	995.93	0.80686	0.0964365	8.36675	5.92276e-17	1.31544e-15	Spop	20747	speckle-type BTB/POZ protein
ENSMUSG00000070737	362.062	-1.06972	0.127863	-8.36619	5.95131e-17	1.31959e-15	Tmem35b	100039968	transmembrane protein 35B
ENSMUSG00000022218	1631.15	0.838942	0.100278	8.36613	5.95431e-17	1.31959e-15	Tgm1	21816	transglutaminase 1, K polypeptide
ENSMUSG00000016526	1202.31	0.929703	0.111149	8.36448	6.03788e-17	1.33571e-15	Dyrk3	226419	dual-specificity tyrosine-(Y)-phosphorylation regulated kinase 3
ENSMUSG00000002010	3086.56	-0.575225	0.0687702	-8.36444	6.04004e-17	1.33571e-15	Idh3g	15929	isocitrate dehydrogenase 3 (NAD+), gamma
ENSMUSG00000006262	768.476	0.823739	0.0984933	8.3634	6.09365e-17	1.34611e-15	Mob1b	68473	MOB kinase activator 1B
ENSMUSG00000020407	7386.06	0.582911	0.0697324	8.35926	6.31138e-17	1.39271e-15	Upp1	22271	uridine phosphorylase 1
ENSMUSG00000076435	1212.76	-0.813146	0.0973053	-8.35665	6.45222e-17	1.42226e-15	Acsf2	264895	acyl-CoA synthetase family member 2
ENSMUSG00000037364	4452.23	0.640831	0.0766892	8.35621	6.47659e-17	1.4261e-15	Srrt	83701	serrate RNA effector molecule homolog (Arabidopsis)
ENSMUSG00000042492	2693.64	-0.647125	0.0774735	-8.35286	6.66286e-17	1.46554e-15	Tbc1d10b	68449	TBC1 domain family, member 10b
ENSMUSG00000100215	145.538	-1.93623	0.231841	-8.35153	6.73848e-17	1.48059e-15	NA	NA	NA
ENSMUSG00000031807	1549.3	-0.731032	0.0875508	-8.3498	6.83784e-17	1.50081e-15	Pgls	66171	6-phosphogluconolactonase
ENSMUSG00000024799	288.831	-1.23776	0.148301	-8.34627	7.04507e-17	1.54465e-15	Tm7sf2	73166	transmembrane 7 superfamily member 2
ENSMUSG00000036620	1033.63	-0.728626	0.0873336	-8.34302	7.24155e-17	1.58603e-15	Mgat4b	103534	mannoside acetylglucosaminyltransferase 4, isoenzyme B
ENSMUSG00000008668	43531.2	-0.646157	0.0774622	-8.34158	7.33041e-17	1.60378e-15	Rps18	20084	ribosomal protein S18
ENSMUSG00000033478	1452.32	-0.604402	0.072465	-8.34061	7.39084e-17	1.61528e-15	Fam160b1	226252	family with sequence similarity 160, member B1
ENSMUSG00000036915	86.0139	-2.3262	0.279234	-8.33067	8.03843e-17	1.75494e-15	Kirrel2	243911	kirre like nephrin family adhesion molecule 2
ENSMUSG00000054452	5406.14	-0.668923	0.0803037	-8.32992	8.08977e-17	1.76428e-15	Tle5	14797	TLE family member 5, transcriptional modulator
ENSMUSG00000032030	2294.06	0.711243	0.085476	8.32097	8.72455e-17	1.90069e-15	Cul5	75717	cullin 5
ENSMUSG00000064145	7487.81	0.57667	0.0693107	8.32008	8.79062e-17	1.91306e-15	Arih2	23807	ariadne RBR E3 ubiquitin protein ligase 2
ENSMUSG00000048897	3459.97	-0.687826	0.0827146	-8.31565	9.12485e-17	1.98369e-15	Zfp710	209225	zinc finger protein 710
ENSMUSG00000027079	1167.48	0.665032	0.0800332	8.30946	9.61409e-17	2.0871e-15	Clp1	98985	CLP1, cleavage and polyadenylation factor I subunit
ENSMUSG00000025203	12513.6	-1.32298	0.159215	-8.30937	9.62089e-17	2.0871e-15	Scd2	20250	stearoyl-Coenzyme A desaturase 2
ENSMUSG00000032320	1214.53	-0.736003	0.0885832	-8.30861	9.6829e-17	2.09834e-15	Rcn2	26611	reticulocalbin 2
ENSMUSG00000030796	2247.02	-0.711804	0.0856925	-8.30649	9.85745e-17	2.13391e-15	Tead2	21677	TEA domain family member 2
ENSMUSG00000074158	549.186	1.09361	0.131663	8.30608	9.89178e-17	2.13908e-15	Zfp976	208111	zinc finger protein 976
ENSMUSG00000017724	783.831	1.13625	0.13686	8.30225	1.02154e-16	2.20675e-15	Etv4	18612	ets variant 4
ENSMUSG00000055553	1779.06	-0.662854	0.0798548	-8.30074	1.03466e-16	2.23274e-15	Kxd1	75620	KxDL motif containing 1
ENSMUSG00000074358	1811.78	-0.775783	0.0934617	-8.30055	1.0363e-16	2.23393e-15	Ccdc61	232933	coiled-coil domain containing 61
ENSMUSG00000050335	236.313	-1.55026	0.18682	-8.29817	1.05729e-16	2.27677e-15	Lgals3	16854	lectin, galactose binding, soluble 3
ENSMUSG00000025068	1587.99	1.75839	0.211923	8.29733	1.06481e-16	2.29057e-15	Gsto1	14873	glutathione S-transferase omega 1
ENSMUSG00000026554	3296.97	-0.647833	0.078112	-8.29364	1.09834e-16	2.36021e-15	Dcaf8	98193	DDB1 and CUL4 associated factor 8
ENSMUSG00000029522	185.222	1.47461	0.177863	8.29074	1.12544e-16	2.41592e-15	Pla2g1b	18778	phospholipase A2, group IB, pancreas
ENSMUSG00000028811	4312.88	-0.71368	0.0860968	-8.28928	1.13939e-16	2.44331e-15	Yars	107271	tyrosyl-tRNA synthetase
ENSMUSG00000096619	85.6925	2.37496	0.286524	8.28888	1.14319e-16	2.44891e-15	NA	NA	NA
ENSMUSG00000000439	1699.82	-0.63674	0.0768996	-8.28015	1.23018e-16	2.6325e-15	Mkrn2	67027	makorin, ring finger protein, 2
ENSMUSG00000031386	8528.51	0.472549	0.0570971	8.27622	1.27145e-16	2.71798e-15	Hcfc1	15161	host cell factor C1
ENSMUSG00000061601	77.794	2.7768	0.335623	8.27357	1.30008e-16	2.7763e-15	Pclo	26875	piccolo (presynaptic cytomatrix protein)
ENSMUSG00000051176	17733.8	0.52605	0.0636242	8.26807	1.3614e-16	2.90422e-15	Zfp42	22702	zinc finger protein 42
ENSMUSG00000023905	286.518	-1.12234	0.135799	-8.26476	1.39972e-16	2.98286e-15	Tnfrsf12a	27279	tumor necrosis factor receptor superfamily, member 12a
ENSMUSG00000004980	33123.6	0.516531	0.0625251	8.26118	1.44239e-16	3.07062e-15	Hnrnpa2b1	53379	heterogeneous nuclear ribonucleoprotein A2/B1
ENSMUSG00000039720	917.587	-0.87557	0.10599	-8.26088	1.44603e-16	3.07517e-15	Got1l1	76615	glutamic-oxaloacetic transaminase 1-like 1
ENSMUSG00000031586	3275.56	-0.51925	0.0628602	-8.26038	1.45205e-16	3.08479e-15	Rbpms	19663	RNA binding protein gene with multiple splicing
ENSMUSG00000092274	1255.2	0.92215	0.111755	8.25156	1.56334e-16	3.31778e-15	Neat1	66961	nuclear paraspeckle assembly transcript 1 (non-protein coding)
ENSMUSG00000021996	2524.28	-0.566299	0.0686321	-8.25122	1.56785e-16	3.32391e-15	Esd	13885	esterase D/formylglutathione hydrolase
ENSMUSG00000023904	683.546	-0.911855	0.110537	-8.24933	1.59281e-16	3.37334e-15	Hcfc1r1	353502	host cell factor C1 regulator 1 (XPO1-dependent)
ENSMUSG00000027111	5570.95	-0.556477	0.0674643	-8.24847	1.60442e-16	3.39442e-15	Itga6	16403	integrin alpha 6
ENSMUSG00000027030	245.94	-1.50255	0.182217	-8.24598	1.63818e-16	3.46228e-15	Stk39	53416	serine/threonine kinase 39
ENSMUSG00000027752	2135.15	-0.552706	0.0670644	-8.24143	1.70167e-16	3.59278e-15	Exosc8	69639	exosome component 8
ENSMUSG00000036242	581.186	-1.03682	0.125853	-8.23836	1.74585e-16	3.68226e-15	Armh4	67419	armadillo-like helical domain containing 4
ENSMUSG00000001150	5191.24	0.727575	0.0883385	8.23621	1.77754e-16	3.74524e-15	Mcm3ap	54387	minichromosome maintenance complex component 3 associated protein
ENSMUSG00000054619	344.375	-1.03987	0.126331	-8.23133	1.85153e-16	3.89713e-15	Mettl7a1	70152	methyltransferase like 7A1
ENSMUSG00000030243	1236.74	0.704472	0.0856076	8.22908	1.88661e-16	3.9669e-15	Recql	19691	RecQ protein-like
ENSMUSG00000003119	2857.42	0.739802	0.089953	8.22432	1.96304e-16	4.12339e-15	Cdk12	69131	cyclin-dependent kinase 12
ENSMUSG00000021070	191.746	-1.43405	0.174402	-8.22266	1.99036e-16	4.17651e-15	Bdkrb2	12062	bradykinin receptor, beta 2
ENSMUSG00000070808	574.793	0.902031	0.109723	8.22098	2.01848e-16	4.23118e-15	Bicra	243842	BRD4 interacting chromatin remodeling complex associated protein
ENSMUSG00000028070	1191.48	-0.793928	0.0966047	-8.21831	2.06389e-16	4.32195e-15	Naxe	246703	NAD(P)HX epimerase
ENSMUSG00000031995	5840.76	-0.719527	0.0875533	-8.21816	2.06654e-16	4.32217e-15	St14	19143	suppression of tumorigenicity 14 (colon carcinoma)
ENSMUSG00000040675	2111.35	-0.594157	0.0722989	-8.21806	2.06821e-16	4.32217e-15	Mthfd1l	270685	methylenetetrahydrofolate dehydrogenase (NADP+ dependent) 1-like
ENSMUSG00000042216	461.687	-1.09527	0.133292	-8.21706	2.08548e-16	4.35384e-15	Sgsm1	52850	small G protein signaling modulator 1
ENSMUSG00000026672	500.974	-0.951696	0.115835	-8.21596	2.10469e-16	4.38949e-15	Optn	71648	optineurin
ENSMUSG00000020432	660.147	-0.866276	0.105525	-8.20917	2.22725e-16	4.64036e-15	Tcn2	21452	transcobalamin 2
ENSMUSG00000068290	958.233	-0.733583	0.0894318	-8.20271	2.35026e-16	4.89168e-15	Ddrgk1	77006	DDRGK domain containing 1
ENSMUSG00000039985	1731.92	-0.613612	0.0748435	-8.1986	2.432e-16	5.05668e-15	Sinhcaf	56306	SIN3-HDAC complex associated factor
ENSMUSG00000022748	445.557	1.04511	0.127493	8.1974	2.45636e-16	5.10216e-15	Cmss1	66497	cms small ribosomal subunit 1
ENSMUSG00000033860	112.686	-1.90477	0.23245	-8.19433	2.51986e-16	5.22349e-15	Fgg	99571	fibrinogen gamma chain
ENSMUSG00000038393	29567.7	-0.707293	0.086314	-8.19442	2.5181e-16	5.22349e-15	Txnip	56338	thioredoxin interacting protein
ENSMUSG00000039238	256.972	2.7936	0.341019	8.19192	2.57098e-16	5.32409e-15	Zfp750	319530	zinc finger protein 750
ENSMUSG00000105987	584.451	0.981966	0.120016	8.18195	2.79275e-16	5.77213e-15	AI506816	433855	expressed sequence AI506816
ENSMUSG00000002908	303.544	-1.16607	0.142518	-8.18195	2.79297e-16	5.77213e-15	Kcnn1	84036	potassium intermediate/small conductance calcium-activated channel, subfamily N, member 1
ENSMUSG00000021144	2003.86	-0.620844	0.075896	-8.1802	2.83384e-16	5.85071e-15	Mta1	116870	metastasis associated 1
ENSMUSG00000047777	1783.34	-0.608787	0.0744431	-8.17788	2.8889e-16	5.9584e-15	Phf13	230936	PHD finger protein 13
ENSMUSG00000029313	5715.67	0.505544	0.0618578	8.17269	3.01588e-16	6.21404e-15	Aff1	17355	AF4/FMR2 family, member 1
ENSMUSG00000022587	1826.38	-0.699963	0.0856874	-8.1688	3.11476e-16	6.41134e-15	Ly6e	17069	lymphocyte antigen 6 complex, locus E
ENSMUSG00000025059	1143.41	-0.955499	0.116977	-8.16829	3.128e-16	6.43214e-15	Gk	14933	glycerol kinase
ENSMUSG00000025260	1363.77	-0.614994	0.0753002	-8.16723	3.15553e-16	6.48225e-15	Hsd17b10	15108	hydroxysteroid (17-beta) dehydrogenase 10
ENSMUSG00000041309	366.181	1.1999	0.146924	8.16685	3.16545e-16	6.49614e-15	Nkx6-2	14912	NK6 homeobox 2
ENSMUSG00000033998	243.634	-1.28711	0.157736	-8.15992	3.35258e-16	6.8733e-15	Kcnk1	16525	potassium channel, subfamily K, member 1
ENSMUSG00000032562	6952.38	-0.594531	0.072867	-8.15913	3.3745e-16	6.91133e-15	Gnai2	14678	guanine nucleotide binding protein (G protein), alpha inhibiting 2
ENSMUSG00000020455	1485.31	0.669178	0.0820893	8.15183	3.5847e-16	7.33451e-15	Trim11	94091	tripartite motif-containing 11
ENSMUSG00000027298	1749.01	-0.587514	0.0720877	-8.14998	3.63982e-16	7.43988e-15	Tyro3	22174	TYRO3 protein tyrosine kinase 3
ENSMUSG00000032076	906.48	-0.794125	0.0974546	-8.14867	3.6795e-16	7.51349e-15	Cadm1	54725	cell adhesion molecule 1
ENSMUSG00000020044	140.76	-1.63425	0.200558	-8.1485	3.68458e-16	7.5164e-15	Timp3	21859	tissue inhibitor of metalloproteinase 3
ENSMUSG00000037440	249.961	1.68777	0.207135	8.14817	3.69466e-16	7.52947e-15	Vnn1	22361	vanin 1
ENSMUSG00000067702	4923.85	-0.597441	0.0733629	-8.14364	3.83581e-16	7.80936e-15	Tuba3a	22144	tubulin, alpha 3A
ENSMUSG00000039741	908.841	-0.764122	0.0939503	-8.13326	4.17901e-16	8.49966e-15	Bahcc1	268515	BAH domain and coiled-coil containing 1
ENSMUSG00000050107	597.629	0.855856	0.105252	8.13146	4.24147e-16	8.61816e-15	Haspin	14841	histone H3 associated protein kinase
ENSMUSG00000063108	558.032	1.19686	0.147266	8.12722	4.39233e-16	8.91587e-15	Zfp26	22688	zinc finger protein 26
ENSMUSG00000061577	49.4893	-3.44424	0.42381	-8.12685	4.40577e-16	8.93432e-15	Adgrg5	382045	adhesion G protein-coupled receptor G5
ENSMUSG00000033318	293.513	-1.06521	0.131078	-8.12654	4.41716e-16	8.94857e-15	Gstt2	14872	glutathione S-transferase, theta 2
ENSMUSG00000040282	974.807	-0.709387	0.0873175	-8.12422	4.50231e-16	9.11208e-15	BC052040	399568	cDNA sequence BC052040
ENSMUSG00000107418	109.506	2.17946	0.268306	8.12303	4.54686e-16	9.19317e-15	NA	NA	NA
ENSMUSG00000003355	425.982	-0.906784	0.11166	-8.12095	4.62556e-16	9.34309e-15	Fkbp11	66120	FK506 binding protein 11
ENSMUSG00000031570	561.806	-0.853224	0.105128	-8.11602	4.81727e-16	9.71119e-15	Plpp5	71910	phospholipid phosphatase 5
ENSMUSG00000098534	180.939	1.63009	0.200848	8.11605	4.81613e-16	9.71119e-15	NA	NA	NA
ENSMUSG00000058756	581.026	-0.989864	0.121995	-8.11395	4.90005e-16	9.86838e-15	Thra	21833	thyroid hormone receptor alpha
ENSMUSG00000002844	4023.6	-0.698613	0.0861258	-8.11154	4.99819e-16	1.00562e-14	Adprh	11544	ADP-ribosylarginine hydrolase
ENSMUSG00000038312	1285.62	-0.822458	0.101409	-8.11031	5.04893e-16	1.01483e-14	Edem2	108687	ER degradation enhancer, mannosidase alpha-like 2
ENSMUSG00000019998	1248.66	-0.678444	0.0836597	-8.10956	5.08036e-16	1.02015e-14	Stx7	53331	syntaxin 7
ENSMUSG00000021252	1044.63	-0.685827	0.0845879	-8.10786	5.15177e-16	1.03348e-14	Erg28	58520	ergosterol biosynthesis 28
ENSMUSG00000024990	175.619	-1.47572	0.182137	-8.10226	5.39492e-16	1.0812e-14	Rbp4	19662	retinol binding protein 4, plasma
ENSMUSG00000032807	53.6357	-3.16737	0.391325	-8.09397	5.77499e-16	1.15624e-14	Alox12b	11686	arachidonate 12-lipoxygenase, 12R type
ENSMUSG00000035547	1915.6	-1.38839	0.171649	-8.08852	6.03965e-16	1.20805e-14	Capn5	12337	calpain 5
ENSMUSG00000026785	523.292	-0.896984	0.110968	-8.08324	6.30662e-16	1.26022e-14	Pkn3	263803	protein kinase N3
ENSMUSG00000069727	304.183	1.17229	0.145032	8.08298	6.32029e-16	1.26172e-14	Zfp975	434179	zinc finger protein 975
ENSMUSG00000032116	8300.13	-0.449428	0.0556237	-8.07979	6.48784e-16	1.29391e-14	Stt3a	16430	STT3, subunit of the oligosaccharyltransferase complex, homolog A (S. cerevisiae)
ENSMUSG00000058558	33720.4	-0.485256	0.0600616	-8.0793	6.5138e-16	1.29783e-14	Rpl5	100503670	ribosomal protein L5
ENSMUSG00000032591	444.669	-1.1799	0.14606	-8.07818	6.57405e-16	1.30856e-14	Mst1	15235	macrophage stimulating 1 (hepatocyte growth factor-like)
ENSMUSG00000070371	305.486	-1.1653	0.14432	-8.07445	6.77841e-16	1.34793e-14	Prss36	77613	protease, serine 36
ENSMUSG00000061360	2155.47	0.571643	0.0708601	8.06721	7.19251e-16	1.42889e-14	Phf5a	68479	PHD finger protein 5A
ENSMUSG00000051007	931.38	-0.722503	0.0896115	-8.06261	7.46819e-16	1.48223e-14	Gatd1	213350	glutamine amidotransferase like class 1 domain containing 1
ENSMUSG00000068284	863.286	0.737804	0.0915147	8.06213	7.49758e-16	1.48662e-14	Usf3	207806	upstream transcription factor family member 3
ENSMUSG00000016018	2120.67	0.839213	0.104108	8.06098	7.56866e-16	1.49927e-14	Mtrex	72198	Mtr4 exosome RNA helicase
ENSMUSG00000050043	2378.51	-0.589178	0.073116	-8.05813	7.74689e-16	1.53309e-14	Tmx2	66958	thioredoxin-related transmembrane protein 2
ENSMUSG00000024266	257.175	-1.35987	0.168797	-8.05629	7.86463e-16	1.55489e-14	Adad2	75773	adenosine deaminase domain containing 2
ENSMUSG00000020859	1505.43	-0.599887	0.0745586	-8.04585	8.56502e-16	1.69174e-14	Spag9	70834	sperm associated antigen 9
ENSMUSG00000036672	2325.77	0.565114	0.0702399	8.04548	8.59076e-16	1.69519e-14	Cenpt	320394	centromere protein T
ENSMUSG00000033059	1527.46	-0.626276	0.0778463	-8.04504	8.62207e-16	1.69973e-14	Pygb	110078	brain glycogen phosphorylase
ENSMUSG00000025464	858.083	-0.718382	0.0893418	-8.04083	8.92335e-16	1.75744e-14	Paox	212503	polyamine oxidase (exo-N4-amino)
ENSMUSG00000041438	5702.21	0.522717	0.0650757	8.03244	9.55505e-16	1.88004e-14	Utp4	21771	UTP4 small subunit processome component
ENSMUSG00000020677	1247.21	0.699754	0.0871506	8.02925	9.80684e-16	1.92774e-14	Ddx52	78394	DEAD (Asp-Glu-Ala-Asp) box polypeptide 52
ENSMUSG00000022652	2533.58	-0.595938	0.0742586	-8.02518	1.01381e-15	1.99095e-14	Morc1	17450	microrchidia 1
ENSMUSG00000045319	294.646	-1.1203	0.13961	-8.02446	1.01972e-15	1.99846e-14	Proser2	227545	proline and serine rich 2
ENSMUSG00000062761	2174.13	-0.630885	0.0786197	-8.02452	1.01926e-15	1.99846e-14	Zfp512	269639	zinc finger protein 512
ENSMUSG00000041168	5531.09	-0.591659	0.0737328	-8.02436	1.02056e-15	1.99846e-14	Lonp1	74142	lon peptidase 1, mitochondrial
ENSMUSG00000004451	1589.62	-0.596858	0.0743881	-8.02357	1.02719e-15	2.00954e-14	Ralb	64143	v-ral simian leukemia viral oncogene B
ENSMUSG00000074748	2094.7	0.633233	0.0789442	8.02128	1.04652e-15	2.0454e-14	Atxn7l3b	382423	ataxin 7-like 3B
ENSMUSG00000032399	82006.2	-0.472063	0.0588546	-8.02083	1.05035e-15	2.05093e-14	Rpl4	67891	ribosomal protein L4
ENSMUSG00000097624	278.91	-1.26571	0.157931	-8.01435	1.10725e-15	2.15997e-14	Gm5091	328747	predicted gene 5091
ENSMUSG00000055817	1827.41	-0.605065	0.0755175	-8.01225	1.12632e-15	2.1951e-14	Mta3	116871	metastasis associated 3
ENSMUSG00000041720	2292.56	-0.592252	0.0739396	-8.00996	1.1475e-15	2.23426e-14	Pi4ka	224020	phosphatidylinositol 4-kinase alpha
ENSMUSG00000026784	397.386	1.01507	0.126775	8.00692	1.17621e-15	2.28799e-14	Pdss1	56075	prenyl (solanesyl) diphosphate synthase, subunit 1
ENSMUSG00000058594	2382.09	-0.601827	0.0751715	-8.00606	1.18446e-15	2.30184e-14	Fbh1	50755	F-box DNA helicase 1
ENSMUSG00000022718	2033.39	0.694309	0.0867648	8.00219	1.22224e-15	2.37302e-14	Dgcr8	94223	DGCR8, microprocessor complex subunit
ENSMUSG00000020888	2207	-0.556741	0.0695781	-8.00168	1.22736e-15	2.37846e-14	Dvl2	13543	dishevelled segment polarity protein 2
ENSMUSG00000021690	741.526	0.966394	0.120773	8.00175	1.22668e-15	2.37846e-14	Jmy	57748	junction-mediating and regulatory protein
ENSMUSG00000031167	3376.71	0.777371	0.0971716	7.99998	1.24437e-15	2.40915e-14	Rbm3	19652	RNA binding motif (RNP1, RRM) protein 3
ENSMUSG00000078779	1303.78	0.800074	0.100028	7.99849	1.25953e-15	2.4362e-14	Zfp59	22717	zinc finger protein 59
ENSMUSG00000027397	4265.72	-0.624941	0.0782165	-7.98989	1.35064e-15	2.60996e-14	Slc20a1	20515	solute carrier family 20, member 1
ENSMUSG00000038644	3059.59	-0.713689	0.0893731	-7.98551	1.39948e-15	2.70179e-14	Pold1	18971	polymerase (DNA directed), delta 1, catalytic subunit
ENSMUSG00000001211	1592.71	-0.614249	0.0769488	-7.98257	1.43314e-15	2.76419e-14	Agpat3	28169	1-acylglycerol-3-phosphate O-acyltransferase 3
ENSMUSG00000036833	406.2	-0.958668	0.12014	-7.9796	1.46806e-15	2.82623e-14	Pnpla7	241274	patatin-like phospholipase domain containing 7
ENSMUSG00000025007	2785.85	-0.754709	0.0945795	-7.97963	1.46772e-15	2.82623e-14	Aldh18a1	56454	aldehyde dehydrogenase 18 family, member A1
ENSMUSG00000022120	238.324	1.25452	0.157226	7.97912	1.47374e-15	2.83451e-14	Rnf219	72486	ring finger protein 219
ENSMUSG00000026034	2857.04	-0.555046	0.0695827	-7.97678	1.50196e-15	2.88607e-14	Clk1	12747	CDC-like kinase 1
ENSMUSG00000029815	997.633	-0.725544	0.0909903	-7.97386	1.53789e-15	2.95235e-14	Malsu1	75593	mitochondrial assembly of ribosomal large subunit 1
ENSMUSG00000005198	17479	0.435737	0.0546604	7.97172	1.56477e-15	3.00114e-14	Polr2a	20020	polymerase (RNA) II (DNA directed) polypeptide A
ENSMUSG00000004207	14181.6	-0.538834	0.0676109	-7.96963	1.5915e-15	3.04955e-14	Psap	19156	prosaposin
ENSMUSG00000042129	142.435	-1.76124	0.221281	-7.95931	1.73006e-15	3.31197e-14	Rassf4	213391	Ras association (RalGDS/AF-6) domain family member 4
ENSMUSG00000091705	98.9354	-2.1793	0.274037	-7.95257	1.82675e-15	3.4938e-14	H2-Q2	15013	histocompatibility 2, Q region locus 2
ENSMUSG00000068566	2961.92	-0.548381	0.0689677	-7.95128	1.84599e-15	3.52731e-14	Myadm	50918	myeloid-associated differentiation marker
ENSMUSG00000029311	858.744	-0.776888	0.0977341	-7.949	1.88021e-15	3.58937e-14	Hsd17b11	114664	hydroxysteroid (17-beta) dehydrogenase 11
ENSMUSG00000033799	1630.84	0.744882	0.0937092	7.94886	1.88229e-15	3.58999e-14	Tasor2	105203	transcription activation suppressor family member 2
ENSMUSG00000017756	5425.06	-0.759757	0.0955833	-7.94864	1.88566e-15	3.59309e-14	Slc12a7	20499	solute carrier family 12, member 7
ENSMUSG00000030967	2041.88	0.600434	0.0755508	7.94743	1.90424e-15	3.62513e-14	Zranb1	360216	zinc finger, RAN-binding domain containing 1
ENSMUSG00000030753	1499.35	0.731902	0.0921249	7.94468	1.947e-15	3.70308e-14	Thap12	72981	THAP domain containing 12
ENSMUSG00000020184	7172.49	1.21022	0.152343	7.94405	1.95687e-15	3.71841e-14	Mdm2	17246	transformed mouse 3T3 cell double minute 2
ENSMUSG00000086712	132.988	1.70827	0.215146	7.94007	2.02073e-15	3.83488e-14	AI427809	381524	expressed sequence AI427809
ENSMUSG00000030309	3218.29	-0.68294	0.0860126	-7.93999	2.0219e-15	3.83488e-14	Caprin2	232560	caprin family member 2
ENSMUSG00000017400	614.354	-1.02302	0.128852	-7.9395	2.02998e-15	3.84665e-14	Stac2	217154	SH3 and cysteine rich domain 2
ENSMUSG00000042659	4328.28	-0.552085	0.0695486	-7.93812	2.05269e-15	3.88609e-14	Arrdc4	66412	arrestin domain containing 4
ENSMUSG00000064341	19389.5	0.692319	0.0872413	7.93568	2.09352e-15	3.95975e-14	ND1	17716	NADH dehydrogenase subunit 1
ENSMUSG00000046794	443.369	-0.958301	0.120785	-7.93394	2.123e-15	4.0118e-14	Ppp1r3b	244416	protein phosphatase 1, regulatory subunit 3B
ENSMUSG00000040483	1347.32	0.740163	0.0933448	7.92934	2.20319e-15	4.1595e-14	Xaf1	327959	XIAP associated factor 1
ENSMUSG00000036478	1377.49	-0.758212	0.0956308	-7.92853	2.21751e-15	4.1827e-14	Btg1	12226	BTG anti-proliferation factor 1
ENSMUSG00000006527	546.147	0.834271	0.105293	7.92334	2.31212e-15	4.35716e-14	Sfmbt1	54650	Scm-like with four mbt domains 1
ENSMUSG00000045039	2627.74	-0.734857	0.0927629	-7.92189	2.33931e-15	4.40435e-14	Megf8	269878	multiple EGF-like-domains 8
ENSMUSG00000028673	1235.47	-0.669753	0.0845784	-7.91872	2.39973e-15	4.51395e-14	Fuca1	71665	fucosidase, alpha-L- 1, tissue
ENSMUSG00000025271	282.685	-1.04816	0.132372	-7.9183	2.40772e-15	4.52484e-14	Pfkfb1	18639	6-phosphofructo-2-kinase/fructose-2,6-biphosphatase 1
ENSMUSG00000030022	1304.64	-0.866483	0.109484	-7.91425	2.48741e-15	4.67032e-14	Adamts9	101401	a disintegrin-like and metallopeptidase (reprolysin type) with thrombospondin type 1 motif, 9
ENSMUSG00000024854	166.879	-1.45612	0.18406	-7.9111	2.5512e-15	4.78572e-14	Pold4	69745	polymerase (DNA-directed), delta 4
ENSMUSG00000021728	718.159	-0.734636	0.092863	-7.91096	2.55412e-15	4.78682e-14	Emb	13723	embigin
ENSMUSG00000022558	1713.74	-0.758577	0.0959479	-7.90613	2.65513e-15	4.97159e-14	Mroh1	223658	maestro heat-like repeat family member 1
ENSMUSG00000024287	970.708	0.859683	0.108767	7.90392	2.70258e-15	5.05582e-14	Thoc1	225160	THO complex 1
ENSMUSG00000027702	501.212	-1.04234	0.131937	-7.90032	2.78178e-15	5.19925e-14	Lrrc34	71827	leucine rich repeat containing 34
ENSMUSG00000098010	130.07	1.91781	0.242791	7.89902	2.81106e-15	5.24919e-14	NA	NA	NA
ENSMUSG00000003809	2148.17	-0.593613	0.0751697	-7.89697	2.85763e-15	5.3313e-14	Gcdh	270076	glutaryl-Coenzyme A dehydrogenase
ENSMUSG00000004631	819.397	-0.719089	0.0910651	-7.89643	2.8701e-15	5.3497e-14	Sgce	20392	sarcoglycan, epsilon
ENSMUSG00000059854	476.458	-1.05894	0.134126	-7.89512	2.90038e-15	5.40123e-14	Hydin	244653	HYDIN, axonemal central pair apparatus protein
ENSMUSG00000035011	1202.02	0.691725	0.0876423	7.89259	2.95978e-15	5.50686e-14	Zbtb7a	16969	zinc finger and BTB domain containing 7a
ENSMUSG00000039382	374.917	0.982432	0.124482	7.89216	2.97006e-15	5.52098e-14	Wdr45	54636	WD repeat domain 45
ENSMUSG00000046364	23788.2	-0.519926	0.0658814	-7.89184	2.97753e-15	5.52986e-14	Rpl27a	26451	ribosomal protein L27A
ENSMUSG00000031662	337.588	2.3952	0.303612	7.889	3.04616e-15	5.65221e-14	Snx20	71607	sorting nexin 20
ENSMUSG00000040565	3313.74	0.597394	0.0757696	7.88435	3.16178e-15	5.86144e-14	Btaf1	107182	B-TFIID TATA-box binding protein associated factor 1
ENSMUSG00000046572	1153.03	0.769302	0.0975927	7.88278	3.20175e-15	5.93018e-14	Zfp518b	100515	zinc finger protein 518B
ENSMUSG00000028865	108.845	-1.93234	0.245154	-7.88215	3.21802e-15	5.95494e-14	Cd164l2	69655	CD164 sialomucin-like 2
ENSMUSG00000047921	931.536	-0.815883	0.103516	-7.88169	3.22979e-15	5.97133e-14	Trappc9	76510	trafficking protein particle complex 9
ENSMUSG00000028032	895.853	-0.721027	0.0914883	-7.88108	3.24565e-15	5.99081e-14	Papss1	23971	3'-phosphoadenosine 5'-phosphosulfate synthase 1
ENSMUSG00000008822	482.517	-0.93116	0.118152	-7.88106	3.24616e-15	5.99081e-14	Acyp1	66204	acylphosphatase 1, erythrocyte (common) type
ENSMUSG00000030739	867.599	-0.947539	0.120243	-7.88023	3.26781e-15	6.02534e-14	Myh14	71960	myosin, heavy polypeptide 14
ENSMUSG00000003226	8080.55	0.636487	0.0807767	7.87958	3.28473e-15	6.0511e-14	Ranbp2	19386	RAN binding protein 2
ENSMUSG00000028641	1426.42	-0.622363	0.0790014	-7.87788	3.32994e-15	6.12888e-14	P3h1	56401	prolyl 3-hydroxylase 1
ENSMUSG00000037487	13511.6	0.483098	0.0613255	7.8776	3.33725e-15	6.13683e-14	Ubr5	70790	ubiquitin protein ligase E3 component n-recognin 5
ENSMUSG00000002812	2920.01	-0.570445	0.0725151	-7.86656	3.64524e-15	6.69718e-14	Flii	14248	flightless I actin binding protein
ENSMUSG00000022681	681.928	-0.81267	0.103332	-7.86466	3.70104e-15	6.79363e-14	Ntan1	18203	N-terminal Asn amidase
ENSMUSG00000028179	1885.55	-0.638622	0.0812225	-7.86262	3.76183e-15	6.89903e-14	Cth	107869	cystathionase (cystathionine gamma-lyase)
ENSMUSG00000028256	786.669	-0.733899	0.0933493	-7.86186	3.78469e-15	6.93478e-14	Odf2l	52184	outer dense fiber of sperm tails 2-like
ENSMUSG00000030744	46887	-0.489741	0.0623239	-7.85799	3.90361e-15	7.14628e-14	Rps3	27050	ribosomal protein S3
ENSMUSG00000113201	76.4325	2.47593	0.315275	7.85325	4.05379e-15	7.41461e-14	Gm21936	100861898	predicted gene, 21936
ENSMUSG00000008129	197.592	-1.34939	0.171841	-7.85258	4.0757e-15	7.44804e-14	4930432K21Rik	74666	RIKEN cDNA 4930432K21 gene
ENSMUSG00000042506	5059.41	-0.526626	0.0670829	-7.85037	4.14803e-15	7.57348e-14	Usp22	216825	ubiquitin specific peptidase 22
ENSMUSG00000029250	5936.57	0.557311	0.0709984	7.84963	4.17274e-15	7.61182e-14	Polr2b	231329	polymerase (RNA) II (DNA directed) polypeptide B
ENSMUSG00000110605	377.19	0.985491	0.125573	7.84794	4.22934e-15	7.70821e-14	Gm32856	102635552	predicted gene, 32856
ENSMUSG00000020571	8288.74	-0.489654	0.0623944	-7.84773	4.23652e-15	7.71444e-14	Pdia6	71853	protein disulfide isomerase associated 6
ENSMUSG00000020063	2097.04	0.640675	0.0816767	7.84403	4.36299e-15	7.9377e-14	Sirt1	93759	sirtuin 1
ENSMUSG00000033728	450.156	0.959578	0.122343	7.84337	4.38625e-15	7.97295e-14	Lrrc14	223664	leucine rich repeat containing 14
ENSMUSG00000025034	1369.45	0.749243	0.0955712	7.83963	4.51879e-15	8.20659e-14	Trim8	93679	tripartite motif-containing 8
ENSMUSG00000051435	78.3022	-2.13474	0.272307	-7.83947	4.5246e-15	8.2099e-14	Fhad1	329977	forkhead-associated (FHA) phosphopeptide binding domain 1
ENSMUSG00000070565	539.439	0.838789	0.107012	7.83824	4.56916e-15	8.28341e-14	Rasal2	226525	RAS protein activator like 2
ENSMUSG00000037580	259.919	-1.14701	0.146355	-7.83723	4.60592e-15	8.34268e-14	Gch1	14528	GTP cyclohydrolase 1
ENSMUSG00000029434	968.199	0.742056	0.0947137	7.83472	4.69888e-15	8.50356e-14	Vps33a	77573	VPS33A CORVET/HOPS core subunit
ENSMUSG00000116947	265.81	-1.20122	0.15338	-7.83166	4.81456e-15	8.70523e-14	NA	NA	NA
ENSMUSG00000043004	386.308	-1.0016	0.127944	-7.82844	4.93957e-15	8.9234e-14	Gng2	14702	guanine nucleotide binding protein (G protein), gamma 2
ENSMUSG00000039254	851.217	-0.724129	0.0925674	-7.82272	5.16934e-15	9.33026e-14	Pomt1	99011	protein-O-mannosyltransferase 1
ENSMUSG00000055681	1780.11	-0.605941	0.0774618	-7.82245	5.18038e-15	9.34198e-14	Cope	59042	coatomer protein complex, subunit epsilon
ENSMUSG00000041654	1511.39	-0.813674	0.104063	-7.81904	5.32284e-15	9.59046e-14	Slc39a11	69806	solute carrier family 39 (metal ion transporter), member 11
ENSMUSG00000023809	826.954	-0.793137	0.101491	-7.81487	5.5021e-15	9.90475e-14	Rps6ka2	20112	ribosomal protein S6 kinase, polypeptide 2
ENSMUSG00000027285	1517.39	0.683286	0.0874792	7.81085	5.68052e-15	1.0217e-13	Haus2	66296	HAUS augmin-like complex, subunit 2
ENSMUSG00000050917	4227.01	-0.704161	0.090158	-7.81031	5.70489e-15	1.02518e-13	Fgf4	14175	fibroblast growth factor 4
ENSMUSG00000094219	111.155	1.82416	0.233658	7.80699	5.85717e-15	1.05163e-13	NA	NA	NA
ENSMUSG00000000056	633.917	-0.865613	0.110894	-7.80579	5.9128e-15	1.06069e-13	Narf	67608	nuclear prelamin A recognition factor
ENSMUSG00000062760	73.402	2.87399	0.36822	7.80507	5.94663e-15	1.06582e-13	Shisal1	72301	shisa like 1
ENSMUSG00000038028	2466.36	0.592064	0.0758843	7.8022	6.08374e-15	1.08945e-13	Tigar	319801	Trp53 induced glycolysis regulatory phosphatase
ENSMUSG00000036686	1342.23	-0.636289	0.0815751	-7.80004	6.18886e-15	1.1073e-13	Cc2d1a	212139	coiled-coil and C2 domain containing 1A
ENSMUSG00000028470	455.188	-0.930144	0.119253	-7.79977	6.20192e-15	1.10832e-13	Hint2	68917	histidine triad nucleotide binding protein 2
ENSMUSG00000063870	15896.9	0.431235	0.0552886	7.7997	6.20535e-15	1.10832e-13	Chd4	107932	chromodomain helicase DNA binding protein 4
ENSMUSG00000023915	961.896	-0.701944	0.0900165	-7.79795	6.29204e-15	1.12283e-13	Tnfrsf21	94185	tumor necrosis factor receptor superfamily, member 21
ENSMUSG00000026639	196.121	-1.38987	0.17837	-7.79208	6.59143e-15	1.17523e-13	Lamb3	16780	laminin, beta 3
ENSMUSG00000027628	780.875	0.745584	0.0957335	7.78812	6.80138e-15	1.21161e-13	Aar2	68295	AAR2 splicing factor homolog
ENSMUSG00000070047	9450.97	0.610303	0.0783741	7.78705	6.85914e-15	1.22084e-13	Fat1	14107	FAT atypical cadherin 1
ENSMUSG00000026177	169.069	-1.35403	0.173889	-7.78673	6.87658e-15	1.22289e-13	Slc11a1	18173	solute carrier family 11 (proton-coupled divalent metal ion transporters), member 1
ENSMUSG00000039768	2778.11	0.660823	0.084899	7.78363	7.04704e-15	1.25212e-13	Dnajc11	230935	DnaJ heat shock protein family (Hsp40) member C11
ENSMUSG00000003660	11404.8	0.507953	0.0652961	7.77923	7.2968e-15	1.29537e-13	Snrnp200	320632	small nuclear ribonucleoprotein 200 (U5)
ENSMUSG00000038298	118.771	-1.69609	0.218066	-7.77789	7.37439e-15	1.30801e-13	Pdzk1	59020	PDZ domain containing 1
ENSMUSG00000029426	909.849	-0.679041	0.0873497	-7.77382	7.61517e-15	1.34839e-13	Scarb2	12492	scavenger receptor class B, member 2
ENSMUSG00000029920	4710.37	0.626029	0.0805295	7.77391	7.61004e-15	1.34839e-13	Smarcad1	13990	SWI/SNF-related, matrix-associated actin-dependent regulator of chromatin, subfamily a, containing DEAD/H box 1
ENSMUSG00000027347	250.383	-1.27503	0.164064	-7.77154	7.75364e-15	1.37173e-13	Rasgrp1	19419	RAS guanyl releasing protein 1
ENSMUSG00000029817	7640.77	-0.533951	0.0687097	-7.77112	7.77977e-15	1.37516e-13	Tra2a	101214	transformer 2 alpha
ENSMUSG00000033722	185.607	-1.37564	0.177141	-7.76583	8.11114e-15	1.4325e-13	BC034090	207792	cDNA sequence BC034090
ENSMUSG00000042035	2278.3	-0.766705	0.0987896	-7.76099	8.42664e-15	1.48694e-13	Igsf3	78908	immunoglobulin superfamily, member 3
ENSMUSG00000020681	172.384	-1.3161	0.169698	-7.7555	8.79982e-15	1.55146e-13	Ace	11421	angiotensin I converting enzyme (peptidyl-dipeptidase A) 1
ENSMUSG00000020340	1108.48	-0.641884	0.082784	-7.75373	8.92353e-15	1.57192e-13	Cyfip2	76884	cytoplasmic FMR1 interacting protein 2
ENSMUSG00000038650	1525.53	-0.558271	0.0720107	-7.75261	9.00252e-15	1.58447e-13	Rnh1	107702	ribonuclease/angiogenin inhibitor 1
ENSMUSG00000029149	138.423	-1.51775	0.195875	-7.74859	9.29157e-15	1.63395e-13	Krtcap3	69815	keratinocyte associated protein 3
ENSMUSG00000059901	214.62	-1.3709	0.176931	-7.74822	9.31905e-15	1.63738e-13	Adamts14	237360	a disintegrin-like and metallopeptidase (reprolysin type) with thrombospondin type 1 motif, 14
ENSMUSG00000057672	1259.08	-0.732058	0.0945541	-7.74222	9.76978e-15	1.7151e-13	Pkn1	320795	protein kinase N1
ENSMUSG00000020668	360.585	-0.922094	0.11914	-7.73961	9.97195e-15	1.7491e-13	Kif3c	16570	kinesin family member 3C
ENSMUSG00000072109	68.4033	2.48203	0.320749	7.73824	1.00799e-14	1.76502e-13	NA	NA	NA
ENSMUSG00000019845	623.649	-0.749582	0.0968669	-7.73826	1.00783e-14	1.76502e-13	Tube1	71924	tubulin, epsilon 1
ENSMUSG00000020790	3073	0.533018	0.0688826	7.73807	1.00938e-14	1.76594e-13	Ankfy1	11736	ankyrin repeat and FYVE domain containing 1
ENSMUSG00000000594	1205	-1.53964	0.199016	-7.73627	1.02374e-14	1.78954e-13	Gm2a	14667	GM2 ganglioside activator protein
ENSMUSG00000087528	234.866	-1.26416	0.16343	-7.73516	1.03274e-14	1.80374e-13	NA	NA	NA
ENSMUSG00000036402	1419.57	-0.85754	0.110865	-7.73498	1.03416e-14	1.80469e-13	Gng12	14701	guanine nucleotide binding protein (G protein), gamma 12
ENSMUSG00000030232	5022.97	0.499717	0.0646113	7.73421	1.04051e-14	1.81421e-13	Aebp2	11569	AE binding protein 2
ENSMUSG00000050271	485.721	-0.886836	0.114698	-7.73189	1.05961e-14	1.84596e-13	Prag1	244418	PEAK1 related kinase activating pseudokinase 1
ENSMUSG00000031591	4377.16	-0.553341	0.0715854	-7.7298	1.0772e-14	1.875e-13	Asah1	11886	N-acylsphingosine amidohydrolase 1
ENSMUSG00000048865	851.093	-0.727531	0.094143	-7.72793	1.09306e-14	1.90101e-13	Arhgap30	226652	Rho GTPase activating protein 30
ENSMUSG00000020483	6116.39	0.514233	0.0665591	7.72596	1.11012e-14	1.92741e-13	Dynll2	68097	dynein light chain LC8-type 2
ENSMUSG00000033863	3549.57	0.551867	0.0714302	7.72596	1.11012e-14	1.92741e-13	Klf9	16601	Kruppel-like factor 9
ENSMUSG00000049119	507.918	-0.880783	0.114029	-7.72422	1.12541e-14	1.95229e-13	Fam110b	242297	family with sequence similarity 110, member B
ENSMUSG00000050471	610.224	0.800333	0.103622	7.72358	1.1311e-14	1.96051e-13	Fam118b	109229	family with sequence similarity 118, member B
ENSMUSG00000048349	153.731	1.5046	0.194815	7.72319	1.13451e-14	1.96476e-13	Pou4f1	18996	POU domain, class 4, transcription factor 1
ENSMUSG00000036752	9522.88	0.438832	0.0568235	7.72273	1.13865e-14	1.97027e-13	Tubb4b	227613	tubulin, beta 4B class IVB
ENSMUSG00000066643	2348.91	0.679625	0.0880062	7.72247	1.14096e-14	1.97261e-13	Wdr35	74682	WD repeat domain 35
ENSMUSG00000055204	6355.1	0.443851	0.0574938	7.71999	1.16339e-14	2.00968e-13	Ankrd17	81702	ankyrin repeat domain 17
ENSMUSG00000025102	694.107	-0.808346	0.104721	-7.71902	1.17224e-14	2.02327e-13	3110040N11Rik	67290	RIKEN cDNA 3110040N11 gene
ENSMUSG00000030432	27353.6	-0.665574	0.0862484	-7.71694	1.19157e-14	2.0549e-13	Rpl28	19943	ribosomal protein L28
ENSMUSG00000031578	1531.59	0.810058	0.104987	7.7158	1.20221e-14	2.07152e-13	Mak16	67920	MAK16 homolog
ENSMUSG00000053460	967.005	-0.667249	0.0865573	-7.70876	1.27048e-14	2.18732e-13	Ggcx	56316	gamma-glutamyl carboxylase
ENSMUSG00000037847	475.313	-0.878646	0.114027	-7.70559	1.30243e-14	2.24043e-13	Nmrk1	225994	nicotinamide riboside kinase 1
[truncated: 25,551 more rows]
