# Supplementary material for: A common cellular response to broad splicing perturbations is characterized by metabolic transcript downregulation driven by the Mdm2–p53 axis
Source: Dis Model Mech. 2024 Mar 1;17(2):dmm050356. doi: 10.1242/dmm.050356 (PMC10924232; doi:10.1242/dmm.050356)
Supplement: Table S4. rMATS filtered output [file dmm-17-050356-TableS4.xlsx]

## Sheet: Summary
Supplementary Data
All events FDR < .01 detected by rMATs

## Sheet: shRNA1_RI
GeneID	geneSymbol	chr	strand	riExonStart_0base	riExonEnd	upstreamES	upstreamEE	downstreamES	downstreamEE	ID.1	IJC_SAMPLE_1	SJC_SAMPLE_1	IJC_SAMPLE_2	SJC_SAMPLE_2	IncFormLen	SkipFormLen	PValue	FDR	IncLevel1	IncLevel2	IncLevelDifference
ENSMUSG00000022536.14	Glyr1	chr16	-	5048749	5049857	5048749	5048786	5049805	5049857	3756	136, 142, 214	95, 129, 106	398, 336	77, 92	1118	99	1.66978e-13	5.59709e-10	0.113,0.089,0.152	0.314,0.244	-0.161
ENSMUSG00000033793.12	Atp6v1h	chr1	+	5093362	5095728	5093362	5093452	5095614	5095728	3900	38, 26, 28	162, 160, 171	113, 103	175, 233	2261	99	2.44674e-09	2.73382e-06	0.01,0.007,0.007	0.027,0.019	-0.015
ENSMUSG00000046971.7	Pla2g4f	chr2	-	120303066	120303390	120303066	120303174	120303252	120303390	4112	1, 3, 1	1, 3, 4	2, 3	0, 0	177	99	2.0328e-09	2.73382e-06	0.359,0.359,0.123	1.0,1.0	-0.72
ENSMUSG00000097195.10	Snhg5	chr9	-	88521649	88522888	88521649	88522381	88522483	88522888	2261	109, 109, 90	294, 231, 334	57, 75	398, 453	201	99	4.83897e-09	3.7962e-06	0.154,0.189,0.117	0.066,0.075	0.083
ENSMUSG00000053907.10	Mat2a	chr6	-	72432798	72435114	72432798	72434395	72434980	72435114	3889	746, 719, 789	259, 223, 281	771, 815	134, 133	684	99	5.66259e-09	3.7962e-06	0.294,0.318,0.289	0.454,0.47	-0.162
ENSMUSG00000006763.14	Saal1	chr7	-	46699635	46701961	46699635	46699718	46701780	46701961	4130	193, 190, 229	120, 127, 175	130, 160	208, 222	2161	99	9.73269e-09	5.43733e-06	0.069,0.064,0.057	0.028,0.032	0.033
ENSMUSG00000037805.15	Rpl10a	chr17	+	28328966	28329522	28328966	28329280	28329373	28329522	1614	533, 582, 747	200, 184, 340	643, 657	525, 423	192	99	1.94488e-08	9.31319e-06	0.579,0.62,0.531	0.387,0.445	0.161
ENSMUSG00000074578.14	Zfas1	chr2	+	167063220	167063727	167063220	167063297	167063635	167063727	541	329, 263, 337	978, 836, 1337	310, 346	1959, 2036	437	99	3.08097e-08	1.29093e-05	0.071,0.067,0.054	0.035,0.037	0.028
ENSMUSG00000002014.12	Ssr4	chrX	+	73787183	73788953	73787183	73787306	73788834	73788953	3762	145, 108, 134	202, 189, 297	89, 98	325, 366	1627	99	9.35463e-08	3.14329e-05	0.042,0.034,0.027	0.016,0.016	0.018
ENSMUSG00000059208.15	Hnrnpm	chr17	-	33666493	33666685	33666493	33666529	33666646	33666685	4060	685, 729, 641	639, 591, 670	384, 463	625, 754	216	99	9.37736e-08	3.14329e-05	0.329,0.361,0.305	0.22,0.22	0.112
ENSMUSG00000024485.16	Slc4a9	chr18	+	36531433	36532232	36531433	36531526	36531969	36532232	3464	2, 2, 0	2, 1, 1	9, 1	0, 0	542	99	1.76362e-07	5.37422e-05	0.154,0.268,0.0	1.0,1.0	-0.859
ENSMUSG00000034432.11	Cops8	chr1	+	90604374	90605512	90604374	90604445	90605463	90605512	919	63, 58, 57	205, 226, 252	114, 120	214, 202	1117	99	1.97548e-07	5.51817e-05	0.027,0.022,0.02	0.045,0.05	-0.024
ENSMUSG00000097195.10	Snhg5	chr9	-	88521065	88521975	88521065	88521716	88521917	88521975	2257	224, 185, 229	349, 333, 435	177, 180	572, 591	300	99	2.16756e-07	5.58897e-05	0.175,0.155,0.148	0.093,0.091	0.067
ENSMUSG00000039450.11	Dcxr	chr11	-	120726087	120726311	120726087	120726187	120726268	120726311	3938	54, 44, 72	107, 112, 195	42, 29	214, 213	180	99	2.97594e-07	7.12525e-05	0.217,0.178,0.169	0.097,0.07	0.105
ENSMUSG00000053332.13	Gas5	chr1	+	161036207	161036579	161036207	161036244	161036548	161036579	1715	850, 782, 1044	400, 352, 647	1141, 980	907, 911	403	99	4.31795e-07	9.64917e-05	0.343,0.353,0.284	0.236,0.209	0.104
ENSMUSG00000029208.16	Guf1	chr5	+	69567127	69568497	69567127	69567261	69568395	69568497	381	182, 165, 238	28, 24, 23	526, 495	20, 23	1233	99	4.74657e-07	9.94406e-05	0.343,0.356,0.454	0.679,0.633	-0.272
ENSMUSG00000027680.15	Fxr1	chr3	+	34058023	34058231	34058023	34058081	34058168	34058231	2573	419, 341, 430	947, 815, 1126	326, 298	1254, 1326	186	99	5.90495e-07	0.000116432	0.191,0.182,0.169	0.122,0.107	0.066
ENSMUSG00000036672.5	Cenpt	chr8	-	105845259	105846391	105845259	105845436	105846164	105846391	4195	288, 261, 347	42, 30, 55	217, 245	77, 69	827	99	7.23902e-07	0.000134807	0.451,0.51,0.43	0.252,0.298	0.189
ENSMUSG00000074578.14	Zfas1	chr2	+	167065158	167065480	167065158	167065217	167065433	167065480	543	375, 325, 346	1073, 1006, 1324	367, 373	1926, 2114	315	99	8.87459e-07	0.000156566	0.099,0.092,0.076	0.057,0.053	0.034
ENSMUSG00000002486.15	Tchp	chr5	+	114719578	114720268	114719578	114719764	114720124	114720268	2468	16, 19, 28	38, 28, 52	14, 8	92, 67	459	99	1.05451e-06	0.000176735	0.083,0.128,0.104	0.032,0.025	0.076
ENSMUSG00000007411.16	Mark3	chr12	+	111628189	111629115	111628189	111628302	111628961	111629115	3145	96, 84, 75	194, 156, 178	37, 46	190, 189	758	99	1.74627e-06	0.000278738	0.061,0.066,0.052	0.025,0.031	0.032
ENSMUSG00000037400.17	Atp11b	chr3	+	35837485	35839214	35837485	35837589	35839048	35839214	3958	408, 325, 462	46, 44, 44	619, 792	34, 35	1558	99	2.01944e-06	0.000307689	0.36,0.319,0.4	0.536,0.59	-0.203
ENSMUSG00000099689.6	Zfp383	chr7	+	29912168	29912685	29912168	29912295	29912589	29912685	3235	17, 25, 45	23, 36, 28	104, 89	29, 33	393	99	2.43243e-06	0.0003545	0.157,0.149,0.288	0.475,0.405	-0.242
ENSMUSG00000027804.13	Ppid	chr3	+	79595201	79597873	79595201	79595308	79597684	79597873	3498	1102, 1029, 1343	467, 384, 386	1488, 1965	372, 377	2475	99	3.18756e-06	0.000445196	0.086,0.097,0.122	0.138,0.173	-0.054
ENSMUSG00000036046.14	5031439G07Rik	chr15	-	84950611	84953321	84950611	84950774	84953129	84953321	1846	55, 51, 73	91, 91, 108	107, 123	96, 79	2454	99	3.80028e-06	0.000509542	0.024,0.022,0.027	0.043,0.059	-0.027
ENSMUSG00000035086.13	Becn1	chr11	-	101295533	101296316	101295533	101295624	101296257	101296316	2353	260, 231, 393	149, 150, 176	425, 389	116, 128	732	99	4.04481e-06	0.00052147	0.191,0.172,0.232	0.331,0.291	-0.113
ENSMUSG00000051113.9	Fam71e1	chr7	+	44500149	44501133	44500149	44500438	44500967	44501133	2321	8, 7, 13	0, 0, 0	6, 10	2, 2	628	99	6.61731e-06	0.000812794	1.0,1.0,1.0	0.321,0.441	0.619
ENSMUSG00000001017.15	Chtop	chr3	-	90506107	90507626	90506107	90506261	90507544	90507626	3687	1631, 1445, 1607	341, 282, 405	1279, 1197	416, 452	1382	99	6.78945e-06	0.000812794	0.255,0.269,0.221	0.18,0.159	0.079
ENSMUSG00000031387.14	Renbp	chrX	-	73929115	73930517	73929115	73930262	73930407	73930517	1076	56, 44, 84	236, 214, 251	132, 126	289, 234	244	99	7.2866e-06	0.000842231	0.088,0.077,0.12	0.156,0.179	-0.072
ENSMUSG00000033166.11	Dis3	chr14	-	99087733	99088908	99087733	99087850	99088761	99088908	730	46, 52, 65	133, 107, 152	28, 35	159, 187	1010	99	7.94982e-06	0.00088826	0.033,0.045,0.04	0.017,0.018	0.022
ENSMUSG00000025036.7	Sfxn2	chr19	+	46587934	46590201	46587934	46588010	46590140	46590201	2965	107, 91, 167	2, 0, 1	156, 174	9, 11	2229	99	1.04629e-05	0.00113134	0.704,1.0,0.881	0.435,0.413	0.438
ENSMUSG00000007850.16	Hnrnph1	chr11	+	50379467	50379964	50379467	50379623	50379820	50379964	852	152, 127, 133	321, 265, 336	205, 219	246, 301	296	99	1.23228e-05	0.00129081	0.137,0.138,0.117	0.218,0.196	-0.076
ENSMUSG00000108414.1	Snhg1	chr19	+	8725013	8725256	8725013	8725046	8725221	8725256	134	385, 331, 341	715, 603, 836	338, 331	1121, 1052	274	99	1.36366e-05	0.00134441	0.163,0.166,0.128	0.098,0.102	0.052
ENSMUSG00000001034.17	Mapk7	chr11	-	61492903	61494266	61492903	61493185	61493523	61494266	3154	61, 51, 93	0, 1, 0	82, 77	6, 3	437	99	1.34895e-05	0.00134441	1.0,0.92,1.0	0.756,0.853	0.169
ENSMUSG00000057649.6	Brd9	chr13	+	73941943	73942806	73941943	73942054	73942690	73942806	3111	102, 74, 119	34, 23, 26	198, 165	17, 20	735	99	1.62393e-05	0.00155526	0.288,0.302,0.381	0.611,0.526	-0.245
ENSMUSG00000093674.7	Rpl41	chr10	-	128548657	128548971	128548657	128548680	128548948	128548971	124	903, 837, 1150	2972, 2522, 4497	946, 998	5197, 4815	367	99	1.83522e-05	0.00170879	0.076,0.082,0.065	0.047,0.053	0.024
ENSMUSG00000004071.13	Cdip1	chr16	-	4768744	4769795	4768744	4768967	4769639	4769795	272	145, 123, 148	0, 0, 1	196, 165	2, 8	771	99	1.98699e-05	0.00176537	1.0,1.0,0.95	0.926,0.726	0.157
ENSMUSG00000022721.19	Trmt2a	chr16	+	18250819	18251660	18250819	18251001	18251548	18251660	3859	107, 98, 131	6, 2, 4	126, 122	0, 0	646	99	2.00131e-05	0.00176537	0.732,0.882,0.834	1.0,1.0	-0.184
ENSMUSG00000097195.10	Snhg5	chr9	-	88522483	88522888	88522483	88522586	88522850	88522888	2263	961, 825, 1129	70, 59, 100	1175, 1150	152, 160	363	99	2.38663e-05	0.00205128	0.789,0.792,0.755	0.678,0.662	0.109
ENSMUSG00000060601.13	Nr1h2	chr7	-	44551954	44552620	44551954	44552236	44552506	44552620	497	139, 130, 251	38, 47, 61	271, 299	35, 40	369	99	2.45082e-05	0.00205379	0.495,0.426,0.525	0.675,0.667	-0.189
ENSMUSG00000060992.9	Copz1	chr15	+	103290674	103291420	103290674	103290908	103291328	103291420	2727	34, 22, 50	0, 0, 0	21, 32	2, 3	519	99	2.51413e-05	0.00205545	1.0,1.0,1.0	0.667,0.67	0.331
ENSMUSG00000060036.14	Rpl3	chr15	-	80080895	80081783	80080895	80081031	80081614	80081783	2192	1211, 1201, 1538	6635, 5567, 7763	1228, 1265	9089, 9731	682	99	2.89598e-05	0.00231127	0.026,0.03,0.028	0.019,0.019	0.009
ENSMUSG00000079334.8	Naa80	chr9	+	107579099	107580935	107579099	107579385	107580456	107580935	3332	322, 293, 343	2, 6, 5	255, 280	15, 13	1170	99	3.50985e-05	0.00273605	0.932,0.805,0.853	0.59,0.646	0.245
ENSMUSG00000021431.15	Snrnp48	chr13	+	38217373	38220776	38217373	38217495	38220687	38220776	1473	2252, 2108, 2695	235, 228, 329	2554, 2668	481, 421	3291	99	3.59578e-05	0.00273933	0.224,0.218,0.198	0.138,0.16	0.064
ENSMUSG00000001305.5	Rrp15	chr1	-	186737587	186739863	186737587	186737685	186739603	186739863	263	138, 113, 139	392, 342, 526	321, 208	509, 508	2017	99	3.84129e-05	0.00286134	0.017,0.016,0.013	0.03,0.02	-0.01
ENSMUSG00000004455.16	Ppp1cc	chr5	+	122172731	122173280	122172731	122172803	122173145	122173280	4252	1438, 1310, 1432	25, 21, 34	1306, 1337	57, 46	441	99	3.96156e-05	0.00288677	0.928,0.933,0.904	0.837,0.867	0.07
ENSMUSG00000005774.12	Rfx5	chr3	+	94956486	94956802	94956486	94956606	94956720	94956802	3146	0, 0, 2	28, 20, 32	6, 7	23, 34	213	99	4.18525e-05	0.00298489	0.0,0.0,0.028	0.108,0.087	-0.088
ENSMUSG00000030703.8	Gdpd3	chr7	+	126770987	126771213	126770987	126771047	126771161	126771213	1048	2, 3, 6	1, 0, 0	9, 6	3, 5	213	99	4.93333e-05	0.00344511	0.482,1.0,1.0	0.582,0.358	0.357
ENSMUSG00000026034.17	Clk1	chr1	-	58417012	58417383	58417012	58417179	58417266	58417383	3920	39, 36, 44	231, 188, 266	44, 29	434, 437	186	99	5.4557e-05	0.00373215	0.082,0.092,0.081	0.051,0.034	0.043
ENSMUSG00000030780.15	BC017158	chr7	-	128276085	128276412	128276085	128276143	128276227	128276412	4088	14, 8, 17	18, 17, 24	4, 4	22, 35	183	99	6.09128e-05	0.00408359	0.296,0.203,0.277	0.09,0.058	0.185
ENSMUSG00000036281.13	Snapc4	chr2	-	26372730	26373080	26372730	26372825	26372973	26373080	2568	20, 14, 19	41, 45, 66	5, 8	72, 56	247	99	6.88537e-05	0.00452544	0.164,0.111,0.103	0.027,0.054	0.085
ENSMUSG00000027655.14	Dhx35	chr2	+	158826304	158827999	158826304	158826417	158827902	158827999	3116	98, 90, 118	69, 24, 53	263, 221	42, 61	1584	99	7.29598e-05	0.0047031	0.082,0.19,0.122	0.281,0.185	-0.102
ENSMUSG00000024188.16	Luc7l	chr17	+	26253973	26255125	26253973	26254044	26255030	26255125	16	345, 296, 447	38, 43, 48	711, 686	38, 47	1085	99	8.03199e-05	0.00507985	0.453,0.386,0.459	0.631,0.571	-0.168
ENSMUSG00000038671.15	Arfrp1	chr2	-	181364013	181364398	181364013	181364096	181364310	181364398	772	67, 51, 64	144, 116, 197	120, 110	143, 174	313	99	8.67211e-05	0.0053505	0.128,0.122,0.093	0.21,0.167	-0.074
ENSMUSG00000097195.10	Snhg5	chr9	-	88521649	88522381	88521649	88521975	88522306	88522381	2259	638, 532, 556	266, 201, 316	559, 547	377, 414	430	99	8.77916e-05	0.0053505	0.356,0.379,0.288	0.254,0.233	0.097
ENSMUSG00000021488.8	Nsd1	chr13	+	55213203	55214150	55213203	55213317	55214060	55214150	1523	223, 210, 190	76, 71, 88	156, 165	96, 120	842	99	9.85334e-05	0.00589793	0.257,0.258,0.202	0.16,0.139	0.089
ENSMUSG00000021282.17	Eif5	chr12	+	111539407	111540302	111539407	111539687	111540129	111540302	813	80, 59, 60	12, 7, 7	96, 47	1, 2	541	99	0.000103174	0.006003	0.55,0.607,0.611	0.946,0.811	-0.289
ENSMUSG00000021461.17	Fancc	chr13	-	63330538	63331893	63330538	63330620	63331840	63331893	1477	21, 9, 8	11, 24, 8	3, 10	34, 29	1319	99	0.00010387	0.006003	0.125,0.027,0.07	0.007,0.025	0.058
ENSMUSG00000030057.15	Cnbp	chr6	-	87845121	87845793	87845121	87845557	87845676	87845793	3055	442, 425, 686	502, 531, 709	720, 696	513, 552	218	99	0.000109248	0.00620679	0.286,0.267,0.305	0.389,0.364	-0.091
ENSMUSG00000028954.11	Nub1	chr5	+	24694699	24695590	24694699	24694761	24695519	24695590	3418	41, 56, 65	160, 158, 150	108, 96	178, 147	857	99	0.000113962	0.00636668	0.029,0.039,0.048	0.065,0.07	-0.029
ENSMUSG00000094152.5	Slc6a16	chr7	+	45268447	45268932	45268447	45268649	45268772	45268932	2253	3, 3, 2	4, 4, 8	4, 12	1, 2	222	99	0.000117128	0.00642665	0.251,0.251,0.1	0.641,0.728	-0.484
ENSMUSG00000039356.15	Exosc2	chr2	+	31675838	31676736	31675838	31675904	31676664	31676736	2654	63, 30, 64	0, 0, 1	33, 47	1, 4	859	99	0.00011887	0.00642665	1.0,1.0,0.881	0.792,0.575	0.277
ENSMUSG00000035576.13	L3mbtl1	chr2	+	162966545	162967085	162966545	162966660	162966985	162967085	4136	4, 2, 2	0, 0, 1	7, 2	5, 1	424	99	0.000128221	0.00682217	1.0,1.0,0.318	0.246,0.318	0.491
ENSMUSG00000048930.12	Tada3	chr6	-	113376891	113377739	113376891	113376945	113377315	113377739	2645	26, 35, 33	83, 60, 108	12, 19	84, 117	469	99	0.000130507	0.00683531	0.062,0.11,0.061	0.029,0.033	0.047
ENSMUSG00000039660.16	Spout1	chr2	-	30177592	30177965	30177592	30177721	30177919	30177965	290	106, 101, 153	259, 223, 361	274, 229	341, 392	297	99	0.000143553	0.00707633	0.12,0.131,0.124	0.211,0.163	-0.062
ENSMUSG00000028680.14	Plk3	chr4	-	117129959	117130405	117129959	117130089	117130242	117130405	700	8, 4, 19	16, 18, 20	7, 3	47, 39	252	99	0.000142666	0.00707633	0.164,0.08,0.272	0.055,0.029	0.13
ENSMUSG00000031708.17	Tecr	chr8	-	83573027	83573323	83573027	83573143	83573219	83573323	1371	110, 99, 182	799, 673, 1011	133, 141	1424, 1404	175	99	0.00013977	0.00707633	0.072,0.077,0.092	0.05,0.054	0.028
ENSMUSG00000002010.17	Idh3g	chrX	-	73780573	73781030	73780573	73780707	73780897	73781030	3049	186, 178, 273	362, 340, 560	382, 388	477, 508	289	99	0.000139397	0.00707633	0.15,0.152,0.143	0.215,0.207	-0.063
ENSMUSG00000036023.6	Parp2	chr14	+	50814869	50816299	50814869	50815427	50816196	50816299	794	84, 83, 83	184, 158, 187	149, 143	167, 194	868	99	0.000151564	0.00736295	0.049,0.057,0.048	0.092,0.078	-0.034
ENSMUSG00000039318.12	Rab3gap2	chr1	+	185266900	185267279	185266900	185267014	185267172	185267279	3474	43, 39, 54	15, 13, 17	46, 81	6, 6	257	99	0.000172155	0.00824375	0.525,0.536,0.55	0.747,0.839	-0.256
ENSMUSG00000037174.18	Elf2	chr3	-	51264869	51266866	51264869	51265006	51266752	51266866	4053	42, 33, 48	37, 38, 35	44, 56	19, 16	1845	99	0.000180305	0.00851241	0.057,0.045,0.069	0.111,0.158	-0.078
ENSMUSG00000074643.12	Cpne1	chr2	-	156078146	156078421	156078146	156078233	156078331	156078421	1387	11, 7, 19	172, 145, 180	2, 3	162, 142	197	99	0.000185054	0.00861527	0.031,0.024,0.05	0.006,0.011	0.027
ENSMUSG00000038886.10	Man2a2	chr7	-	80369592	80370929	80369592	80369745	80370731	80370929	2700	108, 103, 74	16, 17, 17	86, 79	38, 31	1085	99	0.000201205	0.00923891	0.381,0.356,0.284	0.171,0.189	0.16

## Sheet: shRNA1_SE
GeneID	geneSymbol	chr	strand	exonStart_0base	exonEnd	upstreamES	upstreamEE	downstreamES	downstreamEE	ID.1	IJC_SAMPLE_1	SJC_SAMPLE_1	IJC_SAMPLE_2	SJC_SAMPLE_2	IncFormLen	SkipFormLen	PValue	FDR	IncLevel1	IncLevel2	IncLevelDifference
ENSMUSG00000030246.11	Ldhb	chr6	-	142492492	142492616	142490248	142490604	142494099	142494217	4262	3584, 3220, 5138	71, 74, 61	7862, 7501	28, 32	223	99	0	0	0.957,0.951,0.974	0.992,0.99	-0.03
ENSMUSG00000023010.15	Tmbim6	chr15	+	99399656	99399871	99392985	99393040	99401579	99401663	5004	182, 147, 251	441, 496, 491	488, 429	408, 449	314	99	0	0	0.115,0.085,0.139	0.274,0.232	-0.14
ENSMUSG00000027201.16	Myef2	chr2	-	125098796	125098847	125098449	125098518	125100318	125100420	13658	57, 73, 63	218, 215, 306	8, 18	260, 324	150	99	0	0	0.147,0.183,0.12	0.02,0.035	0.122
ENSMUSG00000045983.16	Eif4g1	chr16	+	20673598	20673655	20672748	20672876	20674227	20674314	29378	332, 312, 427	16, 9, 19	318, 398	74, 64	156	99	2.22045e-16	2.00018e-12	0.929,0.957,0.934	0.732,0.798	0.175
ENSMUSG00000045983.16	Eif4g1	chr16	+	20673867	20673961	20672722	20672876	20674227	20674314	29379	358, 340, 509	16, 9, 19	434, 445	74, 64	193	99	4.88498e-15	3.52031e-11	0.92,0.951,0.932	0.751,0.781	0.168
ENSMUSG00000025290.17	Rps24	chr14	+	24495429	24495449	24493382	24493493	24495774	24495823	729	6752, 5636, 9420	2134, 1618, 2811	13588, 13808	1857, 2113	119	99	7.77156e-15	4.57183e-11	0.725,0.743,0.736	0.859,0.845	-0.117
ENSMUSG00000028639.14	Ybx1	chr4	-	119282780	119282870	119282145	119282448	119285108	119285142	41081	8612, 7867, 10778	26, 23, 37	11357, 11529	199, 97	189	99	8.88178e-15	4.57183e-11	0.994,0.994,0.993	0.968,0.984	0.018
ENSMUSG00000043962.16	Thrap3	chr4	-	126179911	126180814	126176183	126176356	126186434	126186588	25682	2261, 2208, 2647	14, 17, 22	2205, 2611	103, 67	1002	99	1.4766e-14	6.65059e-11	0.941,0.928,0.922	0.679,0.794	0.194
ENSMUSG00000033379.13	Atp6v0b	chr4	-	117886067	117886145	117885803	117885873	117886275	117886359	13767	731, 616, 848	2, 8, 26	778, 728	58, 52	177	99	3.44169e-14	1.35612e-10	0.995,0.977,0.948	0.882,0.887	0.089
ENSMUSG00000025781.14	Atp5c1	chr2	-	10056769	10056806	10056029	10056161	10058995	10059092	14772	764, 666, 780	132, 100, 163	746, 859	360, 320	136	99	3.76366e-14	1.35612e-10	0.808,0.829,0.777	0.601,0.661	0.174
ENSMUSG00000020198.8	Ap3d1	chr10	-	80710088	80710292	80709766	80709956	80710419	80710467	28966	39, 31, 42	265, 282, 301	106, 107	224, 280	303	99	5.02931e-14	1.64742e-10	0.046,0.035,0.044	0.134,0.111	-0.081
ENSMUSG00000004980.16	Hnrnpa2b1	chr6	-	51461919	51462055	51461120	51461433	51463410	51463493	22983	488, 440, 560	420, 342, 483	604, 594	212, 221	235	99	1.62648e-13	4.18609e-10	0.329,0.351,0.328	0.546,0.531	-0.202
ENSMUSG00000043962.16	Thrap3	chr4	-	126177861	126178557	126176183	126176356	126186434	126186588	25681	1165, 1163, 1292	14, 17, 22	1028, 1219	103, 67	795	99	1.52101e-13	4.18609e-10	0.912,0.895,0.88	0.554,0.694	0.272
ENSMUSG00000061613.13	U2af1	chr17	-	31654978	31655066	31648844	31648894	31658652	31658738	42750	801, 778, 962	33, 23, 46	879, 897	122, 93	187	99	1.45106e-13	4.18609e-10	0.928,0.947,0.917	0.792,0.836	0.117
ENSMUSG00000036438.14	Calm2	chr17	-	87442695	87442726	87435603	87435934	87446792	87446848	17194	2248, 2069, 3036	10, 19, 20	3051, 3292	96, 62	130	99	2.19935e-13	5.28314e-10	0.994,0.988,0.991	0.96,0.976	0.023
ENSMUSG00000029267.17	Mtf2	chr5	+	108094124	108094248	108093337	108093406	108099118	108099186	15348	1463, 1310, 1360	77, 52, 79	827, 969	124, 115	223	99	3.01426e-13	6.7881e-10	0.894,0.918,0.884	0.748,0.789	0.13
ENSMUSG00000061613.13	U2af1	chr17	-	31651645	31651712	31648844	31648894	31658652	31658755	42744	662, 543, 739	33, 23, 46	620, 721	122, 93	166	99	3.70703e-13	7.85717e-10	0.923,0.934,0.905	0.752,0.822	0.134
ENSMUSG00000038717.8	Atp5l	chr9	-	44914650	44914811	44913216	44913466	44920609	44920742	19487	2577, 2165, 3145	36, 15, 51	3482, 3484	7, 3	260	99	3.45746e-12	6.92106e-09	0.965,0.982,0.959	0.995,0.998	-0.028
ENSMUSG00000043962.16	Thrap3	chr4	-	126184930	126185142	126176183	126176356	126186434	126186588	25685	34, 16, 31	14, 17, 22	15, 16	103, 67	311	99	4.0612e-12	7.70174e-09	0.436,0.231,0.31	0.044,0.071	0.268
ENSMUSG00000071172.13	Srsf3	chr17	+	29039453	29039909	29038489	29038624	29040774	29040813	28170	617, 576, 809	1234, 1078, 1436	1100, 991	877, 1119	555	99	1.16956e-11	2.10709e-08	0.082,0.087,0.091	0.183,0.136	-0.073
ENSMUSG00000031995.9	St14	chr9	-	31106488	31106524	31106013	31106254	31106716	31106874	10283	347, 353, 482	16, 19, 25	431, 439	81, 64	135	99	1.29129e-11	2.1641e-08	0.941,0.932,0.934	0.796,0.834	0.121
ENSMUSG00000021733.11	Slc4a7	chr14	+	14742413	14742782	14739724	14739913	14745967	14746083	19047	8, 7, 5	27, 29, 41	66, 44	61, 29	468	99	1.32133e-11	2.1641e-08	0.059,0.049,0.025	0.186,0.243	-0.17
ENSMUSG00000061613.13	U2af1	chr17	-	31651645	31651712	31648844	31648894	31654978	31655066	42743	1857, 1549, 2056	37, 20, 55	1667, 1916	107, 89	166	99	1.89957e-11	2.97588e-08	0.968,0.979,0.957	0.903,0.928	0.052
ENSMUSG00000057738.14	Sptan1	chr2	+	30001099	30001159	29999913	30000062	30002230	30002429	41817	149, 162, 115	164, 178, 207	60, 52	192, 238	159	99	5.16635e-11	7.75641e-08	0.361,0.362,0.257	0.163,0.12	0.185
ENSMUSG00000022487.14	Gtsf1	chr15	-	103429858	103429994	103425430	103425531	103430355	103430409	13143	1, 6, 3	0, 1, 0	0, 0	2, 1	235	99	7.6683e-11	1.045e-07	1.0,0.717,1.0	0.0,0.0	0.906
ENSMUSG00000000568.15	Hnrnpd	chr5	-	99962097	99962204	99961002	99961333	99962514	99962612	13493	87, 61, 96	815, 780, 742	125, 116	429, 541	206	99	7.8616e-11	1.045e-07	0.049,0.036,0.059	0.123,0.093	-0.06
ENSMUSG00000024660.9	Incenp	chr19	-	9883191	9883203	9878318	9878428	9883698	9883833	14429	64, 76, 71	219, 176, 326	19, 39	306, 338	111	99	8.12058e-11	1.045e-07	0.207,0.278,0.163	0.052,0.093	0.144
ENSMUSG00000032366.15	Tpm1	chr9	-	67029663	67029742	67022621	67023441	67031028	67031098	45246	82, 62, 122	168, 164, 217	256, 239	223, 209	178	99	7.66325e-11	1.045e-07	0.214,0.174,0.238	0.39,0.389	-0.181
ENSMUSG00000021733.11	Slc4a7	chr14	+	14742413	14742788	14739724	14739913	14745967	14746083	19049	9, 5, 4	27, 29, 41	54, 43	61, 29	474	99	1.51345e-10	1.88044e-07	0.065,0.035,0.02	0.156,0.236	-0.156
ENSMUSG00000042249.11	Grk3	chr5	-	112969167	112969308	112961586	112961648	112973506	112973580	7391	2, 1, 3	0, 0, 0	0, 0	1, 1	240	99	2.95428e-10	3.54829e-07	1.0,1.0,1.0	0.0,0.0	1
ENSMUSG00000040738.10	Ints8	chr4	-	11227119	11227230	11225601	11225803	11228850	11228984	8858	256, 214, 260	0, 0, 1	231, 268	13, 13	210	99	3.15546e-10	3.66766e-07	1.0,1.0,0.992	0.893,0.907	0.097
ENSMUSG00000015143.15	Actn1	chr12	-	80170685	80170766	80170182	80170248	80171728	80171875	27470	139, 109, 132	208, 233, 331	90, 98	460, 448	180	99	4.47176e-10	5.0352e-07	0.269,0.205,0.18	0.097,0.107	0.116
ENSMUSG00000044948.17	Cfap43	chr19	-	47747841	47748055	47746628	47746741	47751067	47751156	43604	0, 0, 7	3, 2, 1	7, 2	0, 0	313	99	5.2284e-10	5.70877e-07	0.0,0.0,0.689	1.0,1.0	-0.77
ENSMUSG00000023010.15	Tmbim6	chr15	+	99400060	99400207	99399656	99399871	99401579	99401663	5008	21, 25, 42	55, 40, 69	18, 12	140, 106	246	99	6.23911e-10	6.42308e-07	0.133,0.201,0.197	0.049,0.044	0.131
ENSMUSG00000024485.16	Slc4a9	chr18	+	36531677	36531811	36530713	36531526	36531969	36532232	37170	1, 0, 0	2, 1, 1	1, 1	0, 0	233	99	6.11193e-10	6.42308e-07	0.175,0.0,0.0	1.0,1.0	-0.942
ENSMUSG00000036817.14	Sun1	chr5	+	139229752	139229944	139226705	139226885	139233470	139233569	12766	358, 256, 329	16, 5, 19	320, 404	66, 51	291	99	1.12841e-09	1.12941e-06	0.884,0.946,0.855	0.623,0.729	0.219
ENSMUSG00000031714.9	Gab1	chr8	-	80776160	80776250	80774933	80775027	80784626	80784930	8946	52, 49, 48	389, 401, 483	9, 22	442, 462	189	99	1.19586e-09	1.16457e-06	0.065,0.06,0.049	0.011,0.024	0.04
ENSMUSG00000031711.7	Zfp330	chr8	-	82770800	82770871	82769319	82769399	82771338	82771358	41928	504, 466, 556	2, 4, 4	542, 635	28, 19	170	99	1.23612e-09	1.17211e-06	0.993,0.985,0.988	0.919,0.951	0.054
ENSMUSG00000059743.12	Fdps	chr3	-	89100920	89101136	89100668	89100831	89101861	89101888	8754	13, 20, 34	208, 159, 215	107, 101	314, 342	315	99	1.3441e-09	1.24181e-06	0.019,0.038,0.047	0.097,0.085	-0.056
ENSMUSG00000040118.15	Cacna2d1	chr5	+	16341989	16342010	16340706	16340783	16342682	16342743	41947	0, 1, 0	3, 4, 2	3, 3	1, 0	120	99	2.1732e-09	1.95762e-06	0.0,0.171,0.0	0.712,1.0	-0.799
ENSMUSG00000041632.7	Mrps27	chr13	+	99401269	99401392	99400261	99400376	99403503	99403582	5295	38, 26, 31	92, 73, 89	69, 89	52, 88	222	99	2.31305e-09	2.03277e-06	0.156,0.137,0.134	0.372,0.311	-0.199
ENSMUSG00000032178.14	Ilf3	chr9	+	21388111	21388150	21387699	21387797	21388523	21388753	22814	324, 320, 416	102, 120, 153	263, 306	203, 223	138	99	2.40274e-09	2.06132e-06	0.695,0.657,0.661	0.482,0.496	0.182
ENSMUSG00000041997.16	Tlk1	chr2	-	70731813	70732066	70725479	70725577	70738420	70738487	34333	4, 6, 4	111, 100, 90	35, 17	115, 93	352	99	3.83131e-09	3.21046e-06	0.01,0.017,0.012	0.079,0.049	-0.051
ENSMUSG00000029470.15	P2rx4	chr5	+	122724593	122724674	122719129	122719226	122724989	122725131	35113	66, 42, 66	2, 4, 9	72, 67	30, 38	180	99	5.34869e-09	4.38009e-06	0.948,0.852,0.801	0.569,0.492	0.337
ENSMUSG00000042699.11	Dhx9	chr1	-	153476423	153476562	153475662	153475709	153478040	153478139	8803	200, 187, 248	263, 279, 217	261, 280	134, 154	238	99	7.87938e-09	6.28578e-06	0.24,0.218,0.322	0.448,0.431	-0.179
ENSMUSG00000025024.7	Smndc1	chr19	-	53386372	53386556	53384453	53384596	53389302	53389422	21462	41, 29, 59	242, 229, 278	102, 64	154, 200	283	99	8.0247e-09	6.28578e-06	0.056,0.042,0.069	0.188,0.101	-0.089
ENSMUSG00000039262.16	Prrc2b	chr2	+	32212886	32214947	32212074	32212291	32216045	32216233	41339	283, 350, 410	159, 140, 234	200, 234	207, 247	2160	99	8.42931e-09	6.46224e-06	0.075,0.103,0.074	0.042,0.042	0.042
ENSMUSG00000017478.15	Zc3h18	chr8	+	122387692	122387764	122386861	122386946	122397817	122397966	11919	159, 166, 195	196, 139, 243	77, 120	268, 249	171	99	9.36796e-09	6.92631e-06	0.32,0.409,0.317	0.143,0.218	0.168
ENSMUSG00000039382.12	Wdr45	chrX	+	7723314	7723364	7722334	7722378	7723564	7723753	19383	2, 3, 2	1, 1, 0	0, 0	1, 4	149	99	9.41911e-09	6.92631e-06	0.571,0.666,1.0	0.0,0.0	0.746
ENSMUSG00000025036.7	Sfxn2	chr19	+	46588223	46588309	46587934	46588010	46590140	46590201	31496	61, 36, 82	2, 0, 1	37, 60	9, 11	185	99	1.09116e-08	7.86334e-06	0.942,1.0,0.978	0.688,0.745	0.257
ENSMUSG00000032333.6	Stoml1	chr9	+	58255533	58255813	58254840	58255040	58256639	58256737	29397	116, 92, 141	62, 75, 81	77, 113	140, 153	379	99	1.45503e-08	1.02799e-05	0.328,0.243,0.313	0.126,0.162	0.151
ENSMUSG00000021969.8	Zdhhc20	chr14	-	57837590	57837667	57832702	57836646	57839089	57839205	7453	71, 40, 54	5, 3, 2	48, 57	20, 20	176	99	2.00188e-08	1.38715e-05	0.889,0.882,0.938	0.574,0.616	0.308
ENSMUSG00000030180.15	Kdm5a	chr6	+	120438443	120438525	120431812	120432223	120438986	120439711	28731	140, 126, 127	76, 64, 87	63, 73	101, 96	181	99	2.08768e-08	1.41931e-05	0.502,0.518,0.444	0.254,0.294	0.214
ENSMUSG00000020184.15	Mdm2	chr10	-	117709699	117709784	117705154	117705229	117709945	117710022	7174	447, 396, 490	29, 27, 28	498, 453	7, 7	184	99	2.89554e-08	1.93207e-05	0.892,0.888,0.904	0.975,0.972	-0.079
ENSMUSG00000022564.7	Grina	chr15	+	76247528	76247737	76246829	76246900	76247850	76247943	15156	3, 6, 5	82, 102, 132	23, 32	137, 129	308	99	3.14181e-08	2.05828e-05	0.012,0.019,0.012	0.051,0.074	-0.048
ENSMUSG00000051855.15	Mest	chr6	+	30740239	30740343	30738052	30738335	30740669	30740824	4827	14, 35, 26	72, 84, 120	3, 7	100, 94	203	99	4.31164e-08	2.77423e-05	0.087,0.169,0.096	0.014,0.035	0.093
ENSMUSG00000000568.15	Hnrnpd	chr5	-	99962133	99962204	99961150	99961333	99962514	99962612	13494	46, 32, 53	815, 780, 742	70, 59	429, 541	170	99	4.72232e-08	2.98517e-05	0.032,0.023,0.04	0.087,0.06	-0.042
ENSMUSG00000042439.13	Zfp532	chr18	+	65582726	65582809	65581086	65581148	65582896	65583006	10	4, 1, 2	5, 2, 2	2, 2	0, 0	182	99	5.05894e-08	3.07573e-05	0.303,0.214,0.352	1.0,1.0	-0.71
ENSMUSG00000023010.15	Tmbim6	chr15	+	99399656	99399871	99393694	99393730	99401579	99401663	5006	150, 127, 207	17, 15, 14	402, 344	9, 5	314	99	5.07193e-08	3.07573e-05	0.736,0.727,0.823	0.934,0.956	-0.183
ENSMUSG00000008575.17	Nfib	chr4	-	82310302	82310391	82290172	82296811	82320473	82320556	37968	1, 4, 2	3, 2, 2	3, 3	0, 0	188	99	5.12166e-08	3.07573e-05	0.149,0.513,0.345	1.0,1.0	-0.664
ENSMUSG00000031209.14	Heph	chrX	+	96459574	96459769	96456372	96456615	96462890	96463091	1685	1, 2, 5	0, 0, 0	2, 4	3, 2	294	99	5.84817e-08	3.45445e-05	1.0,1.0,1.0	0.183,0.402	0.708
ENSMUSG00000027699.19	Ect2	chr3	-	27148794	27148887	27145955	27146045	27148992	27149069	3113	232, 164, 181	6, 3, 3	158, 169	31, 12	192	99	6.17255e-08	3.55327e-05	0.952,0.966,0.969	0.724,0.879	0.161
ENSMUSG00000013701.13	Timm23	chr14	-	32193402	32193487	32189143	32189254	32198968	32199027	34461	3, 2, 5	3, 5, 5	4, 2	0, 0	184	99	6.2127e-08	3.55327e-05	0.35,0.177,0.35	1.0,1.0	-0.708
ENSMUSG00000027699.19	Ect2	chr3	-	27146836	27147019	27145955	27146045	27148992	27149072	3112	529, 478, 575	6, 3, 3	553, 579	31, 12	282	99	6.40896e-08	3.56463e-05	0.969,0.982,0.985	0.862,0.944	0.076
ENSMUSG00000063052.9	Lrrc40	chr3	+	158041585	158041659	158040440	158040622	158043560	158043690	3305	159, 131, 162	26, 9, 20	104, 141	50, 47	173	99	6.43043e-08	3.56463e-05	0.778,0.893,0.823	0.543,0.632	0.244
ENSMUSG00000042348.10	Arl15	chr13	+	113934063	113934123	113922246	113922391	113967581	113967790	32977	87, 87, 97	2, 0, 1	97, 102	13, 9	159	99	6.94056e-08	3.78913e-05	0.964,1.0,0.984	0.823,0.876	0.133
ENSMUSG00000022948.16	Setd4	chr16	-	93593246	93593332	93590873	93591303	93596297	93596335	32054	33, 29, 35	1, 0, 0	20, 28	7, 5	185	99	7.10894e-08	3.82312e-05	0.946,1.0,1.0	0.605,0.75	0.304
ENSMUSG00000020190.13	Mknk2	chr10	-	80667612	80667656	80665326	80667332	80667965	80668130	5594	200, 158, 283	4, 2, 7	178, 158	25, 11	143	99	7.84279e-08	4.15576e-05	0.972,0.982,0.966	0.831,0.909	0.103
ENSMUSG00000022884.15	Eif4a2	chr16	+	23112350	23112457	23111816	23111896	23113166	23113184	6842	1411, 1096, 1459	1755, 1536, 2103	1000, 1198	2582, 2431	206	99	8.60886e-08	4.49557e-05	0.279,0.255,0.25	0.157,0.191	0.087
ENSMUSG00000020923.17	Ubtf	chr11	-	102310925	102311036	102310442	102310576	102311379	102311500	41794	390, 389, 539	24, 28, 39	358, 468	62, 76	210	99	8.80262e-08	4.53108e-05	0.885,0.868,0.867	0.731,0.744	0.136
ENSMUSG00000020184.15	Mdm2	chr10	-	117709653	117709784	117705154	117705229	117709945	117710028	7173	254, 233, 285	29, 27, 28	277, 253	7, 7	230	99	9.40448e-08	4.77271e-05	0.79,0.788,0.814	0.945,0.94	-0.145
ENSMUSG00000062328.8	Rpl17	chr18	+	75001349	75001390	75001190	75001243	75001665	75001800	34746	14176, 12042, 19650	207, 123, 242	24758, 26890	106, 93	140	99	1.17565e-07	5.88349e-05	0.98,0.986,0.983	0.994,0.995	-0.011
ENSMUSG00000004056.15	Akt2	chr7	+	27615746	27616155	27608622	27608753	27616240	27616346	2313	4, 10, 23	149, 135, 205	68, 18	207, 149	508	99	1.21605e-07	6.00227e-05	0.005,0.014,0.021	0.06,0.023	-0.028
ENSMUSG00000021115.15	Vrk1	chr12	+	106056020	106056113	106042836	106042892	106057842	106057975	7414	125, 144, 177	1, 2, 3	140, 165	15, 13	192	99	1.29e-07	6.28126e-05	0.985,0.974,0.968	0.828,0.867	0.128
ENSMUSG00000021760.5	Gpx8	chr13	-	113045431	113045693	113042758	113043299	113046171	113046410	12661	78, 63, 128	9, 7, 3	151, 116	0, 0	361	99	1.33574e-07	6.41725e-05	0.704,0.712,0.921	1.0,1.0	-0.221
ENSMUSG00000038535.17	Zfp280d	chr9	+	72329708	72329953	72329027	72329162	72330865	72331173	21435	11, 2, 6	47, 20, 38	16, 23	19, 20	344	99	1.498e-07	7.1021e-05	0.063,0.028,0.043	0.195,0.249	-0.177
ENSMUSG00000023951.17	Vegfa	chr17	-	46022276	46022348	46020990	46021122	46024064	46024094	10987	71, 80, 126	82, 69, 103	314, 329	145, 129	171	99	1.51962e-07	7.11101e-05	0.334,0.402,0.415	0.556,0.596	-0.192
ENSMUSG00000063052.9	Lrrc40	chr3	+	158041619	158041659	158040440	158040622	158043560	158043690	3307	32, 32, 38	26, 9, 20	19, 17	50, 47	139	99	1.55885e-07	7.20107e-05	0.467,0.717,0.575	0.213,0.205	0.377
ENSMUSG00000038777.19	Sema6c	chr3	+	95167412	95167476	95167005	95167120	95167623	95167680	10372	39, 25, 49	1, 0, 0	23, 49	5, 8	163	99	1.68041e-07	7.66437e-05	0.959,1.0,1.0	0.736,0.788	0.224
ENSMUSG00000045962.16	Wnk1	chr6	-	119953770	119954232	119952684	119952969	119956070	119956196	45618	647, 553, 790	161, 129, 173	1030, 971	113, 131	561	99	1.74075e-07	7.84035e-05	0.415,0.431,0.446	0.617,0.567	-0.161
ENSMUSG00000038587.10	Akap12	chr10	+	4353141	4357939	4313742	4313857	4358477	4359470	22198	26408, 24029, 31582	9, 1, 4	31174, 34035	31, 18	4897	99	1.88803e-07	8.3987e-05	0.983,0.998,0.994	0.953,0.975	0.028
ENSMUSG00000021012.16	Zc3h14	chr12	+	98780047	98780280	98774244	98774319	98783581	98783702	3590	539, 528, 646	71, 63, 62	739, 818	44, 33	332	99	1.94922e-07	8.56515e-05	0.694,0.714,0.757	0.834,0.881	-0.136
ENSMUSG00000021932.13	Rnaseh2b	chr14	+	62348520	62348628	62346567	62346642	62350399	62350476	13035	337, 243, 299	5, 3, 17	336, 354	40, 27	207	99	2.08802e-07	9.06453e-05	0.97,0.975,0.894	0.801,0.862	0.115
ENSMUSG00000031565.18	Fgfr1	chr8	+	25563373	25563524	25562137	25562328	25564339	25564484	31484	62, 45, 53	160, 154, 192	18, 22	194, 160	250	99	2.20999e-07	9.4798e-05	0.133,0.104,0.099	0.035,0.052	0.068
ENSMUSG00000030512.13	Snrpa1	chr7	+	66070118	66070198	66069423	66069526	66070589	66070665	6132	1130, 889, 1234	8, 14, 10	950, 1085	26, 38	179	99	2.35566e-07	9.86967e-05	0.987,0.972,0.986	0.953,0.94	0.035
ENSMUSG00000031651.5	Triml1	chr8	-	43131071	43131573	43130032	43130688	43136275	43136559	19200	337, 314, 408	263, 265, 355	632, 656	274, 324	601	99	2.34281e-07	9.86967e-05	0.174,0.163,0.159	0.275,0.25	-0.097
ENSMUSG00000030795.18	Fus	chr7	+	127974399	127974434	127972553	127972770	127975887	127975920	28694	1851, 1909, 2240	16, 13, 15	1341, 1669	40, 26	134	99	2.47363e-07	0.000102448	0.988,0.991,0.991	0.961,0.979	0.02
ENSMUSG00000015522.18	Arnt	chr3	+	95466792	95466837	95460376	95460421	95470176	95470390	15529	342, 318, 419	10, 10, 21	425, 457	40, 54	144	99	2.57028e-07	0.000105241	0.959,0.956,0.932	0.88,0.853	0.082
ENSMUSG00000017677.11	Wsb1	chr11	-	79243399	79243575	79241983	79242156	79244462	79244563	24343	626, 626, 1070	47, 41, 49	1398, 1477	35, 36	275	99	2.62295e-07	0.000106191	0.827,0.846,0.887	0.935,0.937	-0.083
ENSMUSG00000036817.14	Sun1	chr5	+	139231126	139231237	139226705	139226885	139233470	139233569	12772	158, 205, 215	16, 5, 19	194, 272	66, 51	210	99	2.67427e-07	0.000107066	0.823,0.951,0.842	0.581,0.715	0.224
ENSMUSG00000021115.15	Vrk1	chr12	+	106055801	106055910	106042836	106042892	106057842	106057975	7413	14, 17, 11	1, 2, 3	6, 10	15, 13	208	99	2.75143e-07	0.000108944	0.87,0.802,0.636	0.16,0.268	0.555
ENSMUSG00000057649.6	Brd9	chr13	+	73940907	73941156	73940715	73940790	73941943	73942054	33305	5, 7, 4	71, 63, 75	24, 14	41, 61	348	99	3.52485e-07	0.000138051	0.02,0.031,0.015	0.143,0.061	-0.08
ENSMUSG00000029328.15	Hnrnpdl	chr5	-	100035634	100035739	100034726	100034984	100036103	100036195	8734	336, 360, 473	204, 198, 211	677, 559	141, 175	204	99	3.68242e-07	0.000141581	0.444,0.469,0.521	0.7,0.608	-0.176
ENSMUSG00000089872.10	Rps6kc1	chr1	-	190904942	190905118	190899450	190899571	190911555	190911738	18514	8, 11, 8	0, 1, 0	9, 6	4, 5	275	99	3.69355e-07	0.000141581	1.0,0.798,1.0	0.448,0.302	0.558
ENSMUSG00000055436.18	Srsf11	chr3	-	158023242	158023359	158022840	158022950	158026724	158026858	8811	45, 18, 52	383, 373, 531	69, 92	432, 390	216	99	4.32037e-07	0.000162158	0.051,0.022,0.043	0.068,0.098	-0.044
ENSMUSG00000060373.15	Hnrnpc	chr14	-	52098014	52098544	52084271	52084391	52103888	52103993	17238	425, 426, 434	734, 655, 1185	378, 400	1378, 1217	629	99	4.31007e-07	0.000162158	0.084,0.093,0.055	0.041,0.049	0.032
ENSMUSG00000026511.7	Srp9	chr1	+	182128683	182128752	182124749	182124975	182131335	182132407	16180	571, 479, 642	17, 15, 16	635, 643	49, 47	168	99	4.57143e-07	0.000169812	0.952,0.95,0.959	0.884,0.89	0.067
ENSMUSG00000041815.14	Poldip3	chr15	-	83137467	83137554	83135293	83135389	83138131	83138522	22304	655, 603, 902	57, 46, 50	607, 692	107, 85	186	99	4.62882e-07	0.00017019	0.859,0.875,0.906	0.751,0.812	0.098
ENSMUSG00000031068.8	Glrx3	chr7	+	137452452	137452541	137444978	137445087	137452696	137452771	20067	27, 29, 44	632, 647, 713	76, 78	673, 717	188	99	5.09969e-07	0.000182634	0.022,0.023,0.031	0.056,0.054	-0.03
ENSMUSG00000004677.17	Myo9b	chr8	+	71340759	71340799	71338906	71339020	71342761	71342884	24612	93, 86, 124	0, 0, 0	72, 108	9, 5	139	99	5.11934e-07	0.000182634	1.0,1.0,1.0	0.851,0.939	0.105
ENSMUSG00000117284.1	Gm7072	chr17	-	22292407	22292455	22289768	22289895	22309504	22309597	29482	10, 14, 14	0, 0, 1	9, 18	3, 8	147	99	5.11719e-07	0.000182634	1.0,1.0,0.904	0.669,0.602	0.333
ENSMUSG00000018196.18	Glrx2	chr1	+	143745877	143746094	143742650	143745223	143746507	143746774	34119	66, 64, 76	121, 131, 143	32, 21	123, 137	316	99	5.24537e-07	0.000183496	0.146,0.133,0.143	0.075,0.046	0.08
ENSMUSG00000061186.15	Sfmbt2	chr2	+	10380184	10380235	10372435	10372616	10393264	10393406	34568	15, 9, 15	0, 0, 0	18, 17	5, 4	150	99	5.2041e-07	0.000183496	1.0,1.0,1.0	0.704,0.737	0.28
ENSMUSG00000040225.15	Prrc2c	chr1	-	162675604	162675841	162674102	162674151	162676690	162676817	2539	327, 308, 497	214, 182, 225	721, 678	165, 222	336	99	5.69456e-07	0.000197295	0.31,0.333,0.394	0.563,0.474	-0.173
ENSMUSG00000041415.10	Dicer1	chr12	-	104737768	104737866	104731799	104731987	104738782	104738837	864	68, 70, 91	5, 13, 4	74, 87	0, 0	197	99	5.90686e-07	0.000202701	0.872,0.73,0.92	1.0,1.0	-0.159
ENSMUSG00000024236.18	Svil	chr18	+	5055979	5056849	5054017	5054098	5058124	5058159	9945	25, 30, 35	1, 4, 3	36, 47	0, 0	969	99	6.13181e-07	0.000208435	0.719,0.434,0.544	1.0,1.0	-0.434
ENSMUSG00000021288.19	Klc1	chr12	+	111795547	111795678	111789324	111789486	111806007	111806074	22450	156, 133, 210	13, 12, 21	173, 206	2, 4	230	99	6.53312e-07	0.000217586	0.838,0.827,0.811	0.974,0.957	-0.14
ENSMUSG00000068115.13	Ninl	chr2	-	150966323	150966364	150966077	150966242	150971023	150971080	33264	2, 2, 3	0, 0, 0	3, 3	5, 1	140	99	6.58216e-07	0.000217586	1.0,1.0,1.0	0.298,0.68	0.511
ENSMUSG00000070371.11	Prss36	chr7	-	127934138	127934280	127933566	127933832	127934509	127934627	39966	7, 14, 19	0, 0, 2	12, 13	7, 7	241	99	6.49602e-07	0.000217586	1.0,1.0,0.796	0.413,0.433	0.509
ENSMUSG00000039953.13	Clstn1	chr4	+	149626086	149626116	149614049	149614172	149627211	149627325	27607	49, 40, 61	164, 170, 260	28, 34	283, 318	129	99	6.71828e-07	0.000220067	0.187,0.153,0.153	0.071,0.076	0.091
ENSMUSG00000020121.15	Srgap1	chr10	-	121828728	121828762	121825633	121825694	121829226	121829329	12883	3, 3, 8	8, 5, 6	4, 3	0, 0	133	99	6.88024e-07	0.000223341	0.218,0.309,0.498	1.0,1.0	-0.658
ENSMUSG00000034826.14	Nup54	chr5	-	92425622	92425810	92424273	92424470	92428099	92428326	30618	695, 596, 713	7, 11, 11	662, 722	41, 22	287	99	7.50541e-07	0.00024146	0.972,0.949,0.957	0.848,0.919	0.076
ENSMUSG00000027203.15	Dut	chr2	+	125250972	125251017	125249165	125249257	125256848	125256923	14563	798, 690, 877	18, 9, 18	804, 875	36, 49	144	99	8.45549e-07	0.000269618	0.968,0.981,0.971	0.939,0.925	0.041
ENSMUSG00000003068.16	Stk11	chr10	+	80128390	80129700	80127903	80128100	80129904	80130111	41812	378, 315, 420	247, 213, 344	271, 317	375, 371	1409	99	8.8503e-07	0.000279732	0.097,0.094,0.079	0.048,0.057	0.038
ENSMUSG00000037108.13	Zcwpw1	chr5	+	137816892	137816976	137812001	137812100	137817457	137817524	34939	133, 89, 153	21, 11, 15	152, 139	45, 58	183	99	9.39461e-07	0.000294354	0.774,0.814,0.847	0.646,0.565	0.206
ENSMUSG00000039286.12	Fndc3b	chr3	-	27682737	27682814	27642950	27643089	27710370	27710398	42403	3, 1, 1	0, 1, 0	0, 1	1, 1	176	99	1.02574e-06	0.000318616	1.0,0.36,1.0	0.0,0.36	0.607
ENSMUSG00000069089.8	Cdk7	chr13	-	100722679	100722713	100711496	100711596	100730457	100730517	31053	109, 115, 103	2, 2, 1	110, 143	22, 6	133	99	1.05244e-06	0.000323971	0.976,0.977,0.987	0.788,0.947	0.113
ENSMUSG00000032580.12	Rbm5	chr9	-	107750007	107750092	107749707	107749799	107750462	107750548	44656	246, 145, 279	2, 2, 4	290, 283	18, 16	184	99	1.06096e-06	0.000323971	0.985,0.975,0.974	0.897,0.905	0.077
ENSMUSG00000055762.16	Eef1d	chr15	-	75902678	75903818	75901131	75901252	75909244	75909340	14053	90, 100, 132	59, 45, 93	82, 62	99, 99	1239	99	1.08284e-06	0.000327872	0.109,0.151,0.102	0.062,0.048	0.066
ENSMUSG00000045751.16	Mms22l	chr4	+	24500036	24500086	24497837	24497963	24502747	24502835	18612	180, 124, 145	1, 4, 7	108, 127	24, 10	149	99	1.0986e-06	0.000329874	0.992,0.954,0.932	0.749,0.894	0.138
ENSMUSG00000034145.14	Tmem63c	chr12	+	87038441	87038590	87026563	87026590	87052825	87052888	35647	4, 2, 3	0, 3, 0	0, 0	5, 2	248	99	1.12943e-06	0.000336329	1.0,0.21,1.0	0.0,0.0	0.737
ENSMUSG00000018906.14	P4ha2	chr11	+	54110481	54110552	54110208	54110314	54110985	54111082	29269	29, 20, 36	81, 84, 104	12, 5	84, 112	170	99	1.15772e-06	0.000341926	0.173,0.122,0.168	0.077,0.025	0.103
ENSMUSG00000060147.15	Serpinb6a	chr13	-	33935618	33935794	33931471	33931646	33935921	33935954	10783	129, 115, 163	112, 98, 80	249, 223	68, 74	275	99	1.16726e-06	0.000341942	0.293,0.297,0.423	0.569,0.52	-0.207
ENSMUSG00000007570.16	Fance	chr17	+	28317157	28317223	28316858	28316903	28317467	28317611	6688	89, 84, 141	25, 21, 52	91, 90	78, 60	165	99	1.21724e-06	0.000353707	0.681,0.706,0.619	0.412,0.474	0.226
ENSMUSG00000020516.15	Rps6kb1	chr11	-	86543930	86544045	86519891	86520039	86544565	86544765	22566	7, 9, 10	0, 0, 0	7, 9	3, 3	214	99	1.2492e-06	0.000360091	1.0,1.0,1.0	0.519,0.581	0.45
ENSMUSG00000043411.15	Usp48	chr4	+	137636933	137636987	137634897	137635008	137637764	137637890	27799	297, 303, 366	36, 20, 35	403, 393	80, 84	153	99	1.26575e-06	0.000360606	0.842,0.907,0.871	0.765,0.752	0.115
ENSMUSG00000001576.15	Ergic1	chr17	+	26654826	26654953	26641581	26641704	26655066	26655350	30872	69, 50, 96	156, 144, 206	200, 172	208, 241	226	99	1.27101e-06	0.000360606	0.162,0.132,0.17	0.296,0.238	-0.112
ENSMUSG00000053768.13	Chchd3	chr6	-	33008482	33008564	32892291	32892375	33059999	33060217	40681	10, 3, 9	1, 0, 0	4, 6	3, 4	181	99	1.30726e-06	0.000367992	0.845,1.0,1.0	0.422,0.451	0.512
ENSMUSG00000022948.16	Setd4	chr16	-	93593246	93593335	93590255	93591303	93596297	93596329	32055	64, 80, 79	1, 0, 0	59, 72	7, 5	188	99	1.35497e-06	0.000378466	0.971,1.0,1.0	0.816,0.883	0.141
ENSMUSG00000031576.16	Kcnu1	chr8	+	25911959	25912018	25910849	25910946	25913583	25913808	7311	2, 3, 4	1, 0, 4	0, 0	7, 4	158	99	1.36997e-06	0.000379713	0.556,1.0,0.385	0.0,0.0	0.647
ENSMUSG00000053291.15	Rab4b	chr7	-	27177260	27177392	27175796	27175893	27178726	27178876	32897	1, 0, 1	3, 1, 3	3, 3	1, 0	231	99	1.39473e-06	0.000383626	0.125,0.0,0.125	0.563,1.0	-0.698
ENSMUSG00000026219.14	Trip12	chr1	-	84795689	84795815	84793524	84794327	84814822	84814969	6022	130, 133, 108	452, 468, 657	62, 72	546, 552	225	99	1.60509e-06	0.000438079	0.112,0.111,0.067	0.048,0.054	0.046
ENSMUSG00000030852.18	Tacc2	chr7	+	130589969	130590026	130577483	130577516	130601836	130601937	44566	0, 0, 2	4, 6, 7	9, 8	3, 8	156	99	1.61702e-06	0.000438079	0.0,0.0,0.153	0.656,0.388	-0.471
ENSMUSG00000036834.16	Plch1	chr3	-	63885927	63886013	63870655	63870774	63899226	63899442	22854	4, 6, 9	0, 0, 0	1, 0	1, 2	185	99	1.64936e-06	0.000443506	1.0,1.0,1.0	0.349,0.0	0.826
ENSMUSG00000031536.6	Polb	chr8	-	22645044	22645094	22642304	22642356	22650488	22650555	3197	64, 65, 69	1, 2, 0	71, 63	14, 4	149	99	1.76107e-06	0.000463174	0.977,0.956,1.0	0.771,0.913	0.136
ENSMUSG00000036550.16	Cnot1	chr8	-	95734240	95734349	95733978	95734148	95735685	95735828	11130	1266, 1061, 1287	2, 6, 6	1310, 1273	20, 22	208	99	1.73992e-06	0.000463174	0.997,0.988,0.99	0.969,0.965	0.025
ENSMUSG00000024493.9	Lars	chr18	-	42250828	42250909	42245939	42246077	42257069	42257194	44505	214, 154, 210	0, 0, 0	207, 237	13, 4	180	99	1.75994e-06	0.000463174	1.0,1.0,1.0	0.898,0.97	0.066
ENSMUSG00000018428.15	Akap1	chr11	-	88843589	88843696	88841168	88841302	88843811	88843824	15508	5, 9, 10	0, 0, 0	11, 7	2, 4	206	99	1.82296e-06	0.000472844	1.0,1.0,1.0	0.726,0.457	0.408
ENSMUSG00000025261.18	Huwe1	chrX	+	151906264	151906363	151905355	151905431	151906950	151907084	33690	749, 673, 966	7, 1, 5	748, 837	21, 15	198	99	1.82408e-06	0.000472844	0.982,0.997,0.99	0.947,0.965	0.034
ENSMUSG00000096054.3	Syne1	chr10	-	5045265	5045334	5043610	5043753	5047530	5047858	869	2, 4, 3	2, 4, 3	2, 4	0, 0	168	99	1.96961e-06	0.000506921	0.371,0.371,0.371	1.0,1.0	-0.629
ENSMUSG00000000568.15	Hnrnpd	chr5	-	99976533	99976590	99967218	99967387	99978391	99978449	13499	454, 503, 588	482, 475, 584	294, 327	484, 564	156	99	1.99005e-06	0.000508549	0.374,0.402,0.39	0.278,0.269	0.115
ENSMUSG00000029062.14	Cdk11b	chr4	+	155625184	155625339	155624853	155624941	155625530	155625654	15625	62, 36, 65	99, 77, 112	32, 19	119, 111	254	99	2.05933e-06	0.000522548	0.196,0.154,0.184	0.095,0.063	0.099
ENSMUSG00000060147.15	Serpinb6a	chr13	-	33935626	33935794	33931471	33931646	33935921	33935996	10784	114, 106, 160	112, 98, 80	245, 207	68, 74	267	99	2.13983e-06	0.000539177	0.274,0.286,0.426	0.572,0.509	-0.212
ENSMUSG00000003452.15	Bicd1	chr6	+	149550349	149550425	149520352	149520546	149556643	149556731	38842	0, 1, 3	1, 2, 2	1, 1	0, 0	175	99	2.18828e-06	0.000547524	0.0,0.22,0.459	1.0,1.0	-0.774
ENSMUSG00000031488.14	Rab11fip1	chr8	-	27151596	27153159	27150694	27150803	27154145	27154935	41348	409, 406, 522	98, 120, 164	528, 406	263, 210	1662	99	2.20335e-06	0.000547524	0.199,0.168,0.159	0.107,0.103	0.07
ENSMUSG00000020130.9	Tbc1d15	chr10	-	115239271	115239346	115233119	115233258	115240848	115240947	9228	375, 373, 444	3, 4, 0	401, 429	20, 7	174	99	2.2222e-06	0.000548427	0.986,0.982,1.0	0.919,0.972	0.044
ENSMUSG00000041846.15	Ppp4r3a	chr12	-	101045525	101045681	101044489	101044659	101049659	101049818	41650	60, 40, 61	59, 58, 51	109, 110	49, 43	255	99	2.36422e-06	0.000579508	0.283,0.211,0.317	0.463,0.498	-0.21
ENSMUSG00000045983.16	Eif4g1	chr16	+	20673598	20673655	20672748	20672876	20673867	20673961	29377	595, 598, 800	105, 94, 160	513, 595	182, 172	156	99	2.44028e-06	0.000594108	0.782,0.801,0.76	0.641,0.687	0.117
ENSMUSG00000030960.16	Eef1akmt2	chr7	-	132831359	132831576	132827456	132827882	132850594	132850709	3606	138, 119, 150	10, 3, 10	124, 153	0, 1	316	99	2.5101e-06	0.000607006	0.812,0.926,0.825	1.0,0.98	-0.136
ENSMUSG00000063884.6	Ptcd3	chr6	-	71907652	71907689	71905097	71905143	71907793	71907846	30889	379, 337, 365	18, 11, 6	298, 338	0, 0	136	99	2.57638e-06	0.00061888	0.939,0.957,0.978	1.0,1.0	-0.042
ENSMUSG00000030960.16	Eef1akmt2	chr7	-	132837099	132837207	132827780	132827882	132850594	132850709	3608	60, 50, 52	10, 3, 10	46, 61	0, 1	207	99	2.62228e-06	0.000625734	0.742,0.889,0.713	1.0,0.967	-0.202
ENSMUSG00000058806.15	Col13a1	chr10	-	61891207	61891264	61890078	61890144	61892955	61892982	21339	2, 1, 1	0, 1, 0	0, 1	3, 1	156	99	2.76558e-06	0.000655588	1.0,0.388,1.0	0.0,0.388	0.602
ENSMUSG00000060147.15	Serpinb6a	chr13	-	33935572	33935794	33931471	33931646	33935921	33935977	10782	156, 144, 224	112, 98, 80	324, 299	68, 74	321	99	2.86593e-06	0.000674698	0.3,0.312,0.463	0.595,0.555	-0.217
ENSMUSG00000021932.13	Rnaseh2b	chr14	+	62348561	62348628	62346567	62346642	62350399	62350476	13036	156, 101, 141	5, 3, 17	178, 151	40, 27	166	99	2.88364e-06	0.000674698	0.949,0.953,0.832	0.726,0.769	0.164
ENSMUSG00000078671.11	Chd2	chr7	-	73540771	73540904	73519476	73519708	73541245	73541745	11657	41, 37, 47	1, 0, 0	45, 38	6, 4	232	99	2.96569e-06	0.000687939	0.946,1.0,1.0	0.762,0.802	0.2
ENSMUSG00000058550.15	Dppa4	chr16	+	48289327	48289378	48289038	48289100	48291013	48291314	42895	187, 132, 172	68, 46, 53	189, 193	33, 21	150	99	2.97842e-06	0.000687939	0.645,0.654,0.682	0.791,0.858	-0.164
ENSMUSG00000059796.16	Eif4a1	chr11	-	69670927	69671101	69670614	69670747	69672278	69672315	9261	2163, 1972, 2970	21, 16, 31	2987, 3292	80, 52	273	99	3.09945e-06	0.000711333	0.974,0.978,0.972	0.931,0.958	0.03
ENSMUSG00000025856.15	Pdgfa	chr5	-	138978621	138978690	138976515	138977227	138979145	138979272	5967	27, 37, 49	143, 132, 204	28, 25	292, 268	168	99	3.17854e-06	0.000724868	0.1,0.142,0.124	0.053,0.052	0.07
ENSMUSG00000024542.9	Cep192	chr18	+	67855284	67855375	67854050	67854227	67856147	67856324	40103	259, 203, 247	0, 0, 0	242, 281	9, 8	190	99	3.2408e-06	0.000734419	1.0,1.0,1.0	0.933,0.948	0.059
ENSMUSG00000060373.15	Hnrnpc	chr14	-	52097321	52098544	52084114	52084391	52103888	52104004	17236	597, 610, 626	734, 655, 1185	573, 603	1378, 1217	1322	99	3.51492e-06	0.00079156	0.057,0.065,0.038	0.03,0.036	0.02
ENSMUSG00000024073.16	Birc6	chr17	+	74686120	74686293	74677165	74677379	74689217	74689363	8249	31, 27, 47	76, 96, 105	81, 64	82, 83	272	99	3.79435e-06	0.000849181	0.129,0.093,0.14	0.264,0.219	-0.121
ENSMUSG00000031788.14	Kifc3	chr8	-	95100646	95100673	95099827	95100452	95101408	95101517	12921	29, 24, 37	23, 17, 22	11, 22	41, 43	126	99	4.04506e-06	0.000899701	0.498,0.526,0.569	0.174,0.287	0.301
ENSMUSG00000028693.15	Nasp	chr4	-	116610402	116611377	116605683	116605763	116611971	116612081	23107	12260, 10144, 13301	57, 39, 46	11058, 12046	19, 19	1074	99	4.1062e-06	0.000907697	0.952,0.96,0.964	0.982,0.983	-0.024
ENSMUSG00000058886.9	Deaf1	chr7	-	141324441	141324616	141324081	141324179	141327278	141327584	35366	299, 326, 405	16, 14, 21	415, 533	7, 5	274	99	4.31996e-06	0.000949126	0.871,0.894,0.875	0.955,0.975	-0.085
ENSMUSG00000045438.12	Cox19	chr5	-	139339464	139339576	139338309	139338375	139342562	139342674	22800	0, 4, 2	98, 80, 112	15, 9	90, 99	211	99	4.40465e-06	0.000961869	0.0,0.023,0.008	0.073,0.041	-0.047
ENSMUSG00000030016.14	Zfp638	chr6	+	83928652	83930165	83914372	83914479	83934948	83935010	1350	1323, 1134, 1112	28, 36, 55	747, 978	76, 71	1612	99	4.60364e-06	0.000993498	0.744,0.659,0.554	0.376,0.458	0.235
ENSMUSG00000039844.20	Rapgef1	chr2	+	29719592	29719850	29707197	29707400	29720642	29720738	15478	3, 2, 5	1, 2, 2	5, 5	0, 0	357	99	4.60464e-06	0.000993498	0.454,0.217,0.409	1.0,1.0	-0.64
ENSMUSG00000042390.9	Gatad2b	chr3	+	90324041	90324094	90293183	90293424	90341655	90341994	39027	2, 9, 6	35, 23, 47	0, 0	47, 74	152	99	4.75824e-06	0.00102053	0.036,0.203,0.077	0.0,0.0	0.105
ENSMUSG00000023044.2	Csad	chr15	-	102178526	102178616	102176998	102177786	102178780	102178832	9232	61, 49, 72	4, 2, 8	85, 126	0, 0	189	99	5.09005e-06	0.00108524	0.889,0.928,0.825	1.0,1.0	-0.119
ENSMUSG00000036678.8	Aaas	chr15	-	102347035	102347091	102345576	102345675	102349952	102350080	29001	185, 137, 179	0, 1, 2	189, 234	14, 6	155	99	5.15752e-06	0.00108691	1.0,0.989,0.983	0.896,0.961	0.062
ENSMUSG00000031095.15	Cul4b	chrX	-	38542050	38542158	38540936	38541050	38543331	38543417	31491	1306, 1184, 1477	19, 9, 20	1465, 1368	54, 30	207	99	5.15822e-06	0.00108691	0.97,0.984,0.972	0.928,0.956	0.033
ENSMUSG00000032966.14	Fkbp1a	chr2	+	151544012	151544140	151542817	151542865	151557385	151557498	14857	26, 30, 54	459, 434, 617	10, 31	665, 738	227	99	5.32555e-06	0.00111564	0.024,0.029,0.037	0.007,0.018	0.018
ENSMUSG00000025041.17	Nt5c2	chr19	-	46898327	46898521	46897575	46897669	46898621	46898679	33246	31, 25, 41	64, 82, 65	64, 48	39, 48	293	99	5.5978e-06	0.00116589	0.141,0.093,0.176	0.357,0.253	-0.168
ENSMUSG00000020694.17	Tlk2	chr11	+	105210544	105210640	105209793	105209837	105221185	105221353	36590	298, 283, 416	37, 33, 55	349, 407	21, 17	195	99	5.72832e-06	0.00118622	0.803,0.813,0.793	0.894,0.924	-0.106
ENSMUSG00000031697.12	Orc6	chr8	+	85302795	85302959	85301108	85301238	85303361	85303451	31374	706, 538, 719	151, 116, 200	489, 614	299, 235	263	99	5.84741e-06	0.00120396	0.638,0.636,0.575	0.381,0.496	0.178
ENSMUSG00000030189.15	Ybx3	chr6	-	131375973	131376180	131370322	131370414	131379357	131379480	41005	2855, 2752, 3910	348, 417, 502	4678, 4951	389, 418	306	99	6.18876e-06	0.00126701	0.726,0.681,0.716	0.796,0.793	-0.087
ENSMUSG00000060147.15	Serpinb6a	chr13	-	33935568	33935794	33931471	33931646	33935921	33935955	10781	191, 155, 240	112, 98, 80	336, 316	68, 74	325	99	6.32683e-06	0.00128796	0.342,0.325,0.477	0.601,0.565	-0.202
ENSMUSG00000068921.14	Dap3	chr3	-	88928208	88928367	88927010	88927070	88928446	88928527	42374	1242, 1137, 1514	23, 25, 23	1685, 1779	8, 13	258	99	6.59042e-06	0.00133408	0.954,0.946,0.962	0.988,0.981	-0.03
ENSMUSG00000020798.14	Spns3	chr11	-	72505055	72505121	72499637	72499736	72529533	72529723	23397	6, 3, 4	1, 0, 0	8, 1	4, 3	165	99	7.08397e-06	0.00142597	0.783,1.0,1.0	0.545,0.167	0.572
ENSMUSG00000034101.14	Ctnnd1	chr2	-	84605183	84605246	84603648	84603752	84608328	84608416	29783	348, 323, 309	75, 72, 104	236, 292	127, 133	162	99	7.37689e-06	0.00147669	0.739,0.733,0.645	0.532,0.573	0.153
ENSMUSG00000021012.16	Zc3h14	chr12	+	98779107	98779267	98774244	98774319	98783581	98783702	3589	345, 283, 398	71, 63, 62	437, 405	44, 33	259	99	7.5316e-06	0.00149109	0.65,0.632,0.71	0.792,0.824	-0.144
ENSMUSG00000032580.12	Rbm5	chr9	-	107759775	107759849	107756908	107756992	107760321	107760391	44658	165, 126, 179	3, 1, 8	136, 172	14, 18	173	99	7.50536e-06	0.00149109	0.969,0.986,0.928	0.848,0.845	0.114
ENSMUSG00000022749.8	Tbc1d23	chr16	-	57181491	57181536	57177931	57178020	57182850	57182990	29261	5, 5, 16	75, 81, 115	3, 0	135, 140	144	99	7.68512e-06	0.00151317	0.044,0.041,0.087	0.015,0.0	0.05
ENSMUSG00000027699.19	Ect2	chr3	-	27146836	27146882	27145955	27146045	27148992	27149072	3110	121, 90, 122	6, 3, 3	116, 136	31, 12	145	99	7.82646e-06	0.00153262	0.932,0.953,0.965	0.719,0.886	0.148
ENSMUSG00000002279.19	Lmf1	chr17	+	25588675	25588742	25585542	25585852	25612295	25612444	65	4, 3, 2	1, 0, 0	2, 3	2, 3	166	99	7.94092e-06	0.00154663	0.705,1.0,1.0	0.374,0.374	0.528
ENSMUSG00000042605.16	Atxn2	chr5	+	121785758	121785866	121785073	121785412	121786333	121786404	12590	197, 137, 196	0, 1, 0	161, 147	4, 9	207	99	8.06277e-06	0.00156192	1.0,0.985,1.0	0.951,0.887	0.076
ENSMUSG00000085396.7	Firre	chrX	-	50573014	50573141	50569276	50570291	50573223	50573351	18163	85, 117, 90	9, 17, 10	135, 120	5, 1	226	99	8.11992e-06	0.00156458	0.805,0.751,0.798	0.922,0.981	-0.167
ENSMUSG00000032872.16	Cyb5r4	chr9	+	87066686	87066813	87059364	87059451	87076827	87077381	18368	216, 184, 191	18, 6, 5	218, 227	2, 1	226	99	8.29523e-06	0.00158986	0.84,0.931,0.944	0.979,0.99	-0.08
ENSMUSG00000087368.7	BC065397	chrX	+	136743542	136743672	136743402	136743460	136744492	136744587	2919	10, 10, 14	6, 1, 2	14, 17	0, 0	229	99	8.85447e-06	0.00168807	0.419,0.812,0.752	1.0,1.0	-0.339
ENSMUSG00000037339.17	Fam53a	chr5	-	33608330	33608489	33607463	33608227	33610431	33610486	40606	41, 30, 53	58, 46, 65	79, 75	51, 37	258	99	9.05945e-06	0.00171805	0.213,0.2,0.238	0.373,0.438	-0.188
ENSMUSG00000032966.14	Fkbp1a	chr2	+	151543905	151544140	151542817	151542865	151557385	151557475	14855	38, 39, 72	459, 434, 617	23, 40	665, 738	334	99	9.19639e-06	0.00173489	0.024,0.026,0.033	0.01,0.016	0.015
ENSMUSG00000037266.18	Rsrp1	chr4	+	134925776	134925821	134925292	134925432	134926734	134926818	31092	60, 61, 95	58, 68, 69	50, 65	221, 106	144	99	9.25307e-06	0.00173649	0.416,0.381,0.486	0.135,0.297	0.212
ENSMUSG00000000078.7	Klf6	chr13	+	5863557	5863625	5861540	5861842	5864767	5865344	34849	11, 9, 18	136, 117, 176	4, 3	201, 186	167	99	9.74014e-06	0.00181843	0.046,0.044,0.057	0.012,0.009	0.038
ENSMUSG00000029152.13	Ociad1	chr5	+	73293965	73294010	73292806	73292976	73294284	73294347	22119	144, 153, 203	437, 390, 586	174, 158	766, 833	144	99	1.03303e-05	0.00190882	0.185,0.212,0.192	0.135,0.115	0.071
ENSMUSG00000016664.16	Pacsin2	chr15	-	83452866	83452965	83401866	83401999	83464458	83464552	34972	15, 23, 23	223, 212, 293	6, 9	289, 315	198	99	1.02781e-05	0.00190882	0.033,0.051,0.038	0.01,0.014	0.029
ENSMUSG00000027774.16	Gfm1	chr3	+	67453669	67453726	67451298	67451400	67456572	67456710	28389	364, 276, 373	1, 2, 4	308, 375	13, 11	156	99	1.05802e-05	0.00194504	0.996,0.989,0.983	0.938,0.956	0.042
ENSMUSG00000029227.15	Fip1l1	chr5	+	74564518	74564626	74557039	74557149	74571098	74571192	16809	187, 181, 260	140, 78, 161	168, 135	222, 145	207	99	1.07033e-05	0.00195767	0.39,0.526,0.436	0.266,0.308	0.164
ENSMUSG00000030279.15	C2cd5	chr6	-	143072542	143072694	143061752	143061861	143078262	143078461	9906	210, 190, 240	0, 3, 2	209, 211	12, 7	251	99	1.09624e-05	0.00198491	1.0,0.962,0.979	0.873,0.922	0.083
ENSMUSG00000078681.10	Tm2d3	chr7	+	65693850	65693943	65693061	65693569	65695142	65695327	24274	58, 65, 78	83, 82, 112	56, 66	176, 173	192	99	1.0945e-05	0.00198491	0.265,0.29,0.264	0.141,0.164	0.12
ENSMUSG00000042772.15	Smg7	chr1	-	152843229	152843379	152841512	152841593	152844035	152844407	37858	162, 141, 215	108, 106, 110	278, 228	87, 78	249	99	1.14952e-05	0.00207098	0.374,0.346,0.437	0.56,0.538	-0.163
ENSMUSG00000006498.16	Ptbp1	chr10	+	79856338	79856534	79854664	79854721	79858751	79858824	10085	325, 310, 451	7, 3, 19	525, 545	51, 28	295	99	1.16959e-05	0.00209083	0.94,0.972,0.888	0.776,0.867	0.112
ENSMUSG00000039176.17	Polg	chr7	-	79461697	79461893	79460515	79460680	79464603	79465371	12710	211, 248, 334	5, 7, 4	258, 222	21, 14	295	99	1.17215e-05	0.00209083	0.934,0.922,0.966	0.805,0.842	0.117
ENSMUSG00000044768.16	D1Ertd622e	chr1	-	97654599	97654689	97606317	97646361	97661830	97662074	42015	18, 19, 23	0, 0, 1	31, 15	3, 6	189	99	1.19072e-05	0.00211349	1.0,1.0,0.923	0.844,0.567	0.269
ENSMUSG00000032657.15	Fam189b	chr3	+	89185733	89185833	89185433	89185609	89186778	89186848	33109	31, 19, 21	0, 0, 0	15, 31	2, 5	199	99	1.2136e-05	0.00214355	1.0,1.0,1.0	0.789,0.755	0.228
ENSMUSG00000072109.11	A530040E14Rik	chr1	+	85107184	85107290	85106633	85106690	85111489	85111566	14552	2, 4, 2	1, 1, 2	0, 0	1, 2	205	99	1.30263e-05	0.00227846	0.491,0.659,0.326	0.0,0.0	0.492
ENSMUSG00000025572.17	Tmc6	chr11	-	117781449	117781532	117779162	117779291	117782158	117782198	30631	5, 3, 4	0, 0, 0	4, 6	1, 4	182	99	1.29913e-05	0.00227846	1.0,1.0,1.0	0.685,0.449	0.433
ENSMUSG00000068735.14	Trp53i11	chr2	+	93189088	93189223	93187547	93187747	93196896	93196978	14426	7, 8, 12	29, 29, 52	1, 3	52, 59	234	99	1.32452e-05	0.00230556	0.093,0.105,0.089	0.008,0.021	0.081
ENSMUSG00000024985.20	Tcf7l2	chr19	+	55924529	55924580	55923895	55923944	55925976	55926049	8257	7, 4, 11	3, 6, 1	4, 6	0, 0	150	99	1.34322e-05	0.00231574	0.606,0.306,0.879	1.0,1.0	-0.403
ENSMUSG00000055116.8	Arntl	chr7	+	113274625	113274753	113234622	113234696	113280649	113280802	41139	20, 30, 34	6, 2, 4	35, 28	0, 0	227	99	1.34098e-05	0.00231574	0.592,0.867,0.788	1.0,1.0	-0.251
ENSMUSG00000072479.10	Xlr5b	chrX	+	73156469	73156568	73154982	73155082	73157787	73157851	41450	0, 6, 1	3, 1, 1	3, 3	0, 0	198	99	1.35816e-05	0.00233035	0.0,0.75,0.333	1.0,1.0	-0.639
ENSMUSG00000032301.13	Psma4	chr9	+	54951343	54951428	54950814	54950903	54952081	54952108	15104	25, 22, 29	397, 347, 473	11, 12	523, 526	184	99	1.36931e-05	0.00233835	0.033,0.033,0.032	0.011,0.012	0.021
ENSMUSG00000061207.11	Stk19	chr17	-	34824513	34824661	34823992	34824324	34824750	34824848	21834	103, 95, 144	8, 2, 13	133, 129	1, 1	247	99	1.39929e-05	0.00237826	0.838,0.95,0.816	0.982,0.981	-0.114
ENSMUSG00000078926.8	Cdc20b	chr13	+	113059697	113059831	113055900	113056129	113064236	113064330	12783	6, 1, 5	0, 0, 0	4, 1	2, 2	233	99	1.41431e-05	0.00239251	1.0,1.0,1.0	0.459,0.175	0.683
ENSMUSG00000006498.16	Ptbp1	chr10	+	79856503	79856534	79854426	79854721	79858751	79858824	10086	1298, 1138, 1721	7, 3, 19	2130, 2158	51, 28	130	99	1.48669e-05	0.00250319	0.993,0.997,0.986	0.97,0.983	0.016
ENSMUSG00000029001.15	Fbxo44	chr4	-	148156394	148156490	148155497	148156281	148156608	148156706	21494	12, 9, 16	2, 1, 5	40, 20	0, 0	195	99	1.49808e-05	0.00251064	0.753,0.82,0.619	1.0,1.0	-0.269
ENSMUSG00000030352.15	Tspan9	chr6	-	128078026	128078126	128034165	128034245	128083381	128083481	41165	15, 13, 16	56, 50, 95	9, 7	153, 116	199	99	1.51205e-05	0.00252233	0.118,0.115,0.077	0.028,0.029	0.075
ENSMUSG00000061613.13	U2af1	chr17	-	31652501	31652568	31648844	31648894	31658652	31658755	42747	129, 127, 179	33, 23, 46	236, 220	122, 93	166	99	1.5238e-05	0.00253022	0.7,0.767,0.699	0.536,0.585	0.161
ENSMUSG00000028964.14	Park7	chr4	-	150905249	150905309	150901007	150901094	150907039	150907141	33516	642, 628, 818	13, 15, 15	712, 837	38, 39	159	99	1.55553e-05	0.00257105	0.969,0.963,0.971	0.921,0.93	0.042
ENSMUSG00000054484.14	Tmem62	chr2	+	120993477	120993637	120990330	120990486	120996405	120996519	26027	12, 9, 13	1, 0, 0	13, 14	2, 5	259	99	1.57916e-05	0.00259819	0.821,1.0,1.0	0.713,0.517	0.325
ENSMUSG00000038416.15	Cdc16	chr8	+	13768560	13768634	13767537	13767587	13769376	13769502	26633	569, 487, 527	7, 7, 2	553, 595	17, 22	173	99	1.59016e-05	0.00260439	0.979,0.975,0.993	0.949,0.939	0.038
ENSMUSG00000054752.16	Fsd1l	chr4	+	53655740	53655763	53649791	53649893	53659512	53659634	19241	3, 1, 5	2, 3, 7	0, 0	4, 5	122	99	1.61134e-05	0.00262715	0.549,0.213,0.367	0.0,0.0	0.376
ENSMUSG00000028282.12	Casp8ap2	chr4	+	32643539	32646660	32634767	32634883	32648026	32648126	27351	1985, 1673, 1987	0, 0, 0	1815, 2182	12, 0	3220	99	1.66491e-05	0.00270226	1.0,1.0,1.0	0.823,1.0	0.089
ENSMUSG00000078427.3	Sarnp	chr10	+	128851737	128851932	128851156	128851182	128853182	128853251	18551	18, 7, 19	710, 500, 621	34, 44	623, 605	294	99	1.74618e-05	0.00282145	0.008,0.005,0.01	0.018,0.024	-0.013
ENSMUSG00000041225.16	Arhgap12	chr18	-	6031729	6031828	6028193	6028271	6033140	6033257	7268	206, 186, 250	4, 1, 6	220, 289	17, 16	198	99	1.78864e-05	0.00286436	0.963,0.989,0.954	0.866,0.9	0.086
ENSMUSG00000008450.8	Nutf2	chr8	+	105866397	105866673	105860644	105860705	105875533	105875569	40186	45, 25, 41	460, 460, 591	16, 11	610, 613	375	99	1.78718e-05	0.00286436	0.025,0.014,0.018	0.007,0.005	0.013
ENSMUSG00000087516.7	Tbx3os1	chr5	-	119570512	119570714	119570132	119570370	119571452	119571539	5264	11, 6, 11	0, 0, 1	9, 8	1, 4	301	99	1.8096e-05	0.00286894	1.0,1.0,0.783	0.747,0.397	0.356
ENSMUSG00000022844.8	Pdia5	chr16	-	35480142	35480217	35466530	35466657	35489698	35489818	13793	2, 1, 2	1, 0, 0	2, 2	5, 2	174	99	1.83131e-05	0.00286894	0.532,1.0,1.0	0.185,0.363	0.57
ENSMUSG00000089872.10	Rps6kc1	chr1	-	190905082	190905118	190899450	190899571	190911555	190911747	18515	28, 38, 34	0, 1, 0	25, 34	4, 5	135	99	1.8305e-05	0.00286894	1.0,0.965,1.0	0.821,0.833	0.161
ENSMUSG00000045438.12	Cox19	chr5	-	139339181	139339385	139338139	139338375	139342562	139342674	22798	7, 15, 18	98, 80, 112	36, 33	90, 99	303	99	1.80476e-05	0.00286894	0.023,0.058,0.05	0.116,0.098	-0.063
ENSMUSG00000051278.12	Zgrf1	chr3	+	127608484	127608868	127606368	127606446	127611783	127611911	26239	68, 35, 57	3, 2, 10	67, 81	0, 1	483	99	1.83065e-05	0.00286894	0.823,0.782,0.539	1.0,0.943	-0.257
ENSMUSG00000023330.12	Dtwd1	chr2	+	126158409	126158553	126154540	126154860	126159769	126160028	39616	144, 114, 189	3, 9, 8	205, 214	2, 0	243	99	1.87456e-05	0.00292399	0.951,0.838,0.906	0.977,1.0	-0.09
ENSMUSG00000052337.15	Immt	chr6	+	71853172	71853268	71852729	71852867	71856911	71857048	783	928, 841, 1220	42, 17, 18	1073, 1216	8, 13	195	99	1.88857e-05	0.00293314	0.918,0.962,0.972	0.986,0.979	-0.032
ENSMUSG00000038518.15	Jarid2	chr13	+	44758848	44759018	44731858	44731916	44823379	44823515	12408	29, 27, 59	419, 398, 407	77, 92	408, 528	269	99	1.91946e-05	0.00296833	0.025,0.024,0.051	0.065,0.06	-0.029
ENSMUSG00000038831.16	Ralgps1	chr2	-	33158909	33159036	33146569	33146653	33168180	33168248	33794	21, 9, 36	0, 0, 0	32, 52	4, 4	226	99	1.94821e-05	0.00299991	1.0,1.0,1.0	0.778,0.851	0.185
ENSMUSG00000021843.17	Ktn1	chr14	+	47725928	47726000	47724877	47724970	47726225	47726309	9746	261, 257, 357	31, 32, 34	442, 444	24, 17	171	99	1.96079e-05	0.00300644	0.83,0.823,0.859	0.914,0.938	-0.089
ENSMUSG00000032267.8	Usp28	chr9	+	49033576	49033672	49032213	49032353	49035592	49035771	3600	5, 5, 7	133, 100, 155	22, 40	246, 228	195	99	1.98896e-05	0.0030367	0.019,0.025,0.022	0.043,0.082	-0.04
ENSMUSG00000045962.16	Wnk1	chr6	-	119953770	119953902	119952684	119952969	119956070	119956170	45616	140, 107, 177	161, 129, 173	210, 191	113, 131	231	99	2.06927e-05	0.00314599	0.271,0.262,0.305	0.443,0.385	-0.135
ENSMUSG00000066500.5	Izumo2	chr7	+	44710510	44710531	44710254	44710341	44715327	44715451	5195	2, 2, 1	0, 0, 0	1, 2	1, 3	120	99	2.08249e-05	0.00315279	1.0,1.0,1.0	0.452,0.355	0.597
ENSMUSG00000019817.18	Plagl1	chr10	+	13105854	13105893	13090690	13091020	13116709	13116720	14504	5, 2, 6	0, 0, 1	2, 1	3, 1	138	99	2.10518e-05	0.0031738	1.0,1.0,0.811	0.324,0.418	0.566
ENSMUSG00000087516.7	Tbx3os1	chr5	-	119570512	119570728	119570129	119570370	119571452	119571539	5265	11, 8, 14	0, 0, 1	10, 9	1, 4	315	99	2.12825e-05	0.00319521	1.0,1.0,0.815	0.759,0.414	0.352
ENSMUSG00000067367.9	Lyar	chr5	+	38222930	38223054	38220549	38220635	38223133	38223227	5838	18, 13, 34	39, 33, 53	51, 58	41, 41	223	99	2.21132e-05	0.00329493	0.17,0.149,0.222	0.356,0.386	-0.191
ENSMUSG00000028964.14	Park7	chr4	-	150903814	150903884	150901007	150901094	150907039	150907141	33515	938, 822, 1148	13, 15, 15	1055, 1141	38, 39	169	99	2.2221e-05	0.00329493	0.977,0.97,0.978	0.942,0.945	0.031
ENSMUSG00000015214.14	Mtmr1	chrX	+	71393295	71393445	71392515	71392599	71394276	71394296	45635	20, 29, 22	8, 5, 5	30, 45	0, 2	249	99	2.21784e-05	0.00329493	0.498,0.698,0.636	1.0,0.899	-0.339
ENSMUSG00000025915.14	Sgk3	chr1	+	9827012	9827119	9798142	9798246	9865130	9865348	1582	2, 3, 4	3, 3, 2	0, 0	6, 4	206	99	2.26584e-05	0.00332956	0.243,0.325,0.49	0.0,0.0	0.353
ENSMUSG00000055897.13	Ppp4r1l-ps	chr2	-	173649169	173649367	173615482	173615576	173659322	173659535	4102	6, 2, 9	15, 14, 22	0, 0	20, 20	297	99	2.27148e-05	0.00332956	0.118,0.045,0.12	0.0,0.0	0.094
ENSMUSG00000025997.13	Ikzf2	chr1	-	69685693	69685797	69684123	69684172	69687040	69687245	27415	2, 1, 5	2, 1, 0	0, 0	2, 3	203	99	2.27318e-05	0.00332956	0.328,0.328,1.0	0.0,0.0	0.552
ENSMUSG00000034883.9	Lrr1	chr12	+	69174391	69175113	69171861	69171960	69178579	69179009	4360	447, 380, 439	7, 7, 3	336, 410	0, 0	821	99	2.3573e-05	0.00340355	0.885,0.867,0.946	1.0,1.0	-0.101
ENSMUSG00000038879.8	Nipal2	chr15	-	34624971	34625031	34609172	34609294	34648665	34648837	18045	4, 4, 3	1, 0, 0	1, 2	1, 2	159	99	2.35588e-05	0.00340355	0.714,1.0,1.0	0.384,0.384	0.521
ENSMUSG00000022568.17	Scrib	chr15	-	76047921	76048152	76047645	76047672	76048221	76048364	28417	82, 66, 113	3, 3, 7	114, 102	0, 0	330	99	2.36148e-05	0.00340355	0.891,0.868,0.829	1.0,1.0	-0.137
ENSMUSG00000034269.12	Setd5	chr6	+	113110084	113110221	113109884	113109990	113110373	113110525	32103	19, 11, 21	150, 158, 191	42, 40	162, 176	236	99	2.35058e-05	0.00340355	0.05,0.028,0.044	0.098,0.087	-0.052
ENSMUSG00000069094.12	Pde7a	chr3	-	19236443	19236539	19235912	19236013	19256777	19256861	26040	54, 60, 79	0, 0, 0	45, 41	9, 0	195	99	2.4412e-05	0.00350443	1.0,1.0,1.0	0.717,1.0	0.141
ENSMUSG00000004988.9	Fxyd4	chr6	-	117936737	117936780	117935853	117936006	117937290	117937335	4391	12, 11, 16	0, 0, 0	9, 10	1, 5	142	99	2.69653e-05	0.00382826	1.0,1.0,1.0	0.863,0.582	0.278
ENSMUSG00000025658.16	Cnksr2	chrX	-	157890082	157890172	157888397	157888612	157906669	157906881	9099	4, 1, 7	1, 3, 4	0, 0	1, 1	189	99	2.69628e-05	0.00382826	0.677,0.149,0.478	0.0,0.0	0.435
ENSMUSG00000040455.17	Usp45	chr4	+	21817500	21817644	21816881	21816938	21824416	21825077	25948	135, 146, 159	15, 9, 12	174, 212	6, 1	243	99	2.69865e-05	0.00382826	0.786,0.869,0.844	0.922,0.989	-0.122
ENSMUSG00000061536.13	Sec22c	chr9	-	121695533	121695742	121690235	121690415	121704923	121704979	12051	34, 40, 68	4, 3, 4	60, 49	0, 0	308	99	2.75538e-05	0.00389341	0.732,0.811,0.845	1.0,1.0	-0.204
ENSMUSG00000097694.8	G730013B05Rik	chr16	+	50541840	50542001	50538210	50538318	50554474	50554580	14756	5, 4, 13	1, 0, 1	2, 3	3, 2	260	99	2.83832e-05	0.003986	0.656,1.0,0.832	0.202,0.364	0.546
ENSMUSG00000001017.15	Chtop	chr3	-	90505394	90505478	90503095	90503282	90506107	90506261	39706	25, 26, 44	261, 228, 332	54, 66	260, 247	183	99	2.84303e-05	0.003986	0.049,0.058,0.067	0.101,0.126	-0.056
ENSMUSG00000021273.11	Fdft1	chr14	-	63159237	63159359	63159017	63159146	63163301	63163485	20389	11, 22, 25	272, 216, 269	85, 72	458, 533	221	99	2.86874e-05	0.00400645	0.018,0.044,0.04	0.077,0.057	-0.033
ENSMUSG00000036985.12	Zdhhc9	chrX	-	48207522	48207919	48206667	48206957	48208479	48208658	14665	3, 7, 13	12, 11, 13	34, 37	12, 16	496	99	2.97877e-05	0.00414406	0.048,0.113,0.166	0.361,0.316	-0.23
ENSMUSG00000042766.17	Trim46	chr3	-	89236302	89236600	89234176	89235292	89237616	89237919	2459	4, 2, 10	1, 1, 3	10, 2	0, 0	397	99	3.11326e-05	0.00426528	0.499,0.333,0.454	1.0,1.0	-0.571
ENSMUSG00000037286.15	Stag1	chr9	+	100663249	100663298	100597797	100598109	100705152	100705254	17652	6, 4, 7	20, 15, 28	0, 1	22, 27	148	99	3.09341e-05	0.00426528	0.167,0.151,0.143	0.0,0.024	0.142
ENSMUSG00000053453.9	Thoc7	chr14	-	13957459	13957631	13954538	13954656	13961184	13961212	30977	39, 55, 62	48, 37, 68	133, 108	58, 44	271	99	3.08798e-05	0.00426528	0.229,0.352,0.25	0.456,0.473	-0.188
ENSMUSG00000036636.10	Clcn7	chr17	+	25151115	25151232	25150541	25150606	25151703	25151754	32577	73, 62, 72	0, 0, 0	57, 52	6, 2	216	99	3.1113e-05	0.00426528	1.0,1.0,1.0	0.813,0.923	0.132
ENSMUSG00000027160.16	Ccdc34	chr2	+	110032331	110032439	110021881	110022014	110040573	110040717	12177	175, 152, 248	0, 0, 5	225, 200	10, 9	207	99	3.16282e-05	0.00431677	1.0,1.0,0.96	0.915,0.914	0.072
ENSMUSG00000057637.13	Prdm2	chr4	-	143142123	143142234	143111633	143111777	143162055	143162182	31250	71, 75, 122	4, 3, 8	91, 107	0, 0	210	99	3.19542e-05	0.0043448	0.893,0.922,0.878	1.0,1.0	-0.102
ENSMUSG00000039382.12	Wdr45	chrX	+	7723314	7723753	7722354	7722378	7723848	7723920	19385	49, 48, 61	26, 30, 50	25, 12	38, 30	538	99	3.25082e-05	0.00438703	0.257,0.227,0.183	0.108,0.069	0.134
ENSMUSG00000029063.16	Nadk	chr4	+	155587860	155588018	155587684	155587784	155588609	155588692	28990	538, 518, 863	19, 18, 18	855, 793	6, 9	257	99	3.24838e-05	0.00438703	0.916,0.917,0.949	0.982,0.971	-0.049
ENSMUSG00000091490.3	Triml2	chr8	+	43182341	43182357	43180540	43180612	43183121	43183365	43092	50, 51, 77	60, 64, 69	37, 59	102, 123	115	99	3.28514e-05	0.0044168	0.418,0.407,0.49	0.238,0.292	0.173
ENSMUSG00000036617.17	Etl4	chr2	+	20759546	20759651	20709404	20709603	20760214	20760264	36671	11, 14, 24	0, 2, 1	14, 19	7, 7	204	99	3.3952e-05	0.0045478	1.0,0.773,0.921	0.493,0.568	0.368
ENSMUSG00000038429.10	Usp5	chr6	-	124828014	124828139	124826298	124826424	124829284	124829484	2429	28, 24, 25	255, 233, 327	9, 14	325, 335	224	99	3.46684e-05	0.00462657	0.046,0.044,0.033	0.012,0.018	0.026
ENSMUSG00000056167.8	Cnot10	chr9	-	114597794	114597830	114597478	114597606	114598704	114598835	45234	127, 143, 224	32, 41, 57	160, 135	77, 77	135	99	3.50232e-05	0.00465666	0.744,0.719,0.742	0.604,0.563	0.152
ENSMUSG00000021557.15	Agtpbp1	chr13	-	59482516	59482604	59476993	59477138	59495332	59495481	26808	7, 7, 16	1, 1, 0	5, 6	2, 5	187	99	3.58281e-05	0.0047454	0.787,0.787,1.0	0.57,0.388	0.379
ENSMUSG00000031644.19	Nek1	chr8	+	61050027	61050159	61049783	61049947	61054519	61054622	36229	104, 73, 90	22, 23, 14	98, 127	5, 9	231	99	3.5954e-05	0.0047454	0.67,0.576,0.734	0.894,0.858	-0.216
ENSMUSG00000031819.13	Emc8	chr8	-	120659958	120660187	120658527	120659074	120660783	120660860	10214	95, 93, 153	113, 135, 164	190, 178	117, 132	328	99	3.64503e-05	0.00477925	0.202,0.172,0.22	0.329,0.289	-0.111
ENSMUSG00000099481.6	Xndc1	chr7	+	102079004	102079177	102078732	102078818	102080528	102080604	11740	154, 124, 181	1, 0, 0	215, 202	8, 5	272	99	3.64757e-05	0.00477925	0.982,1.0,1.0	0.907,0.936	0.073
ENSMUSG00000059900.14	Tmem40	chr6	-	115738947	115739022	115736382	115736436	115742309	115742387	30071	2, 2, 0	2, 0, 3	1, 2	0, 0	174	99	3.66704e-05	0.00478735	0.363,1.0,0.0	1.0,1.0	-0.546
ENSMUSG00000006169.20	Clint1	chr11	+	45883709	45883814	45851963	45852192	45884331	45884428	12451	249, 263, 354	3, 1, 5	264, 349	18, 8	204	99	3.70068e-05	0.00481383	0.976,0.992,0.972	0.877,0.955	0.064
ENSMUSG00000022779.16	Top3b	chr16	+	16883406	16883563	16882500	16882697	16885834	16885849	45275	227, 242, 278	0, 0, 2	222, 226	7, 6	256	99	3.75516e-05	0.00486712	1.0,1.0,0.982	0.925,0.936	0.064
ENSMUSG00000063889.16	Crem	chr18	-	3327493	3327591	3325360	3325478	3337379	3337488	15201	15, 10, 11	25, 32, 50	4, 2	51, 40	197	99	3.77172e-05	0.00487107	0.232,0.136,0.1	0.038,0.025	0.124
ENSMUSG00000004207.14	Psap	chr10	+	60297536	60297545	60295945	60296002	60299097	60299229	4902	18, 18, 15	1142, 1124, 1548	42, 55	1650, 1674	108	99	3.88468e-05	0.00489415	0.014,0.014,0.009	0.023,0.029	-0.014
ENSMUSG00000032624.16	Eml4	chr17	+	83427222	83427351	83421605	83421735	83427999	83428025	17929	113, 127, 143	7, 5, 10	88, 85	19, 14	228	99	3.8748e-05	0.00489415	0.875,0.917,0.861	0.668,0.725	0.188
ENSMUSG00000032872.16	Cyb5r4	chr9	+	87066648	87066813	87059364	87059451	87076827	87077774	18367	408, 372, 409	18, 6, 5	386, 396	2, 1	264	99	3.80743e-05	0.00489415	0.895,0.959,0.968	0.986,0.993	-0.049
ENSMUSG00000028108.15	Ecm1	chr3	-	95738011	95738113	95737807	95737942	95738238	95738301	19268	1, 1, 1	1, 0, 0	2, 0	1, 1	201	99	3.8835e-05	0.00489415	0.33,1.0,1.0	0.496,0.0	0.529
ENSMUSG00000061207.11	Stk19	chr17	-	34824581	34824661	34824223	34824324	34824750	34824848	21835	40, 34, 54	8, 2, 13	48, 50	1, 1	179	99	3.82479e-05	0.00489415	0.734,0.904,0.697	0.964,0.965	-0.186
ENSMUSG00000045438.12	Cox19	chr5	-	139338739	139338842	139338139	139338375	139342562	139342674	22796	3, 1, 7	98, 80, 112	16, 12	90, 99	202	99	3.86724e-05	0.00489415	0.015,0.006,0.03	0.08,0.056	-0.051
ENSMUSG00000018774.13	Cd68	chr11	-	69665475	69665936	69665246	69665366	69666019	69666062	23080	153, 123, 215	12, 8, 14	578, 486	10, 12	560	99	3.8831e-05	0.00489415	0.693,0.731,0.731	0.911,0.877	-0.176
ENSMUSG00000014609.16	Chrne	chr11	-	70616954	70617069	70615660	70615775	70617146	70617347	42961	2, 0, 0	0, 2, 1	4, 1	0, 0	214	99	3.94415e-05	0.00495177	1.0,0.0,0.0	1.0,1.0	-0.667
ENSMUSG00000021413.9	Prpf4b	chr13	+	34899314	34899455	34899108	34899223	34899830	34899982	3979	46, 55, 79	35, 23, 26	108, 104	16, 16	240	99	3.99876e-05	0.00496839	0.352,0.497,0.556	0.736,0.728	-0.264
ENSMUSG00000018774.13	Cd68	chr11	-	69665502	69665936	69665246	69665366	69666019	69666153	23081	173, 132, 240	12, 8, 14	634, 547	10, 12	533	99	3.99751e-05	0.00496839	0.728,0.754,0.761	0.922,0.894	-0.16
ENSMUSG00000045962.16	Wnk1	chr6	-	119962396	119963632	119960643	119960724	119968475	119968663	45619	89, 58, 73	362, 347, 392	148, 113	383, 358	1335	99	3.97146e-05	0.00496839	0.018,0.012,0.014	0.028,0.023	-0.011
ENSMUSG00000086742.8	Gm16201	chr7	+	139951865	139951952	139950737	139950884	139967758	139968197	23231	2, 2, 1	0, 0, 0	0, 1	7, 0	186	99	4.02467e-05	0.00498339	1.0,1.0,1.0	0.0,1.0	0.5
ENSMUSG00000039662.16	Icmt	chr4	+	152299136	152299245	152298684	152298773	152299670	152299840	12865	20, 17, 32	31, 39, 46	12, 7	51, 52	208	99	4.09942e-05	0.00505857	0.235,0.172,0.249	0.101,0.06	0.138
ENSMUSG00000005899.14	Smpd4	chr16	+	17625943	17626019	17625695	17625862	17626429	17626446	17105	180, 182, 202	6, 8, 14	198, 254	4, 0	175	99	4.20231e-05	0.00516784	0.944,0.928,0.891	0.966,1.0	-0.062
ENSMUSG00000040785.19	Ttc3	chr16	+	94384345	94384388	94382907	94384066	94384783	94384934	32143	31, 39, 30	4, 4, 21	21, 15	23, 30	142	99	4.23503e-05	0.00519036	0.844,0.872,0.499	0.389,0.258	0.415
ENSMUSG00000022849.5	Hspbap1	chr16	+	35814329	35814409	35813917	35814054	35817151	35817323	24744	39, 47, 41	102, 67, 80	57, 58	55, 41	179	99	4.25468e-05	0.00519677	0.175,0.28,0.221	0.364,0.439	-0.176
ENSMUSG00000026196.7	Bard1	chr1	-	71067107	71067188	71065478	71065651	71074542	71075480	32715	82, 90, 114	1, 0, 2	91, 91	10, 3	180	99	4.309e-05	0.00524533	0.978,1.0,0.969	0.833,0.943	0.094
ENSMUSG00000025027.18	Xpnpep1	chr19	-	53032008	53032097	53025258	53025383	53038513	53038553	21535	376, 352, 528	84, 96, 161	376, 442	227, 180	188	99	4.35374e-05	0.00528195	0.702,0.659,0.633	0.466,0.564	0.15
ENSMUSG00000041238.16	Rbbp8	chr18	+	11696742	11696809	11693011	11693124	11705691	11705867	20779	68, 56, 76	0, 0, 0	63, 64	6, 3	166	99	4.51536e-05	0.00545965	1.0,1.0,1.0	0.862,0.927	0.105
ENSMUSG00000026867.18	Gapvd1	chr2	-	34681634	34681707	34678432	34678630	34684181	34684395	36034	150, 168, 205	1, 0, 3	172, 142	8, 7	172	99	4.59065e-05	0.00553212	0.989,1.0,0.975	0.925,0.921	0.065
ENSMUSG00000052125.16	F730043M19Rik	chr12	-	33142637	33142735	33140955	33141116	33147131	33147184	26753	6, 4, 6	3, 1, 2	4, 4	0, 0	197	99	4.67338e-05	0.00561304	0.501,0.668,0.601	1.0,1.0	-0.41
ENSMUSG00000029095.17	Ablim2	chr5	+	35856100	35856220	35843167	35843266	35857127	35857180	6867	0, 1, 1	1, 1, 2	2, 2	0, 1	219	99	4.82934e-05	0.00578109	0.0,0.311,0.184	1.0,0.475	-0.573
ENSMUSG00000020528.14	Prpsap2	chr11	-	61755409	61755462	61752866	61752933	61756194	61756345	28450	408, 418, 423	17, 28, 25	299, 332	47, 31	152	99	4.8777e-05	0.00581065	0.94,0.907,0.917	0.806,0.875	0.081
ENSMUSG00000039262.16	Prrc2b	chr2	+	32229262	32229344	32226944	32227036	32230610	32231162	41345	295, 253, 420	123, 112, 158	308, 381	226, 239	181	99	4.88628e-05	0.00581065	0.567,0.553,0.592	0.427,0.466	0.124
ENSMUSG00000035578.16	Iqcg	chr16	-	33029014	33029089	33020513	33020645	33030774	33030936	37947	54, 36, 44	0, 1, 0	41, 54	4, 5	174	99	4.92173e-05	0.00583355	1.0,0.953,1.0	0.854,0.86	0.127
ENSMUSG00000000958.10	Slc7a7	chr14	-	54411584	54411646	54408534	54409048	54416588	54416770	6434	18, 10, 24	2, 1, 3	27, 39	20, 18	161	99	4.97978e-05	0.00585766	0.847,0.86,0.831	0.454,0.571	0.334
ENSMUSG00000036180.15	Gatad2a	chr8	-	69912163	69912238	69911676	69911869	69912922	69913224	15981	432, 427, 551	109, 74, 111	341, 447	193, 148	174	99	4.99085e-05	0.00585766	0.693,0.767,0.739	0.501,0.632	0.166
ENSMUSG00000037386.16	Rims2	chr15	+	39534837	39535017	39511263	39511374	39535871	39535981	20339	22, 22, 27	5, 1, 3	17, 22	0, 0	279	99	4.9656e-05	0.00585766	0.61,0.886,0.762	1.0,1.0	-0.247
ENSMUSG00000000884.17	Gnb1l	chr16	+	18540971	18541097	18499045	18499140	18548092	18548191	1245	19, 23, 21	0, 1, 0	21, 25	4, 3	225	99	5.10198e-05	0.00596866	1.0,0.91,1.0	0.698,0.786	0.228
ENSMUSG00000042348.10	Arl15	chr13	+	113901002	113901153	113794592	113794696	113922246	113922391	32976	12, 7, 9	34, 40, 66	2, 2	49, 66	250	99	5.1357e-05	0.00598865	0.123,0.065,0.051	0.016,0.012	0.066
ENSMUSG00000045983.16	Eif4g1	chr16	+	20673867	20673961	20673294	20673655	20674227	20674314	29380	559, 582, 789	37, 36, 55	511, 551	61, 72	193	99	5.3862e-05	0.00626051	0.886,0.892,0.88	0.811,0.797	0.082
ENSMUSG00000047213.14	Ythdf3	chr3	+	16203186	16203219	16189477	16189563	16203825	16205424	1711	112, 87, 114	41, 33, 17	94, 126	6, 14	132	99	5.44437e-05	0.00630777	0.672,0.664,0.834	0.922,0.871	-0.173
ENSMUSG00000020836.15	Coro6	chr11	+	77467223	77467343	77466417	77466599	77468265	77468370	5570	1, 4, 7	0, 3, 2	0, 1	4, 6	219	99	5.74385e-05	0.00656426	1.0,0.376,0.613	0.0,0.07	0.628
ENSMUSG00000057132.16	Rpgrip1	chr14	+	52147209	52147552	52141122	52141273	52149215	52149373	8709	8, 2, 7	0, 1, 0	2, 10	3, 2	442	99	5.75685e-05	0.00656426	1.0,0.309,1.0	0.13,0.528	0.441
ENSMUSG00000030279.15	C2cd5	chr6	-	143067055	143067141	143061752	143061861	143078262	143078461	9905	104, 115, 151	0, 3, 2	120, 165	12, 7	185	99	5.7081e-05	0.00656426	1.0,0.954,0.976	0.843,0.927	0.092
ENSMUSG00000029104.15	Htt	chr5	+	34790266	34790387	34782741	34782825	34794104	34794164	12751	57, 55, 66	5, 2, 5	68, 72	0, 0	220	99	5.70487e-05	0.00656426	0.837,0.925,0.856	1.0,1.0	-0.127
ENSMUSG00000004319.15	Clcn3	chr8	-	60975731	60975907	60938639	60941414	60982775	60983239	39477	198, 158, 263	42, 40, 53	207, 237	23, 21	275	99	5.74816e-05	0.00656426	0.629,0.587,0.641	0.764,0.802	-0.164
ENSMUSG00000070808.4	Bicra	chr7	-	15993079	15993145	15987478	15989440	15996400	15996443	31137	22, 42, 32	0, 0, 3	19, 24	3, 7	165	99	5.83486e-05	0.00663222	1.0,1.0,0.865	0.792,0.673	0.223
ENSMUSG00000024260.14	Sap130	chr18	+	31689397	31689502	31682006	31682184	31698521	31698880	38202	241, 185, 299	7, 8, 8	326, 317	3, 0	204	99	5.95312e-05	0.00674538	0.944,0.918,0.948	0.981,1.0	-0.054
ENSMUSG00000078713.8	Tomm5	chr4	-	45106838	45106888	45105211	45105644	45107912	45108108	11798	49, 76, 93	478, 487, 562	34, 52	587, 556	149	99	6.06226e-05	0.00684751	0.064,0.094,0.099	0.037,0.059	0.038
ENSMUSG00000027363.15	Usp8	chr2	+	126719991	126720169	126717994	126718164	126725344	126725430	38731	185, 132, 175	0, 2, 1	152, 176	8, 5	277	99	6.10174e-05	0.00687056	1.0,0.959,0.984	0.872,0.926	0.082
ENSMUSG00000020454.17	Eif4enif1	chr11	+	3233987	3234059	3229868	3230065	3234461	3234645	1631	17, 17, 21	2, 0, 1	19, 28	8, 7	171	99	6.13969e-05	0.00689175	0.831,1.0,0.924	0.579,0.698	0.28
ENSMUSG00000041779.5	Tram2	chr1	-	21037396	21037460	21013401	21013511	21078993	21079229	30375	61, 70, 98	0, 0, 2	116, 120	4, 10	163	99	6.27135e-05	0.00701768	1.0,1.0,0.967	0.946,0.879	0.077
ENSMUSG00000030706.17	Mrpl48	chr7	-	100565193	100565427	100559747	100559917	100571251	100571289	30552	72, 67, 51	6, 2, 3	75, 56	0, 0	333	99	6.46722e-05	0.00721445	0.781,0.909,0.835	1.0,1.0	-0.158
ENSMUSG00000024346.6	Pfdn1	chr18	-	36432305	36432390	36403675	36404460	36451079	36451246	30576	2038, 1758, 2199	54, 51, 78	2496, 2382	38, 40	184	99	6.553e-05	0.00728759	0.953,0.949,0.938	0.972,0.97	-0.024
ENSMUSG00000055897.13	Ppp4r1l-ps	chr2	-	173649169	173649367	173597146	173597187	173659322	173659535	4101	5, 1, 7	0, 3, 2	0, 0	1, 1	297	99	6.61632e-05	0.00733536	1.0,0.1,0.538	0.0,0.0	0.546
ENSMUSG00000031644.19	Nek1	chr8	+	61071750	61071834	61054519	61054622	61072275	61072359	36230	45, 41, 35	33, 30, 25	16, 30	35, 52	183	99	6.66432e-05	0.00736592	0.425,0.425,0.431	0.198,0.238	0.209
ENSMUSG00000052337.15	Immt	chr6	+	71853172	71853268	71851771	71851880	71856911	71857048	782	461, 382, 577	32, 18, 33	544, 568	10, 16	195	99	6.83407e-05	0.00753043	0.88,0.915,0.899	0.965,0.947	-0.058
ENSMUSG00000000127.15	Fer	chr17	+	63941582	63941757	63941290	63941480	63973064	63973157	12604	1, 0, 4	35, 30, 32	8, 8	22, 32	274	99	6.88503e-05	0.00754047	0.01,0.0,0.043	0.116,0.083	-0.082
ENSMUSG00000035486.14	Plk5	chr10	+	80358241	80358358	80357983	80358091	80358786	80358916	35040	14, 12, 10	0, 0, 0	8, 13	3, 2	216	99	6.8766e-05	0.00754047	1.0,1.0,1.0	0.55,0.749	0.351
ENSMUSG00000017210.14	Med24	chr11	-	98717708	98717765	98716413	98716525	98717909	98718142	18008	7, 7, 6	55, 60, 83	1, 0	80, 76	156	99	7.03708e-05	0.00768363	0.075,0.069,0.044	0.008,0.0	0.059
ENSMUSG00000001774.8	Chordc1	chr9	+	18308221	18308284	18305292	18305351	18308749	18308820	38687	24, 16, 22	246, 210, 230	31, 44	167, 205	162	99	7.17869e-05	0.00781457	0.056,0.044,0.055	0.102,0.116	-0.057
ENSMUSG00000013878.18	Rnf170	chr8	+	26135628	26135702	26129046	26129155	26138979	26139090	9984	37, 55, 76	5, 4, 4	96, 89	0, 1	173	99	7.24876e-05	0.00781682	0.809,0.887,0.916	1.0,0.981	-0.12
ENSMUSG00000003778.14	Brd8	chr18	-	34606419	34606466	34605473	34605688	34606674	34606768	21878	335, 268, 315	35, 23, 28	243, 302	62, 46	146	99	7.21926e-05	0.00781682	0.866,0.888,0.884	0.727,0.817	0.107
ENSMUSG00000024426.17	Atat1	chr17	-	35898256	35898299	35897594	35897915	35898387	35898467	40875	21, 26, 35	4, 2, 7	32, 37	23, 19	142	99	7.26753e-05	0.00781682	0.785,0.901,0.777	0.492,0.576	0.287
ENSMUSG00000061613.13	U2af1	chr17	-	31652501	31652568	31648844	31648894	31654978	31655066	42746	333, 278, 428	37, 20, 55	551, 453	107, 89	166	99	7.23851e-05	0.00781682	0.843,0.892,0.823	0.754,0.752	0.1
ENSMUSG00000031592.10	Pcm1	chr8	+	41261359	41261476	41261010	41261181	41267186	41267364	15653	242, 163, 238	47, 37, 29	146, 169	53, 64	216	99	7.43396e-05	0.00797204	0.702,0.669,0.79	0.558,0.548	0.167
ENSMUSG00000066571.13	4931406P16Rik	chr7	-	34312088	34312176	34263552	34263750	34313491	34313550	5391	5, 1, 2	2, 1, 2	2, 3	0, 0	187	99	7.56777e-05	0.00809145	0.57,0.346,0.346	1.0,1.0	-0.579
ENSMUSG00000030116.14	Mfap5	chr6	+	122524486	122524510	122521892	122521928	122525950	122526038	24480	14, 9, 20	0, 3, 0	6, 15	6, 6	123	99	7.59528e-05	0.00809684	1.0,0.707,1.0	0.446,0.668	0.345
ENSMUSG00000035572.16	Dcaf10	chr4	+	45359760	45359958	45348105	45348219	45370305	45370508	7539	63, 44, 54	2, 7, 4	73, 70	0, 1	297	99	7.831e-05	0.00829902	0.913,0.677,0.818	1.0,0.959	-0.177
ENSMUSG00000055116.8	Arntl	chr7	+	113279456	113279582	113234622	113234696	113280649	113280802	41140	45, 27, 65	6, 2, 4	32, 38	0, 0	225	99	7.81724e-05	0.00829902	0.767,0.856,0.877	1.0,1.0	-0.167
ENSMUSG00000051278.12	Zgrf1	chr3	+	127608484	127608632	127606368	127606446	127611783	127611911	26237	99, 70, 117	3, 2, 10	110, 127	0, 1	247	99	8.0504e-05	0.00845691	0.93,0.933,0.824	1.0,0.981	-0.095
ENSMUSG00000033209.17	Ttc28	chr5	+	111281879	111281903	111280674	111280751	111282770	111282900	31158	5, 5, 8	4, 2, 7	6, 8	0, 1	123	99	8.03397e-05	0.00845691	0.502,0.668,0.479	1.0,0.866	-0.383
ENSMUSG00000064138.14	Fam172a	chr13	+	77802454	77802503	77759427	77759529	77825322	77825388	40620	4, 1, 1	0, 0, 4	0, 0	7, 4	148	99	8.01985e-05	0.00845691	1.0,1.0,0.143	0.0,0.0	0.714
ENSMUSG00000036768.6	Kif15	chr9	+	123013539	123013681	123011649	123011747	123013939	123014012	41496	19, 14, 25	0, 0, 0	22, 28	1, 5	241	99	8.09224e-05	0.00847615	1.0,1.0,1.0	0.9,0.697	0.202
ENSMUSG00000078923.10	Ube2v1	chr2	-	167629166	167629288	167617828	167617977	167631939	167631979	26034	18, 16, 26	67, 63, 134	15, 6	113, 152	221	99	8.18529e-05	0.00854877	0.107,0.102,0.08	0.056,0.017	0.06
ENSMUSG00000028799.15	Zfp362	chr4	-	128794850	128794976	128790249	128790313	128806011	128806045	8847	23, 22, 33	1, 2, 0	19, 21	3, 8	225	99	8.3087e-05	0.00865257	0.91,0.829,1.0	0.736,0.536	0.277
ENSMUSG00000034032.15	Rpap1	chr2	-	119787186	119787297	119783733	119783970	119787434	119787504	27207	30, 20, 32	39, 38, 22	41, 62	17, 23	210	99	8.33604e-05	0.00865603	0.266,0.199,0.407	0.532,0.56	-0.255
ENSMUSG00000026743.16	Mllt10	chr2	+	18109781	18109891	18101457	18101512	18122244	18122348	25763	107, 109, 120	2, 7, 7	131, 136	0, 1	209	99	8.42007e-05	0.00869748	0.962,0.881,0.89	1.0,0.985	-0.081
ENSMUSG00000001774.8	Chordc1	chr9	+	18304282	18304386	18302025	18302183	18305292	18305351	38685	355, 288, 316	6, 3, 0	224, 276	14, 6	203	99	8.42423e-05	0.00869748	0.967,0.979,1.0	0.886,0.957	0.06
ENSMUSG00000006673.14	Qrich1	chr9	+	108518766	108518826	108517086	108517240	108528588	108528859	20696	33, 42, 30	92, 89, 121	11, 24	114, 127	159	99	8.71983e-05	0.00897694	0.183,0.227,0.134	0.057,0.105	0.1
ENSMUSG00000031833.10	Mast3	chr8	-	70796712	70796802	70789996	70790085	70799457	70799489	22678	3, 1, 8	6, 9, 8	1, 0	19, 14	189	99	8.79825e-05	0.00903187	0.208,0.055,0.344	0.027,0.0	0.189
ENSMUSG00000020521.7	Rnft1	chr11	+	86484950	86485217	86484729	86484799	86486060	86486105	19871	13, 21, 22	63, 71, 101	52, 34	75, 81	366	99	8.82536e-05	0.00903396	0.053,0.074,0.056	0.158,0.102	-0.069
ENSMUSG00000032560.14	Dnajc13	chr9	-	104160478	104160622	104156813	104156913	104162272	104162413	14281	334, 288, 370	3, 2, 7	289, 313	17, 9	243	99	9.23925e-05	0.00943084	0.978,0.983,0.956	0.874,0.934	0.068
ENSMUSG00000040481.17	Bptf	chr11	-	107095001	107095190	107082512	107082700	107095715	107095925	7570	170, 144, 190	19, 11, 12	211, 216	7, 3	288	99	9.27024e-05	0.00943575	0.755,0.818,0.845	0.912,0.961	-0.13
ENSMUSG00000029924.12	Slc37a3	chr6	-	39372846	39372927	39366888	39367046	39377618	39377647	28685	14, 17, 28	41, 40, 58	20, 15	117, 107	180	99	9.35721e-05	0.00949743	0.158,0.189,0.21	0.086,0.072	0.107
ENSMUSG00000002871.14	Tpra1	chr6	+	88906537	88906712	88905945	88906078	88907569	88907760	30713	1, 1, 6	0, 0, 0	3, 7	2, 2	274	99	9.6039e-05	0.00972044	1.0,1.0,1.0	0.351,0.558	0.545
ENSMUSG00000031822.20	Gse1	chr8	+	120574170	120574278	120572635	120572906	120574933	120575305	45445	126, 110, 157	1, 1, 2	116, 134	9, 5	207	99	9.66511e-05	0.009755	0.984,0.981,0.974	0.86,0.928	0.086
ENSMUSG00000028587.18	Orc1	chr4	+	108590652	108590777	108588675	108588781	108593292	108593471	3933	190, 200, 191	2, 0, 5	148, 178	6, 12	224	99	9.72018e-05	0.00978317	0.977,1.0,0.944	0.916,0.868	0.082
ENSMUSG00000022119.15	Rbm26	chr14	-	105139090	105139162	105131881	105132007	105140315	105140438	33097	116, 88, 90	55, 42, 43	53, 71	73, 60	171	99	9.76836e-05	0.00980428	0.55,0.548,0.548	0.296,0.407	0.197
ENSMUSG00000041607.17	Mbp	chr18	+	82578935	82579058	82575171	82575207	82584111	82584156	30094	6, 1, 4	0, 0, 2	2, 2	4, 3	222	99	9.88766e-05	0.00989645	1.0,1.0,0.471	0.182,0.229	0.618

## Sheet: shRNA1_MXE
GeneID	geneSymbol	chr	strand	X1stExonStart_0base	X1stExonEnd	X2ndExonStart_0base	X2ndExonEnd	upstreamES	upstreamEE	downstreamES	downstreamEE	ID.1	IJC_SAMPLE_1	SJC_SAMPLE_1	IJC_SAMPLE_2	SJC_SAMPLE_2	IncFormLen	SkipFormLen	PValue	FDR	IncLevel1	IncLevel2	IncLevelDifference
ENSMUSG00000033379.13	Atp6v0b	chr4	-	117885803	117885873	117886067	117886145	117885103	117885294	117886275	117886359	1743	247, 216, 285	2, 5, 20	256, 224	49, 51	177	169	6.66134e-16	3.59512e-12	0.992,0.976,0.932	0.833,0.807	0.147
ENSMUSG00000045983.16	Eif4g1	chr16	+	20674227	20674314	20675343	20675520	20672822	20672876	20675729	20675829	3671	19, 8, 17	1076, 945, 1387	66, 57	1211, 1258	186	276	4.36096e-13	1.1768e-09	0.026,0.012,0.018	0.075,0.063	-0.05
ENSMUSG00000027201.16	Myef2	chr2	-	125098449	125098518	125098796	125098847	125097976	125098075	125100318	125100420	1737	21, 33, 27	506, 534, 704	0, 10	597, 699	150	168	4.10831e-10	7.39086e-07	0.044,0.065,0.041	0.0,0.016	0.042
ENSMUSG00000036817.14	Sun1	chr5	+	139233470	139233569	139233900	139233994	139226705	139226885	139234514	139234573	1628	16, 5, 20	182, 184, 205	67, 51	241, 246	198	193	7.5431e-10	1.01775e-06	0.079,0.026,0.087	0.213,0.168	-0.127
ENSMUSG00000023010.15	Tmbim6	chr15	+	99393694	99393730	99399656	99399871	99392985	99393040	99401579	99401663	673	17, 15, 15	182, 147, 251	7, 5	488, 429	135	314	1.31981e-09	1.4246e-06	0.178,0.192,0.122	0.032,0.026	0.135
ENSMUSG00000015143.15	Actn1	chr12	-	80170182	80170248	80170685	80170766	80168857	80169016	80171728	80171875	3434	281, 208, 271	316, 387, 536	210, 201	771, 709	180	165	5.42139e-08	4.87654e-05	0.449,0.33,0.317	0.2,0.206	0.162
ENSMUSG00000029267.17	Mtf2	chr5	+	108099118	108099186	108100812	108100983	108093337	108093406	108104019	108104125	1938	58, 40, 63	1169, 1003, 1177	82, 79	785, 777	167	270	1.93634e-07	0.000149291	0.074,0.061,0.08	0.144,0.141	-0.071
ENSMUSG00000031565.18	Fgfr1	chr8	+	25563373	25563524	25564339	25564484	25562137	25562328	25566710	25566913	3934	51, 42, 51	409, 373, 541	17, 20	508, 424	250	244	2.65318e-07	0.00017899	0.108,0.099,0.084	0.032,0.044	0.059
ENSMUSG00000027201.16	Myef2	chr2	-	125097976	125098075	125098449	125098518	125095911	125096120	125098796	125098847	1734	30, 24, 24	259, 201, 317	5, 13	296, 339	168	198	5.03193e-07	0.000301748	0.12,0.123,0.082	0.02,0.043	0.077
ENSMUSG00000025036.7	Sfxn2	chr19	+	46590140	46590201	46590483	46590550	46587934	46588010	46591120	46591170	3937	1, 0, 1	20, 17, 33	6, 10	24, 30	160	166	6.98033e-07	0.000376728	0.049,0.0,0.03	0.206,0.257	-0.205
ENSMUSG00000044948.17	Cfap43	chr19	-	47739923	47739966	47745443	47745603	47739669	47739834	47746628	47746741	5498	1, 1, 1	0, 0, 0	2, 1	2, 2	259	142	3.33628e-06	0.0016369	1.0,1.0,1.0	0.354,0.215	0.716
ENSMUSG00000022708.16	Zbtb20	chr16	+	43146896	43146943	43193464	43193538	43024937	43024987	43232758	43232820	4976	1, 3, 1	0, 1, 2	0, 0	1, 1	146	173	9.64458e-06	0.00400399	1.0,0.78,0.372	0.0,0.0	0.717
ENSMUSG00000022708.16	Zbtb20	chr16	+	43146896	43146943	43193464	43193538	43024937	43024987	43302568	43302615	4977	1, 4, 1	2, 1, 2	0, 0	1, 1	146	173	9.43248e-06	0.00400399	0.372,0.826,0.372	0.0,0.0	0.523
ENSMUSG00000020836.15	Coro6	chr11	+	77467223	77467343	77467749	77467869	77466417	77466599	77468265	77468370	729	1, 4, 7	0, 1, 2	0, 1	1, 3	219	219	1.6894e-05	0.00651264	1.0,0.8,0.778	0.0,0.25	0.734
ENSMUSG00000037386.16	Rims2	chr15	+	39274975	39275008	39275413	39275500	39198331	39198538	39292101	39292312	2560	2, 0, 3	0, 1, 2	0, 0	3, 1	132	186	2.38222e-05	0.00857123	1.0,0.0,0.679	0.0,0.0	0.56
ENSMUSG00000028693.15	Nasp	chr4	-	116611971	116612081	116614329	116614410	116605683	116605763	116618869	116618980	2903	746, 578, 794	149, 101, 120	685, 763	70, 73	180	209	3.09105e-05	0.00981316	0.853,0.869,0.885	0.919,0.924	-0.052
ENSMUSG00000024743.16	Syt7	chr19	+	10422784	10423012	10426298	10426667	10421756	10421888	10430337	10430460	4036	0, 1, 6	2, 0, 0	0, 1	1, 4	327	468	3.01306e-05	0.00981316	0.0,1.0,1.0	0.0,0.264	0.535

## Sheet: shRNA1_A5SS
GeneID	geneSymbol	chr	strand	longExonStart_0base	longExonEnd	shortES	shortEE	flankingES	flankingEE	ID.1	IJC_SAMPLE_1	SJC_SAMPLE_1	IJC_SAMPLE_2	SJC_SAMPLE_2	IncFormLen	SkipFormLen	PValue	FDR	IncLevel1	IncLevel2	IncLevelDifference
ENSMUSG00000071064.15	Zfp827	chr8	+	79186175	79186358	79186175	79186353	79188148	79188181	1479	0, 3, 0	4, 3, 2	1, 3	0, 0	104	99	6.20192e-10	1.63235e-06	0.0,0.488,0.0	1.0,1.0	-0.837
ENSMUSG00000031105.16	Slc25a14	chrX	+	48623961	48624206	48623961	48624197	48625595	48625640	3528	0, 0, 0	2, 1, 1	2, 5	1, 2	108	99	2.88281e-08	3.79377e-05	0.0,0.0,0.0	0.647,0.696	-0.671
ENSMUSG00000046774.17	8030474K03Rik	chrX	+	101798101	101798165	101798101	101798156	101798341	101798383	414	14, 18, 24	58, 59, 71	40, 46	45, 46	108	99	2.9367e-07	0.000193235	0.181,0.219,0.237	0.449,0.478	-0.251
ENSMUSG00000028677.19	Rnf220	chr4	-	117288362	117289068	117289025	117289068	117285850	117285972	1736	164, 181, 222	328, 341, 482	445, 359	445, 447	762	99	2.3128e-07	0.000193235	0.061,0.065,0.056	0.115,0.094	-0.044
ENSMUSG00000001034.17	Mapk7	chr11	-	61493505	61494266	61493523	61494266	61492903	61493185	2760	2, 6, 11	0, 1, 0	8, 6	6, 3	117	99	4.10576e-06	0.00216127	1.0,0.835,1.0	0.53,0.629	0.365
ENSMUSG00000037020.16	Wdr62	chr7	-	30243033	30243141	30243042	30243141	30242745	30242935	655	6, 1, 5	1, 0, 0	5, 5	10, 2	108	99	5.17911e-06	0.00220377	0.846,1.0,1.0	0.314,0.696	0.444
ENSMUSG00000062729.11	Ppox	chr1	-	171280358	171280522	171280387	171280522	171280139	171280288	2730	10, 7, 16	0, 0, 0	14, 32	6, 3	128	99	6.69838e-06	0.00220377	1.0,1.0,1.0	0.643,0.892	0.232
ENSMUSG00000058392.13	Rrp1b	chr17	+	32045928	32046229	32045928	32046011	32048552	32048638	3089	26, 21, 34	0, 0, 0	49, 49	2, 6	317	99	6.47602e-06	0.00220377	1.0,1.0,1.0	0.884,0.718	0.199
ENSMUSG00000037816.10	Fbxw17	chr13	+	50419839	50420028	50419839	50419991	50423201	50423362	851	3, 5, 9	0, 0, 0	6, 6	1, 5	136	99	9.47788e-06	0.00277175	1.0,1.0,1.0	0.814,0.466	0.36
ENSMUSG00000060373.15	Hnrnpc	chr14	-	52081788	52081903	52081827	52081903	52081259	52081307	1424	263, 242, 312	1453, 1243, 1836	232, 199	1913, 1931	138	99	1.473e-05	0.00352449	0.115,0.123,0.109	0.08,0.069	0.041
ENSMUSG00000058550.15	Dppa4	chr16	+	48289038	48289205	48289038	48289100	48291013	48291314	3538	457, 441, 471	68, 46, 53	491, 471	33, 21	204	99	1.34547e-05	0.00352449	0.765,0.823,0.812	0.878,0.916	-0.097
ENSMUSG00000039795.14	Zfand1	chr3	-	10351168	10351317	10351241	10351317	10348509	10348552	19	12, 23, 29	127, 134, 168	43, 54	125, 167	172	99	3.38391e-05	0.00520883	0.052,0.09,0.09	0.165,0.157	-0.084
ENSMUSG00000022770.17	Dlg1	chr16	+	31796865	31797010	31796865	31796965	31805613	31805734	379	119, 90, 124	68, 67, 77	70, 62	78, 105	144	99	3.00277e-05	0.00520883	0.546,0.48,0.525	0.382,0.289	0.181
ENSMUSG00000028218.19	Fam92a	chr4	-	12168222	12168324	12168228	12168324	12164087	12164192	538	6, 7, 6	2, 2, 4	13, 9	0, 0	105	99	2.99464e-05	0.00520883	0.739,0.767,0.586	1.0,1.0	-0.303
ENSMUSG00000031885.14	Cbfb	chr8	+	105202451	105202578	105202451	105202547	105215903	105217981	1681	232, 232, 340	138, 121, 153	316, 324	90, 98	130	99	3.56227e-05	0.00520883	0.561,0.594,0.629	0.728,0.716	-0.127
ENSMUSG00000022613.8	Miox	chr15	+	89335487	89335907	89335487	89335650	89336014	89336124	3151	2, 3, 2	0, 0, 0	3, 2	2, 1	356	99	3.14886e-05	0.00520883	1.0,1.0,1.0	0.294,0.357	0.674
ENSMUSG00000045795.10	Whamm	chr7	+	81574545	81574719	81574545	81574702	81578150	81578301	3399	64, 52, 76	10, 2, 2	86, 102	17, 31	116	99	3.30272e-05	0.00520883	0.845,0.957,0.97	0.812,0.737	0.15
ENSMUSG00000004455.16	Ppp1cc	chr5	+	122172731	122172955	122172731	122172803	122173145	122173280	3724	2216, 1886, 2077	25, 21, 34	1962, 1866	57, 46	251	99	2.41567e-05	0.00520883	0.972,0.973,0.96	0.931,0.941	0.032
ENSMUSG00000027207.15	Galk2	chr2	+	125866106	125866385	125866106	125866368	125878277	125878366	3710	52, 22, 41	11, 3, 4	65, 46	0, 2	116	99	3.84456e-05	0.00532573	0.801,0.862,0.897	1.0,0.952	-0.123
ENSMUSG00000044308.17	Ubr3	chr2	+	69991424	69991637	69991424	69991625	69993675	69993812	2057	59, 52, 45	118, 104, 125	41, 38	186, 179	111	99	4.38633e-05	0.00577241	0.308,0.308,0.243	0.164,0.159	0.125
ENSMUSG00000004626.14	Stxbp2	chr8	+	3631152	3631278	3631152	3631204	3632219	3632269	95	4, 6, 7	95, 128, 137	23, 22	173, 150	173	99	7.52522e-05	0.00618949	0.024,0.026,0.028	0.071,0.077	-0.048
ENSMUSG00000020454.17	Eif4enif1	chr11	+	3229868	3230101	3229868	3230065	3234461	3234645	149	149, 97, 160	2, 0, 1	164, 126	8, 7	135	99	6.35784e-05	0.00618949	0.982,1.0,0.992	0.938,0.93	0.057
ENSMUSG00000020184.15	Mdm2	chr10	-	117709653	117709784	117709699	117709784	117705154	117705229	568	28, 17, 29	223, 180, 233	11, 8	236, 213	145	99	7.46938e-05	0.00618949	0.079,0.061,0.078	0.031,0.025	0.045
ENSMUSG00000040263.16	Klhdc4	chr8	-	121821279	121821358	121821302	121821358	121820121	121820220	829	147, 119, 151	26, 21, 36	95, 79	38, 40	122	99	5.51039e-05	0.00618949	0.821,0.821,0.773	0.67,0.616	0.162
ENSMUSG00000059005.13	Hnrnpa3	chr2	+	75659317	75659389	75659317	75659323	75661465	75661588	1564	1002, 811, 1361	1199, 1077, 1362	1762, 1756	1390, 1386	165	99	7.15011e-05	0.00618949	0.334,0.311,0.375	0.432,0.432	-0.092
ENSMUSG00000015365.15	Mov10l1	chr15	+	89054510	89054630	89054510	89054602	89054815	89055148	1712	82, 98, 105	5, 7, 10	67, 78	0, 1	127	99	5.88062e-05	0.00618949	0.927,0.916,0.891	1.0,0.984	-0.081
ENSMUSG00000061136.15	Prpf40a	chr2	-	53191022	53191250	53191148	53191250	53189968	53190100	1933	166, 179, 226	63, 70, 88	294, 298	60, 64	225	99	7.06164e-05	0.00618949	0.537,0.529,0.531	0.683,0.672	-0.145
ENSMUSG00000039069.19	Mtg2	chr2	+	180084063	180084312	180084063	180084282	180084450	180084589	1999	18, 11, 18	27, 27, 24	30, 28	17, 10	129	99	6.35748e-05	0.00618949	0.338,0.238,0.365	0.575,0.682	-0.315
ENSMUSG00000026980.15	Ly75	chr2	-	60334445	60334564	60334449	60334564	60332924	60332956	2019	0, 3, 4	1, 1, 0	0, 1	2, 1	103	99	6.09672e-05	0.00618949	0.0,0.742,1.0	0.0,0.49	0.336
ENSMUSG00000030057.15	Cnbp	chr6	-	87845655	87845793	87845676	87845793	87845121	87845557	2652	2401, 2279, 3540	502, 531, 709	3659, 3781	513, 552	120	99	7.1219e-05	0.00618949	0.798,0.78,0.805	0.855,0.85	-0.058
ENSMUSG00000058392.13	Rrp1b	chr17	+	32045928	32046229	32045928	32046011	32047673	32047731	3088	31, 22, 34	181, 133, 182	52, 53	134, 151	317	99	5.444e-05	0.00618949	0.051,0.049,0.055	0.108,0.099	-0.052
ENSMUSG00000015305.6	Sash1	chr10	-	8750652	8751485	8751138	8751485	8746115	8746190	3289	7, 2, 4	20, 16, 25	18, 14	23, 13	585	99	6.00756e-05	0.00618949	0.056,0.021,0.026	0.117,0.154	-0.101
ENSMUSG00000029148.15	Nrbp1	chr5	+	31244165	31244559	31244165	31244288	31244876	31244966	1683	153, 118, 131	2, 3, 0	123, 133	7, 9	370	99	9.5101e-05	0.00750542	0.953,0.913,1.0	0.825,0.798	0.144
ENSMUSG00000070371.11	Prss36	chr7	-	127934389	127934627	127934509	127934627	127933566	127933832	3301	72, 64, 87	0, 0, 2	135, 143	7, 7	219	99	9.69546e-05	0.00750542	1.0,1.0,0.952	0.897,0.902	0.085
ENSMUSG00000049321.17	Zfp2	chr11	-	50910705	50910876	50910749	50910876	50910435	50910528	1279	10, 9, 17	3, 1, 2	12, 6	13, 6	143	99	0.000102322	0.00769458	0.698,0.862,0.855	0.39,0.409	0.406
ENSMUSG00000030811.14	Fbxl19	chr7	+	127750864	127751026	127750864	127750897	127752009	127752521	3141	172, 175, 247	30, 38, 31	294, 273	28, 12	228	99	0.000108539	0.00793543	0.713,0.667,0.776	0.82,0.908	-0.145
ENSMUSG00000039318.12	Rab3gap2	chr1	+	185266900	185267074	185266900	185267014	185267172	185267279	3038	107, 81, 128	15, 13, 17	125, 152	6, 6	159	99	0.000133471	0.00949446	0.816,0.795,0.824	0.928,0.94	-0.122
ENSMUSG00000004561.14	Mettl17	chr14	+	51889146	51889397	51889146	51889217	51889527	51889635	2135	63, 45, 89	10, 10, 11	100, 91	2, 5	279	99	0.000143071	0.00990953	0.691,0.615,0.742	0.947,0.866	-0.224

## Sheet: shRNA1_A3SS
GeneID	geneSymbol	chr	strand	longExonStart_0base	longExonEnd	shortES	shortEE	flankingES	flankingEE	ID.1	IJC_SAMPLE_1	SJC_SAMPLE_1	IJC_SAMPLE_2	SJC_SAMPLE_2	IncFormLen	SkipFormLen	PValue	FDR	IncLevel1	IncLevel2	IncLevelDifference
ENSMUSG00000026456.18	Cyb5r1	chr1	+	134407816	134408487	134408403	134408487	134407573	134407703	4406	555, 438, 650	360, 357, 386	1254, 1048	312, 377	686	99	2.20914e-11	9.45514e-08	0.182,0.15,0.196	0.367,0.286	-0.15
ENSMUSG00000021313.16	Ryr2	chr13	-	11646492	11647737	11646492	11646605	11649729	11649864	2578	5, 11, 13	0, 0, 0	6, 3	3, 1	1231	99	4.3211e-09	9.24715e-06	1.0,1.0,1.0	0.139,0.194	0.834
ENSMUSG00000001416.13	Cct3	chr3	+	88313090	88313374	88313241	88313374	88311672	88311822	5094	12, 17, 40	1347, 1104, 1490	83, 57	1300, 1251	250	99	4.47913e-08	6.39022e-05	0.004,0.006,0.011	0.025,0.018	-0.014
ENSMUSG00000039221.10	Rpl22l1	chr3	+	28806669	28806858	28806736	28806858	28806499	28806592	5928	216, 150, 183	2823, 2303, 2503	309, 371	2560, 2697	166	99	7.45585e-08	7.97776e-05	0.044,0.037,0.042	0.067,0.076	-0.031
ENSMUSG00000035478.14	Mbd3	chr10	-	80395063	80395285	80395063	80395201	80395435	80395595	1753	59, 64, 93	231, 221, 267	167, 142	251, 259	183	99	3.45254e-07	0.000295537	0.121,0.135,0.159	0.265,0.229	-0.109
ENSMUSG00000004988.9	Fxyd4	chr6	-	117935853	117936780	117935853	117936006	117937290	117937335	559	45, 51, 50	0, 0, 0	31, 23	1, 5	873	99	9.14577e-07	0.000652399	1.0,1.0,1.0	0.779,0.343	0.439
ENSMUSG00000021431.15	Snrnp48	chr13	+	38214604	38216513	38216324	38216513	38211066	38211141	2096	905, 762, 950	91, 91, 123	738, 883	192, 154	1819	99	1.25825e-06	0.000769331	0.351,0.313,0.296	0.173,0.238	0.115
ENSMUSG00000052369.8	Tmem106c	chr15	+	97964787	97965030	97964839	97965030	97964228	97964335	959	9, 8, 15	75, 47, 86	4, 3	131, 147	151	99	1.49276e-06	0.000798626	0.073,0.1,0.103	0.02,0.013	0.075
ENSMUSG00000059839.9	Zfp874b	chr13	-	67481718	67481857	67481718	67481845	67484220	67484258	5065	9, 1, 3	3, 0, 0	0, 1	2, 3	111	99	1.93374e-06	0.000919599	0.728,1.0,1.0	0.0,0.229	0.795
ENSMUSG00000020526.12	Znhit3	chr11	-	84913221	84913436	84913221	84913302	84914210	84914285	5548	4, 5, 11	150, 93, 143	31, 11	116, 110	233	99	4.64131e-06	0.00198648	0.011,0.022,0.032	0.102,0.041	-0.05
ENSMUSG00000032340.8	Neo1	chr9	-	58930955	58931175	58930955	58931115	58955958	58956079	6123	21, 29, 38	45, 50, 61	73, 39	37, 30	159	99	5.82571e-06	0.00226673	0.225,0.265,0.279	0.551,0.447	-0.243
ENSMUSG00000005687.14	Bcas2	chr3	+	103173233	103173345	103173274	103173345	103171947	103172040	151	71, 54, 93	815, 928, 1172	144, 156	1069, 1199	140	99	9.55877e-06	0.00316264	0.058,0.04,0.053	0.087,0.084	-0.035
ENSMUSG00000060601.13	Nr1h2	chr7	-	44551954	44552343	44551954	44552236	44552506	44552620	614	64, 54, 126	38, 47, 61	151, 153	35, 40	206	99	9.80076e-06	0.00316264	0.447,0.356,0.498	0.675,0.648	-0.228
ENSMUSG00000097195.10	Snhg5	chr9	-	88522483	88522628	88522483	88522586	88522850	88522888	3325	132, 127, 174	70, 59, 100	158, 154	152, 160	141	99	1.03451e-05	0.00316264	0.57,0.602,0.55	0.422,0.403	0.161
ENSMUSG00000074578.14	Zfas1	chr2	+	167065312	167065480	167065433	167065480	167065158	167065217	686	127, 109, 106	1073, 1006, 1324	116, 118	1926, 2114	220	99	1.31993e-05	0.00333923	0.051,0.046,0.035	0.026,0.025	0.019
ENSMUSG00000054792.15	Klhl18	chr9	-	110436010	110436248	110436010	110436233	110437346	110437483	4897	2, 5, 1	1, 3, 4	0, 0	6, 1	114	99	1.32633e-05	0.00333923	0.635,0.591,0.178	0.0,0.0	0.468
ENSMUSG00000026641.13	Usf1	chr1	+	171414372	171414529	171414436	171414529	171411312	171411440	5323	25, 20, 23	85, 84, 118	56, 58	97, 109	163	99	1.31162e-05	0.00333923	0.152,0.126,0.106	0.26,0.244	-0.124
ENSMUSG00000036748.16	Cuedc2	chr19	-	46331545	46331673	46331545	46331640	46331756	46331818	784	203, 159, 240	13, 5, 12	249, 321	4, 1	132	99	1.49499e-05	0.0034114	0.921,0.96,0.937	0.979,0.996	-0.048
ENSMUSG00000037174.18	Elf2	chr3	-	51264868	51265042	51264868	51265006	51266752	51266866	5931	55, 60, 63	37, 38, 35	78, 75	19, 16	135	99	1.51441e-05	0.0034114	0.522,0.537,0.569	0.751,0.775	-0.22
ENSMUSG00000039536.16	Stau1	chr2	-	166954899	166955130	166954899	166955112	166960022	166960121	1568	77, 64, 75	89, 71, 85	45, 45	123, 95	117	99	2.0893e-05	0.00416912	0.423,0.433,0.427	0.236,0.286	0.167
ENSMUSG00000032633.12	Flcn	chr11	-	59795140	59795575	59795140	59795264	59795749	59795863	4664	50, 25, 94	60, 41, 70	141, 122	60, 64	410	99	1.99482e-05	0.00416912	0.168,0.128,0.245	0.362,0.315	-0.158
ENSMUSG00000001017.15	Chtop	chr3	-	90506107	90507258	90506107	90506261	90507544	90507626	5487	1250, 1123, 1222	341, 282, 405	1004, 941	416, 452	1096	99	2.143e-05	0.00416912	0.249,0.265,0.214	0.179,0.158	0.074
ENSMUSG00000033060.16	Lmo7	chr14	+	101913158	101913346	101913239	101913346	101911998	101912160	2786	5, 3, 2	39, 31, 47	18, 10	33, 37	180	99	2.36194e-05	0.00421213	0.066,0.051,0.023	0.231,0.129	-0.133
ENSMUSG00000022721.19	Trmt2a	chr16	+	18251358	18251660	18251548	18251660	18250819	18251001	5723	40, 33, 58	6, 2, 4	45, 40	0, 0	289	99	2.35697e-05	0.00421213	0.695,0.85,0.832	1.0,1.0	-0.208
ENSMUSG00000006299.13	Aamp	chr1	-	74283885	74284044	74283885	74284041	74284173	74284421	2943	18, 14, 33	0, 0, 0	16, 29	3, 5	102	99	3.35951e-05	0.00575147	1.0,1.0,1.0	0.838,0.849	0.157
ENSMUSG00000001844.10	Zdhhc4	chr5	-	143324131	143324398	143324131	143324310	143324884	143324958	4033	24, 29, 51	31, 37, 53	41, 50	17, 22	187	99	3.56825e-05	0.00587389	0.291,0.293,0.337	0.561,0.546	-0.247
ENSMUSG00000042508.16	Dmtf1	chr5	-	9126539	9126802	9126539	9126749	9127956	9128108	1036	22, 12, 11	50, 36, 54	46, 24	47, 31	152	99	4.53431e-05	0.0069773	0.223,0.178,0.117	0.389,0.335	-0.189
ENSMUSG00000014418.16	Hps5	chr7	-	46778020	46778199	46778020	46778100	46779071	46779160	5604	51, 38, 32	10, 3, 9	47, 44	2, 0	198	99	4.56459e-05	0.0069773	0.718,0.864,0.64	0.922,1.0	-0.22
ENSMUSG00000019471.10	Cdc37	chr9	-	21142421	21142677	21142421	21142530	21142946	21143225	802	80, 52, 86	933, 906, 1335	178, 129	1333, 1296	246	99	4.8126e-05	0.00710273	0.033,0.023,0.025	0.051,0.039	-0.018

## Sheet: shRNA2_RI
GeneID	geneSymbol	chr	strand	riExonStart_0base	riExonEnd	upstreamES	upstreamEE	downstreamES	downstreamEE	ID.1	IJC_SAMPLE_1	SJC_SAMPLE_1	IJC_SAMPLE_2	SJC_SAMPLE_2	IncFormLen	SkipFormLen	PValue	FDR	IncLevel1	IncLevel2	IncLevelDifference
ENSMUSG00000031708.17	Tecr	chr8	-	83573027	83573323	83573027	83573143	83573219	83573323	1380	113, 165, 142	474, 438, 591	133, 141	1424, 1404	175	99	0	0	0.119,0.176,0.12	0.05,0.054	0.086
ENSMUSG00000060036.14	Rpl3	chr15	-	80080895	80081783	80080895	80081031	80081614	80081783	2203	1868, 2626, 1725	5551, 5855, 5784	1228, 1265	9089, 9731	682	99	0	0	0.047,0.061,0.041	0.019,0.019	0.031
ENSMUSG00000027680.15	Fxr1	chr3	+	34058023	34058231	34058023	34058081	34058168	34058231	2587	580, 582, 506	717, 645, 763	326, 298	1254, 1326	186	99	0	0	0.301,0.324,0.261	0.122,0.107	0.181
ENSMUSG00000028809.16	Srrm1	chr4	-	135344498	135346857	135344498	135344669	135346734	135346857	2848	592, 410, 643	499, 524, 512	1227, 1402	466, 518	2164	99	0	0	0.051,0.035,0.054	0.108,0.11	-0.062
ENSMUSG00000001017.15	Chtop	chr3	-	90506107	90507626	90506107	90506261	90507544	90507626	3709	2223, 2166, 1945	289, 281, 271	1279, 1197	416, 452	1382	99	0	0	0.355,0.356,0.34	0.18,0.159	0.181
ENSMUSG00000022536.14	Glyr1	chr16	-	5048749	5049857	5048749	5048786	5049805	5049857	3778	104, 78, 118	156, 145, 145	398, 336	77, 92	1118	99	0	0	0.056,0.045,0.067	0.314,0.244	-0.223
ENSMUSG00000037400.17	Atp11b	chr3	+	35837485	35839214	35837485	35837589	35839048	35839214	3979	166, 94, 238	43, 43, 48	619, 792	34, 35	1558	99	0	0	0.197,0.122,0.24	0.536,0.59	-0.377
ENSMUSG00000059208.15	Hnrnpm	chr17	-	33666493	33666685	33666493	33666529	33666646	33666685	4080	1216, 1373, 1007	613, 645, 646	384, 463	625, 754	216	99	0	0	0.476,0.494,0.417	0.22,0.22	0.242
ENSMUSG00000010608.15	Rbm25	chr12	+	83660594	83664259	83660594	83660678	83663978	83664259	4098	1278, 894, 1478	313, 338, 275	2601, 2496	202, 153	3399	99	0	0	0.106,0.072,0.135	0.273,0.322	-0.193
ENSMUSG00000026034.17	Clk1	chr1	-	58417012	58417383	58417012	58417179	58417266	58417383	3940	54, 74, 57	179, 170, 195	44, 29	434, 437	186	99	1.11022e-16	3.75922e-14	0.138,0.188,0.135	0.051,0.034	0.111
ENSMUSG00000003808.18	Farsa	chr8	+	84867548	84867918	84867548	84867648	84867749	84867918	4142	68, 124, 73	181, 202, 190	50, 41	372, 365	200	99	3.33067e-16	1.02524e-13	0.157,0.233,0.16	0.062,0.053	0.126
ENSMUSG00000024188.16	Luc7l	chr17	+	26253973	26255125	26253973	26254044	26255030	26255125	16	325, 274, 324	62, 86, 67	711, 686	38, 47	1085	99	6.66134e-16	1.73502e-13	0.324,0.225,0.306	0.631,0.571	-0.316
ENSMUSG00000039450.11	Dcxr	chr11	-	120726087	120726311	120726087	120726187	120726268	120726311	3959	77, 72, 52	74, 77, 94	42, 29	214, 213	180	99	6.66134e-16	1.73502e-13	0.364,0.34,0.233	0.097,0.07	0.229
ENSMUSG00000093674.7	Rpl41	chr10	-	128548657	128548971	128548657	128548680	128548948	128548971	125	1214, 1560, 1201	2973, 3442, 3074	946, 998	5197, 4815	367	99	2.66454e-15	6.44437e-13	0.099,0.109,0.095	0.047,0.053	0.051
ENSMUSG00000037805.15	Rpl10a	chr17	+	28328966	28329522	28328966	28329047	28329373	28329522	1621	2563, 3404, 2396	5517, 6374, 5707	2805, 2649	11857, 12415	425	99	2.88658e-15	6.51597e-13	0.098,0.111,0.089	0.052,0.047	0.05
ENSMUSG00000074578.14	Zfas1	chr2	+	167065158	167065480	167065158	167065217	167065433	167065480	547	599, 589, 528	1248, 1588, 1335	367, 373	1926, 2114	315	99	4.77396e-15	1.01029e-12	0.131,0.104,0.111	0.057,0.053	0.06
ENSMUSG00000053332.13	Gas5	chr1	+	161037504	161038037	161037504	161037547	161037994	161038037	1735	315, 386, 309	682, 744, 706	222, 217	1090, 1134	546	99	5.55112e-15	1.10565e-12	0.077,0.086,0.074	0.036,0.034	0.044
ENSMUSG00000097195.10	Snhg5	chr9	-	88522483	88522888	88522483	88522586	88522850	88522888	2276	1297, 1687, 1302	72, 72, 68	1175, 1150	152, 160	363	99	1.24345e-14	2.33907e-12	0.831,0.865,0.839	0.678,0.662	0.175
ENSMUSG00000002014.12	Ssr4	chrX	+	73787183	73788953	73787183	73787306	73788834	73788953	3783	138, 186, 131	197, 162, 226	89, 98	325, 366	1627	99	1.35447e-14	2.41381e-12	0.041,0.065,0.034	0.016,0.016	0.031
ENSMUSG00000053332.13	Gas5	chr1	+	161036207	161036579	161036207	161036244	161036548	161036579	1728	1080, 1243, 989	407, 454, 443	1141, 980	907, 911	403	99	2.63123e-14	4.45467e-12	0.395,0.402,0.354	0.236,0.209	0.161
ENSMUSG00000040459.11	Arglu1	chr8	-	8681383	8683973	8681383	8681467	8683747	8683973	3375	2922, 2669, 3082	373, 421, 362	3205, 3312	177, 203	2379	99	3.68594e-14	5.94314e-12	0.246,0.209,0.262	0.43,0.404	-0.178
ENSMUSG00000037805.15	Rpl10a	chr17	+	28328966	28329522	28328966	28329280	28329373	28329522	1622	899, 1181, 827	285, 381, 273	643, 657	525, 423	192	99	4.9627e-14	7.63804e-12	0.619,0.615,0.61	0.387,0.445	0.199
ENSMUSG00000027804.13	Ppid	chr3	+	79595201	79597873	79595201	79595308	79597684	79597873	3518	1113, 978, 1113	536, 489, 502	1488, 1965	372, 377	2475	99	8.64864e-14	1.27323e-11	0.077,0.074,0.081	0.138,0.173	-0.078
ENSMUSG00000028180.18	Zranb2	chr3	+	157541699	157543244	157541699	157541869	157543157	157543244	2065	624, 544, 544	324, 315, 328	343, 388	468, 476	1387	99	1.08358e-13	1.52875e-11	0.121,0.11,0.106	0.05,0.055	0.06
ENSMUSG00000036928.14	Stag3	chr5	+	138296701	138297425	138296701	138296825	138297326	138297425	4269	217, 241, 238	140, 117, 166	145, 222	261, 309	600	99	1.48104e-13	2.00592e-11	0.204,0.254,0.191	0.084,0.106	0.121
ENSMUSG00000041215.16	Yeats2	chr16	+	20171190	20174539	20171190	20171302	20174494	20174539	2320	106, 96, 87	76, 82, 57	280, 238	60, 58	3291	99	2.35922e-13	3.07244e-11	0.04,0.034,0.044	0.123,0.11	-0.077
ENSMUSG00000022884.15	Eif4a2	chr16	+	23109984	23110343	23109984	23110153	23110233	23110343	693	488, 480, 425	2136, 1685, 2053	336, 353	3109, 3063	179	99	3.37841e-13	4.23677e-11	0.112,0.136,0.103	0.056,0.06	0.059
ENSMUSG00000057649.6	Brd9	chr13	+	73941943	73942806	73941943	73942054	73942690	73942806	3128	58, 72, 78	38, 49, 28	198, 165	17, 20	735	99	5.19806e-13	6.28594e-11	0.171,0.165,0.273	0.611,0.526	-0.366
ENSMUSG00000008682.13	Rpl10	chrX	+	74271659	74271907	74271659	74271718	74271799	74271907	2100	498, 621, 449	6666, 7060, 6422	334, 371	9160, 9877	180	99	7.2764e-13	8.24396e-11	0.039,0.046,0.037	0.02,0.02	0.021
ENSMUSG00000002010.17	Idh3g	chrX	-	73780573	73781030	73780573	73780707	73780897	73781030	3067	103, 117, 134	330, 373, 358	382, 388	477, 508	289	99	7.30416e-13	8.24396e-11	0.097,0.097,0.114	0.215,0.207	-0.108
ENSMUSG00000074578.14	Zfas1	chr2	+	167063220	167063727	167063220	167063297	167063635	167063727	545	386, 518, 337	1053, 1448, 1069	310, 346	1959, 2036	437	99	1.81821e-12	1.98596e-10	0.077,0.075,0.067	0.035,0.037	0.037
ENSMUSG00000057421.12	Las1l	chrX	-	95947769	95950446	95947769	95947855	95950336	95950446	2835	117, 93, 157	206, 195, 238	297, 316	203, 235	2580	99	2.12241e-12	2.24578e-10	0.021,0.018,0.025	0.053,0.049	-0.03
ENSMUSG00000031939.16	Taf1d	chr9	+	15306872	15307821	15306872	15306990	15307727	15307821	466	365, 370, 288	93, 122, 116	199, 162	151, 159	836	99	2.4386e-12	2.42856e-10	0.317,0.264,0.227	0.135,0.108	0.148
ENSMUSG00000006763.14	Saal1	chr7	-	46699635	46701961	46699635	46699718	46701780	46701961	4150	261, 194, 170	109, 121, 125	130, 160	208, 222	2161	99	2.39386e-12	2.42856e-10	0.099,0.068,0.059	0.028,0.032	0.045
ENSMUSG00000038812.16	Trmt112	chr19	+	6910583	6911028	6910583	6910673	6910751	6911028	3843	57, 79, 43	424, 426, 416	15, 18	426, 481	177	99	4.32943e-12	4.18841e-10	0.07,0.094,0.055	0.019,0.021	0.053
ENSMUSG00000041375.18	Ccdc9	chr7	-	16276726	16278538	16276726	16276773	16278356	16278538	1461	81, 118, 76	155, 146, 111	47, 38	202, 198	1682	99	4.56513e-12	4.29375e-10	0.03,0.045,0.039	0.014,0.011	0.025
ENSMUSG00000053907.10	Mat2a	chr6	-	72432798	72435114	72432798	72434395	72434980	72435114	3909	1017, 1070, 875	366, 417, 332	771, 815	134, 133	684	99	6.77391e-12	6.19905e-10	0.287,0.271,0.276	0.454,0.47	-0.184
ENSMUSG00000060036.14	Rpl3	chr15	-	80079689	80080552	80079689	80079850	80080365	80080552	2202	758, 877, 744	6344, 6844, 6562	411, 460	10232, 11286	614	99	7.12641e-12	6.35001e-10	0.019,0.02,0.018	0.006,0.007	0.012
ENSMUSG00000025410.10	Dctn2	chr10	+	127277694	127278222	127277694	127277772	127277866	127278222	1437	50, 72, 44	306, 328, 291	26, 36	540, 595	193	99	9.29123e-12	8.0667e-10	0.077,0.101,0.072	0.024,0.03	0.056
ENSMUSG00000097195.10	Snhg5	chr9	-	88521649	88522888	88521649	88522381	88522483	88522888	2273	146, 149, 158	367, 437, 354	57, 75	398, 453	201	99	2.11363e-11	1.78919e-09	0.164,0.144,0.18	0.066,0.075	0.092
ENSMUSG00000004896.16	Rrnad1	chr3	-	87926730	87927117	87926730	87926874	87927054	87927117	4304	56, 68, 40	33, 40, 37	24, 22	67, 74	279	99	3.19866e-11	2.64163e-09	0.376,0.376,0.277	0.113,0.095	0.239
ENSMUSG00000038225.15	Primpol	chr8	-	46592592	46593703	46592592	46592755	46593469	46593703	3420	124, 133, 219	25, 30, 33	595, 616	27, 33	813	99	3.46229e-11	2.79126e-09	0.377,0.351,0.447	0.729,0.694	-0.32
ENSMUSG00000045482.16	Trrap	chr5	+	144784257	144785565	144784257	144784346	144785468	144785565	3501	29, 28, 14	61, 43, 67	105, 87	64, 63	1221	99	3.85505e-11	3.03563e-09	0.037,0.05,0.017	0.117,0.101	-0.074
ENSMUSG00000058407.12	Txndc9	chr1	-	37987393	37990457	37987393	37987779	37990202	37990457	3522	311, 292, 344	312, 309, 287	416, 389	165, 183	2522	99	4.09897e-11	3.15434e-09	0.038,0.036,0.045	0.09,0.077	-0.044
ENSMUSG00000053332.13	Gas5	chr1	+	161035751	161036014	161035751	161035804	161035982	161036014	1726	390, 503, 372	1820, 2234, 1907	471, 329	3709, 3687	277	99	5.31283e-11	3.9107e-09	0.071,0.074,0.065	0.043,0.031	0.033
ENSMUSG00000027655.14	Dhx35	chr2	+	158826304	158827999	158826304	158826417	158827902	158827999	3133	85, 71, 70	62, 43, 62	263, 221	42, 61	1584	99	5.24547e-11	3.9107e-09	0.079,0.094,0.066	0.281,0.185	-0.153
ENSMUSG00000029464.10	Gpn3	chr5	+	122381189	122381494	122381189	122381305	122381397	122381494	3157	73, 98, 62	209, 233, 203	43, 33	316, 292	191	99	1.37793e-10	9.92693e-09	0.153,0.179,0.137	0.066,0.055	0.096
ENSMUSG00000025036.7	Sfxn2	chr19	+	46587934	46590201	46587934	46588010	46590140	46590201	2982	90, 65, 76	0, 0, 0	156, 174	9, 11	2229	99	1.44779e-10	1.02129e-08	1.0,1.0,1.0	0.435,0.413	0.576
ENSMUSG00000009555.16	Cdk9	chr2	-	32709466	32709944	32709466	32709615	32709772	32709944	1864	40, 79, 73	209, 210, 244	37, 28	340, 341	256	99	1.57098e-10	1.08558e-08	0.069,0.127,0.104	0.04,0.031	0.064
ENSMUSG00000027514.14	Zbp1	chr2	-	173210535	173212266	173210535	173210733	173212098	173212266	1415	0, 2, 3	1, 1, 2	2, 2	0, 0	1464	99	2.15078e-10	1.42795e-08	0.0,0.119,0.092	1.0,1.0	-0.93
ENSMUSG00000024002.18	Brd4	chr17	-	32198030	32198562	32198030	32198274	32198356	32198562	2720	48, 74, 50	246, 277, 274	29, 19	397, 319	181	99	2.13792e-10	1.42795e-08	0.096,0.127,0.091	0.038,0.032	0.07
ENSMUSG00000029068.16	Ccnl2	chr4	+	155817922	155820428	155817922	155817987	155820328	155820428	2080	2411, 2406, 2752	78, 73, 65	3765, 3887	47, 35	2440	99	2.37053e-10	1.53813e-08	0.556,0.572,0.632	0.765,0.818	-0.205
ENSMUSG00000090862.3	Rps13	chr7	-	116332928	116333774	116332928	116333098	116333695	116333774	3855	532, 653, 530	4293, 4467, 4138	399, 452	5963, 6436	696	99	2.40758e-10	1.53813e-08	0.017,0.02,0.018	0.009,0.01	0.009
ENSMUSG00000001016.12	Ilf2	chr3	+	90486850	90487097	90486850	90486912	90486982	90487097	3672	107, 145, 117	306, 313, 319	62, 72	393, 443	169	99	2.53238e-10	1.5879e-08	0.17,0.213,0.177	0.085,0.087	0.101
ENSMUSG00000031708.17	Tecr	chr8	-	83572840	83573323	83572840	83572946	83573027	83573323	1378	113, 113, 106	482, 445, 547	148, 162	1510, 1523	180	99	2.72082e-10	1.67503e-08	0.114,0.123,0.096	0.051,0.055	0.058
ENSMUSG00000007411.16	Mark3	chr12	+	111628189	111629115	111628189	111628302	111628961	111629115	3162	90, 128, 78	156, 166, 157	37, 46	190, 189	758	99	3.1547e-10	1.90747e-08	0.07,0.091,0.061	0.025,0.031	0.046
ENSMUSG00000023952.13	Gtpbp2	chr17	+	46165777	46166446	46165777	46165997	46166310	46166446	3540	22, 32, 38	18, 17, 16	14, 17	48, 55	412	99	3.55962e-10	2.11454e-08	0.227,0.311,0.363	0.065,0.069	0.233
ENSMUSG00000030057.15	Cnbp	chr6	-	87845121	87845793	87845121	87845557	87845676	87845793	3073	471, 462, 459	659, 749, 610	720, 696	513, 552	218	99	6.12487e-10	3.57566e-08	0.245,0.219,0.255	0.389,0.364	-0.137
ENSMUSG00000099689.6	Zfp383	chr7	+	29912168	29912685	29912168	29912295	29912589	29912685	3253	28, 21, 22	28, 32, 32	104, 89	29, 33	393	99	7.59439e-10	4.35841e-08	0.201,0.142,0.148	0.475,0.405	-0.276
ENSMUSG00000035086.13	Becn1	chr11	-	101295533	101296316	101295533	101295624	101296257	101296316	2367	213, 260, 253	178, 134, 171	425, 389	116, 128	732	99	8.85664e-10	4.91616e-08	0.139,0.208,0.167	0.331,0.291	-0.14
ENSMUSG00000048930.12	Tada3	chr6	-	113376891	113377739	113376891	113376945	113377315	113377739	2658	48, 57, 25	77, 64, 67	12, 19	84, 117	469	99	8.78628e-10	4.91616e-08	0.116,0.158,0.073	0.029,0.033	0.085
ENSMUSG00000032480.17	Dhx30	chr9	-	110086931	110087195	110086931	110087036	110087119	110087195	3770	37, 27, 29	102, 177, 141	9, 9	169, 208	182	99	9.85148e-10	5.38018e-08	0.165,0.077,0.101	0.028,0.023	0.089
ENSMUSG00000036672.5	Cenpt	chr8	-	105845259	105846391	105845259	105845436	105846164	105846391	4215	420, 447, 406	33, 43, 57	217, 245	77, 69	827	99	1.2324e-09	6.62364e-08	0.604,0.554,0.46	0.252,0.298	0.264
ENSMUSG00000005625.15	Psmd4	chr3	-	95032704	95033546	95032704	95032984	95033481	95033546	451	216, 282, 215	592, 671, 697	177, 143	918, 878	596	99	1.39856e-09	7.39925e-08	0.057,0.065,0.049	0.031,0.026	0.028
ENSMUSG00000020812.18	Snhg16	chr11	+	116672163	116672738	116672163	116672355	116672663	116672738	4067	60, 72, 53	135, 151, 121	37, 19	186, 188	407	99	1.47193e-09	7.66763e-08	0.098,0.104,0.096	0.046,0.024	0.064
ENSMUSG00000036281.13	Snapc4	chr2	-	26372730	26373080	26372730	26372825	26372973	26373080	2582	30, 48, 26	63, 71, 52	5, 8	72, 56	247	99	1.5337e-09	7.86836e-08	0.16,0.213,0.167	0.027,0.054	0.14
ENSMUSG00000035478.14	Mbd3	chr10	-	80392538	80393280	80392538	80393018	80393094	80393280	1270	79, 120, 77	237, 178, 272	38, 45	301, 331	175	99	1.62359e-09	8.20519e-08	0.159,0.276,0.138	0.067,0.071	0.122
ENSMUSG00000013593.12	Ndufs2	chr1	-	171237944	171238372	171237944	171238064	171238286	171238372	3134	133, 177, 111	608, 715, 671	90, 101	984, 1000	321	99	1.68097e-09	8.37025e-08	0.063,0.071,0.049	0.027,0.03	0.033
ENSMUSG00000030057.15	Cnbp	chr6	-	87845121	87845793	87845121	87845557	87845655	87845793	3072	133, 142, 128	1803, 1849, 1913	100, 112	3039, 3198	197	99	1.72629e-09	8.47133e-08	0.036,0.037,0.033	0.016,0.017	0.019
ENSMUSG00000033793.12	Atp6v1h	chr1	+	5093362	5095728	5093362	5093452	5095614	5095728	3920	24, 17, 33	144, 148, 135	113, 103	175, 233	2261	99	2.58973e-09	1.25269e-07	0.007,0.005,0.011	0.027,0.019	-0.015
ENSMUSG00000030846.15	Tial1	chr7	-	128443806	128444404	128443806	128443946	128444280	128444404	3382	131, 125, 147	200, 220, 181	317, 356	216, 260	433	99	2.94436e-09	1.40417e-07	0.13,0.115,0.157	0.251,0.238	-0.11
ENSMUSG00000048799.8	Cep120	chr18	-	53723082	53724581	53723082	53723305	53724353	53724581	1983	57, 78, 33	50, 48, 53	25, 23	85, 68	1147	99	3.39139e-09	1.57305e-07	0.09,0.123,0.051	0.025,0.028	0.062
ENSMUSG00000034022.8	Cpsf1	chr15	-	76596008	76596698	76596008	76596571	76596650	76596698	2465	54, 60, 45	121, 135, 159	22, 40	239, 234	178	99	3.35764e-09	1.57305e-07	0.199,0.198,0.136	0.049,0.087	0.11
ENSMUSG00000062006.12	Rpl34	chr3	-	130729050	130729302	130729050	130729150	130729228	130729302	2537	259, 374, 189	7799, 9058, 7866	125, 79	12471, 13381	177	99	4.3296e-09	1.98109e-07	0.018,0.023,0.013	0.006,0.003	0.013
ENSMUSG00000024824.7	Rad9a	chr19	-	4197338	4197780	4197338	4197586	4197670	4197780	3286	40, 52, 46	67, 72, 91	28, 27	139, 153	183	99	4.52573e-09	2.04322e-07	0.244,0.281,0.215	0.098,0.087	0.154
ENSMUSG00000021494.9	Ddx41	chr13	-	55535885	55536406	55535885	55536045	55536295	55536406	1594	40, 45, 35	149, 169, 159	25, 20	311, 262	349	99	5.09208e-09	2.26866e-07	0.071,0.07,0.059	0.022,0.021	0.045
ENSMUSG00000045411.16	2410002F23Rik	chr7	+	44250308	44252312	44250308	44250340	44250612	44252312	4255	165, 181, 157	150, 174, 169	143, 131	247, 339	371	99	5.69419e-09	2.50396e-07	0.227,0.217,0.199	0.134,0.093	0.101
ENSMUSG00000031805.17	Jak3	chr8	+	71679558	71680557	71679558	71679844	71680434	71680557	2564	143, 182, 174	55, 64, 50	144, 173	136, 123	689	99	6.69558e-09	2.90657e-07	0.272,0.29,0.333	0.132,0.168	0.148
ENSMUSG00000020372.15	Rack1	chr11	+	48801662	48802420	48801662	48801834	48802272	48802420	35	1646, 1700, 1700	8686, 8907, 8533	1869, 2047	17238, 17766	537	99	7.82701e-09	3.31423e-07	0.034,0.034,0.035	0.02,0.021	0.014
ENSMUSG00000108414.1	Snhg1	chr19	+	8725013	8725256	8725013	8725046	8725221	8725256	135	545, 642, 488	954, 1074, 916	338, 331	1121, 1052	274	99	7.83043e-09	3.31423e-07	0.171,0.178,0.161	0.098,0.102	0.07
ENSMUSG00000022721.19	Trmt2a	chr16	+	18250819	18251660	18250819	18251001	18251548	18251660	3879	121, 162, 121	14, 13, 4	126, 122	0, 0	646	99	8.46034e-09	3.53663e-07	0.57,0.656,0.823	1.0,1.0	-0.317
ENSMUSG00000070570.5	Slc17a7	chr7	+	45172057	45173002	45172057	45172190	45172891	45173002	2991	0, 1, 2	6, 10, 3	12, 12	3, 3	800	99	9.54406e-09	3.89352e-07	0.0,0.012,0.076	0.331,0.331	-0.302
ENSMUSG00000020812.18	Snhg16	chr11	+	116674299	116675798	116674299	116674375	116675507	116675798	4070	519, 612, 473	74, 91, 70	286, 305	99, 96	1231	99	9.48066e-09	3.89352e-07	0.361,0.351,0.352	0.189,0.204	0.158
ENSMUSG00000068735.14	Trp53i11	chr2	+	93198894	93199458	93198894	93198991	93199356	93199458	1426	23, 25, 18	44, 33, 41	10, 6	76, 74	464	99	1.05189e-08	4.24011e-07	0.1,0.139,0.086	0.027,0.017	0.086
ENSMUSG00000028959.14	Fastk	chr5	-	24441527	24441823	24441527	24441663	24441731	24441823	886	63, 72, 70	198, 187, 225	46, 36	301, 325	167	99	1.13845e-08	4.53506e-07	0.159,0.186,0.156	0.083,0.062	0.095
ENSMUSG00000008690.15	Ncaph2	chr15	+	89370394	89370675	89370394	89370488	89370603	89370675	1240	88, 84, 102	436, 396, 451	77, 98	867, 928	214	99	1.20443e-08	4.74209e-07	0.085,0.089,0.095	0.039,0.047	0.047
ENSMUSG00000042055.13	Wdr11	chr7	+	129628993	129629983	129628993	129629056	129629917	129629983	802	44, 55, 37	39, 46, 63	21, 23	72, 94	960	99	1.26734e-08	4.93241e-07	0.104,0.11,0.057	0.029,0.025	0.063
ENSMUSG00000002329.7	Mdp1	chr14	-	55659987	55660228	55659987	55660098	55660167	55660228	1119	161, 165, 149	84, 88, 117	120, 141	181, 200	168	99	1.28432e-08	4.94171e-07	0.53,0.525,0.429	0.281,0.294	0.207
ENSMUSG00000000131.15	Xpo6	chr7	-	126107070	126108623	126107070	126107232	126108451	126108623	2138	42, 87, 23	143, 187, 161	20, 12	238, 264	1318	99	1.37934e-08	5.24769e-07	0.022,0.034,0.011	0.006,0.003	0.018
ENSMUSG00000020477.10	Mrps24	chr11	-	5707297	5707555	5707297	5707409	5707486	5707555	2261	80, 57, 62	154, 175, 185	79, 97	542, 520	176	99	1.48984e-08	5.60512e-07	0.226,0.155,0.159	0.076,0.095	0.095
ENSMUSG00000115987.1	Vps28	chr15	-	76622470	76622708	76622470	76622562	76622654	76622708	4203	22, 34, 39	233, 229, 246	22, 15	460, 443	191	99	2.06582e-08	7.68667e-07	0.047,0.071,0.076	0.024,0.017	0.044
ENSMUSG00000006024.13	Napa	chr7	+	16113349	16113560	16113349	16113405	16113475	16113560	1398	46, 72, 57	175, 154, 215	43, 28	300, 295	169	99	2.14508e-08	7.89482e-07	0.133,0.215,0.134	0.077,0.053	0.096
ENSMUSG00000017221.14	Psmd3	chr11	+	98690462	98691019	98690462	98690653	98690915	98691019	856	91, 90, 98	615, 642, 673	246, 229	766, 904	361	99	2.51417e-08	8.93427e-07	0.039,0.037,0.038	0.081,0.065	-0.035
ENSMUSG00000074643.12	Cpne1	chr2	-	156078751	156078974	156078751	156078823	156078899	156078974	1397	32, 32, 21	192, 213, 181	1, 10	181, 185	175	99	2.45517e-08	8.93427e-07	0.086,0.078,0.062	0.003,0.03	0.059
ENSMUSG00000021431.15	Snrnp48	chr13	+	38217373	38220776	38217373	38217495	38220687	38220776	1482	2163, 2100, 2352	202, 226, 201	2554, 2668	481, 421	3291	99	2.53305e-08	8.93427e-07	0.244,0.218,0.26	0.138,0.16	0.092
ENSMUSG00000029056.13	Pank4	chr4	+	154978920	154979592	154978920	154979025	154979491	154979592	3989	19, 37, 26	52, 52, 52	107, 104	73, 67	565	99	2.50372e-08	8.93427e-07	0.06,0.111,0.081	0.204,0.214	-0.125
ENSMUSG00000020806.15	Rhbdf2	chr11	-	116605242	116606232	116605242	116605438	116606107	116606232	3725	57, 42, 28	87, 95, 71	26, 15	140, 125	768	99	2.59262e-08	9.0501e-07	0.078,0.054,0.048	0.023,0.015	0.041
ENSMUSG00000038975.14	Rabggtb	chr3	-	153910260	153910888	153910260	153910366	153910690	153910888	536	281, 335, 231	433, 503, 452	182, 160	532, 550	423	99	3.31585e-08	1.14566e-06	0.132,0.135,0.107	0.074,0.064	0.056
ENSMUSG00000053332.13	Gas5	chr1	+	161038224	161038535	161038224	161038272	161038456	161038535	1736	381, 423, 305	777, 842, 750	337, 278	1143, 1252	283	99	3.54496e-08	1.21245e-06	0.146,0.149,0.125	0.093,0.072	0.057
ENSMUSG00000059796.16	Eif4a1	chr11	-	69668195	69668548	69668195	69668333	69668404	69668548	933	482, 529, 404	5068, 5218, 5021	311, 313	5877, 6151	170	99	3.59584e-08	1.21755e-06	0.052,0.056,0.045	0.03,0.029	0.021
ENSMUSG00000019261.3	Map1s	chr8	+	70912905	70916574	70912905	70914994	70916350	70916574	1857	126, 135, 84	146, 145, 118	52, 53	134, 167	1455	99	4.40927e-08	1.4782e-06	0.055,0.06,0.046	0.026,0.021	0.03
ENSMUSG00000002625.10	Akap8l	chr17	-	32332478	32332916	32332478	32332609	32332810	32332916	836	70, 35, 47	116, 118, 134	27, 20	170, 166	300	99	4.50401e-08	1.49515e-06	0.166,0.089,0.104	0.05,0.038	0.076
ENSMUSG00000005687.14	Bcas2	chr3	+	103174339	103177419	103174339	103174501	103177338	103177419	104	912, 1008, 903	78, 50, 31	1062, 980	15, 12	2936	99	4.56235e-08	1.49982e-06	0.283,0.405,0.496	0.705,0.734	-0.325
ENSMUSG00000031862.11	Atp13a1	chr8	+	69797081	69797331	69797081	69797151	69797224	69797331	627	90, 99, 79	154, 145, 139	48, 38	184, 160	172	99	6.35137e-08	2.06786e-06	0.252,0.282,0.246	0.131,0.12	0.135
ENSMUSG00000026034.17	Clk1	chr1	-	58419666	58421308	58419666	58419733	58421082	58421308	3941	352, 382, 363	34, 62, 65	432, 456	132, 191	1448	99	6.44316e-08	2.07776e-06	0.414,0.296,0.276	0.183,0.14	0.167
ENSMUSG00000034022.8	Cpsf1	chr15	-	76596008	76596571	76596008	76596147	76596219	76596571	2462	30, 45, 33	122, 134, 141	29, 21	268, 269	171	99	8.60373e-08	2.74832e-06	0.125,0.163,0.119	0.059,0.043	0.085
ENSMUSG00000031995.9	St14	chr9	-	31106013	31106874	31106013	31106254	31106716	31106874	1032	58, 76, 72	6, 5, 9	191, 177	81, 64	561	99	9.07141e-08	2.87064e-06	0.63,0.728,0.585	0.294,0.328	0.337
ENSMUSG00000039318.12	Rab3gap2	chr1	+	185266900	185267279	185266900	185267014	185267172	185267279	3494	41, 44, 58	19, 30, 25	46, 81	6, 6	257	99	1.0668e-07	3.34462e-06	0.454,0.361,0.472	0.747,0.839	-0.364
ENSMUSG00000005299.6	Letm1	chr5	-	33745015	33746374	33745015	33745203	33746239	33746374	2769	47, 49, 38	110, 103, 96	19, 12	98, 132	1135	99	1.24895e-07	3.87978e-06	0.036,0.04,0.033	0.017,0.008	0.024
ENSMUSG00000002010.17	Idh3g	chrX	-	73782005	73782716	73782005	73782103	73782674	73782716	3068	89, 58, 110	136, 187, 150	268, 256	227, 252	670	99	1.38813e-07	4.2729e-06	0.088,0.044,0.098	0.149,0.131	-0.063
ENSMUSG00000039001.12	Rps21	chr2	+	180257620	180257851	180257620	180257683	180257787	180257851	1191	429, 509, 345	9789, 11630, 9642	413, 432	17047, 18202	203	99	1.8185e-07	5.54726e-06	0.021,0.021,0.017	0.012,0.011	0.008
ENSMUSG00000031161.15	Hdac6	chrX	-	7939442	7939665	7939442	7939532	7939605	7939665	1842	28, 27, 46	100, 95, 96	27, 28	235, 228	172	99	1.91221e-07	5.78102e-06	0.139,0.141,0.216	0.062,0.066	0.101
ENSMUSG00000007038.5	Neu1	chr17	+	34932565	34934185	34932565	34932828	34934002	34934185	1106	167, 210, 156	27, 29, 28	387, 308	141, 115	1273	99	2.51022e-07	7.45578e-06	0.325,0.36,0.302	0.176,0.172	0.155
ENSMUSG00000057649.6	Brd9	chr13	+	73941943	73942806	73941943	73942054	73942693	73942806	3129	64, 72, 82	11, 11, 17	207, 174	8, 6	738	99	2.50534e-07	7.45578e-06	0.438,0.468,0.393	0.776,0.796	-0.353
ENSMUSG00000108414.1	Snhg1	chr19	+	8724402	8724721	8724402	8724483	8724671	8724721	134	791, 887, 737	1000, 1210, 836	645, 555	1253, 1273	287	99	2.88231e-07	8.37756e-06	0.214,0.202,0.233	0.151,0.131	0.075
ENSMUSG00000021500.17	Ddx46	chr13	+	55659019	55660799	55659019	55659098	55660716	55660799	1000	305, 290, 301	249, 249, 235	377, 325	165, 138	1717	99	2.87057e-07	8.37756e-06	0.066,0.063,0.069	0.116,0.12	-0.052
ENSMUSG00000039176.17	Polg	chr7	-	79451859	79452229	79451859	79452028	79452106	79452229	1255	67, 93, 70	152, 149, 152	46, 63	246, 241	177	99	2.89479e-07	8.37756e-06	0.198,0.259,0.205	0.095,0.128	0.109
ENSMUSG00000060601.13	Nr1h2	chr7	-	44551954	44552620	44551954	44552245	44552506	44552620	501	143, 120, 110	65, 65, 85	251, 283	68, 56	360	99	3.05313e-07	8.76093e-06	0.377,0.337,0.262	0.504,0.582	-0.218
ENSMUSG00000044894.14	Uqcrq	chr11	-	53430535	53430827	53430535	53430702	53430787	53430827	649	1186, 1406, 1268	92, 74, 96	1878, 1813	235, 228	184	99	3.64247e-07	1.03642e-05	0.874,0.911,0.877	0.811,0.811	0.076
ENSMUSG00000033819.16	Ppp1r16a	chr15	+	76692836	76693138	76692836	76692940	76693013	76693138	2422	41, 32, 37	64, 43, 62	21, 17	86, 97	172	99	3.74187e-07	1.05583e-05	0.269,0.3,0.256	0.123,0.092	0.167
ENSMUSG00000040331.16	Nsmce4a	chr7	-	130533576	130533861	130533576	130533666	130533769	130533861	1196	58, 66, 64	468, 542, 487	33, 52	712, 813	202	99	3.78594e-07	1.05944e-05	0.057,0.056,0.061	0.022,0.03	0.032
ENSMUSG00000029208.16	Guf1	chr5	+	69567127	69568497	69567127	69567261	69568395	69568497	381	155, 152, 136	23, 17, 18	526, 495	20, 23	1233	99	4.11109e-07	1.141e-05	0.351,0.418,0.378	0.679,0.633	-0.274
ENSMUSG00000068744.12	Psrc1	chr3	+	108384235	108384431	108384235	108384285	108384373	108384431	944	371, 444, 322	393, 480, 421	247, 241	494, 495	187	99	4.74621e-07	1.30656e-05	0.333,0.329,0.288	0.209,0.205	0.11
ENSMUSG00000021282.17	Eif5	chr12	+	111539407	111540302	111539407	111539687	111540129	111540302	814	115, 90, 85	17, 28, 16	96, 47	1, 2	541	99	4.82554e-07	1.31768e-05	0.553,0.37,0.493	0.946,0.811	-0.407
ENSMUSG00000027944.13	Hax1	chr3	-	89997386	89998003	89997386	89997574	89997737	89998003	4004	94, 82, 74	270, 282, 251	77, 80	555, 490	262	99	4.92089e-07	1.33297e-05	0.116,0.099,0.1	0.05,0.058	0.051
ENSMUSG00000030780.15	BC017158	chr7	-	128274632	128276143	128274632	128274703	128276085	128276143	4106	111, 84, 97	14, 8, 15	60, 62	29, 27	1481	99	5.25403e-07	1.41192e-05	0.346,0.412,0.302	0.121,0.133	0.226
ENSMUSG00000007029.16	Vars	chr17	+	35013121	35013390	35013121	35013192	35013264	35013390	1479	44, 48, 48	227, 237, 268	41, 34	461, 480	171	99	5.33272e-07	1.42178e-05	0.101,0.105,0.094	0.049,0.039	0.056
ENSMUSG00000004100.12	Ppan	chr9	+	20891082	20891365	20891082	20891206	20891286	20891365	1295	138, 143, 134	316, 418, 314	89, 81	419, 422	179	99	5.57604e-07	1.47504e-05	0.195,0.159,0.191	0.105,0.096	0.081
ENSMUSG00000026883.17	Dab2ip	chr2	+	35728057	35730994	35728057	35728128	35729110	35730994	27	681, 718, 729	61, 62, 70	869, 865	35, 34	1081	99	5.84376e-07	1.53387e-05	0.506,0.515,0.488	0.695,0.7	-0.195
ENSMUSG00000036270.16	Edc4	chr8	+	105887781	105888045	105887781	105887854	105887953	105888045	3179	46, 72, 37	249, 248, 239	25, 22	285, 289	198	99	6.70715e-07	1.74695e-05	0.085,0.127,0.072	0.042,0.037	0.055
ENSMUSG00000024045.6	Akap8	chr17	-	32312285	32313262	32312285	32312373	32313104	32313262	4178	478, 586, 485	22, 28, 25	333, 404	62, 44	830	99	7.58558e-07	1.96067e-05	0.722,0.714,0.698	0.39,0.523	0.255
ENSMUSG00000032383.7	Ppib	chr9	+	66062988	66065671	66062988	66063082	66065486	66065671	840	584, 587, 572	1086, 1073, 1025	578, 635	1833, 1839	2503	99	8.60127e-07	2.18977e-05	0.021,0.021,0.022	0.012,0.013	0.009
ENSMUSG00000034022.8	Cpsf1	chr15	-	76596219	76596571	76596219	76596349	76596415	76596571	2464	58, 67, 72	90, 112, 114	54, 57	195, 208	165	99	8.58579e-07	2.18977e-05	0.279,0.264,0.275	0.142,0.141	0.131
ENSMUSG00000051811.14	Cox6b2	chr7	-	4752723	4753023	4752723	4752849	4752952	4753023	3079	118, 157, 127	137, 158, 185	204, 244	474, 525	202	99	9.31091e-07	2.35274e-05	0.297,0.328,0.252	0.174,0.186	0.112
ENSMUSG00000029062.14	Cdk11b	chr4	+	155625530	155625773	155625530	155625654	155625726	155625773	1511	53, 62, 66	22, 19, 22	25, 29	28, 35	171	99	9.45204e-07	2.37071e-05	0.582,0.654,0.635	0.341,0.324	0.291
ENSMUSG00000004455.16	Ppp1cc	chr5	+	122172731	122173280	122172731	122172803	122173145	122173280	4272	1282, 1205, 1363	22, 19, 21	1306, 1337	57, 46	441	99	9.98572e-07	2.48615e-05	0.929,0.934,0.936	0.837,0.867	0.081
ENSMUSG00000098234.7	Snhg6	chr1	-	9942024	9942391	9942024	9942149	9942322	9942391	1925	107, 84, 92	92, 132, 101	51, 95	217, 176	272	99	1.0649e-06	2.63195e-05	0.297,0.188,0.249	0.079,0.164	0.123
ENSMUSG00000002395.14	Use1	chr8	+	71368849	71369303	71368849	71368877	71369131	71369303	4213	143, 148, 148	247, 221, 283	142, 147	459, 462	353	99	1.1594e-06	2.84473e-05	0.14,0.158,0.128	0.08,0.082	0.061
ENSMUSG00000019470.12	Xab2	chr8	-	3613158	3613499	3613158	3613290	3613367	3613499	1759	73, 88, 55	258, 301, 290	40, 42	347, 365	176	99	1.18701e-06	2.89153e-05	0.137,0.141,0.096	0.061,0.061	0.064
ENSMUSG00000020812.18	Snhg16	chr11	+	116673937	116674375	116673937	116674071	116674299	116674375	4068	99, 122, 71	117, 136, 127	58, 35	129, 143	327	99	1.19792e-06	2.89726e-05	0.204,0.214,0.145	0.12,0.069	0.093
ENSMUSG00000073702.11	Rpl31	chr1	+	39367928	39368255	39367928	39368006	39368148	39368255	312	181, 223, 146	155, 173, 143	95, 116	157, 200	241	99	1.39043e-06	3.339e-05	0.324,0.346,0.295	0.199,0.192	0.126
ENSMUSG00000025410.10	Dctn2	chr10	+	127277866	127278222	127277866	127277938	127278119	127278222	1438	133, 117, 109	295, 314, 333	103, 108	529, 524	280	99	1.4413e-06	3.43679e-05	0.137,0.116,0.104	0.064,0.068	0.053
ENSMUSG00000055629.5	B4galnt4	chr7	+	141064640	141064907	141064640	141064731	141064806	141064907	1142	38, 23, 24	55, 44, 77	11, 13	72, 105	174	99	1.61294e-06	3.81917e-05	0.282,0.229,0.151	0.08,0.066	0.148
ENSMUSG00000028047.11	Thbs3	chr3	+	89216680	89217941	89216680	89216887	89217684	89217941	2519	14, 27, 11	1, 0, 1	7, 15	6, 8	896	99	1.66869e-06	3.92374e-05	0.607,1.0,0.549	0.114,0.172	0.576
ENSMUSG00000024194.16	Cuta	chr17	-	26938417	26938786	26938417	26938617	26938726	26938786	1782	89, 122, 102	148, 119, 146	87, 86	274, 213	208	99	1.82334e-06	4.25782e-05	0.223,0.328,0.25	0.131,0.161	0.121
ENSMUSG00000059772.12	Slx1b	chr7	-	126691738	126692055	126691738	126691823	126691927	126692055	1931	31, 25, 11	14, 15, 22	14, 6	53, 47	203	99	2.06023e-06	4.77803e-05	0.519,0.448,0.196	0.114,0.059	0.301
ENSMUSG00000015165.16	Hnrnpl	chr7	+	28818460	28818924	28818460	28818532	28818643	28818924	865	416, 543, 419	705, 748, 683	352, 375	914, 967	210	99	2.08819e-06	4.79825e-05	0.218,0.255,0.224	0.154,0.155	0.078
ENSMUSG00000039356.15	Exosc2	chr2	+	31675838	31676736	31675838	31675904	31676667	31676736	2668	65, 77, 79	143, 159, 136	34, 49	165, 202	862	99	2.09729e-06	4.79825e-05	0.05,0.053,0.063	0.023,0.027	0.03
ENSMUSG00000031511.15	Arhgef7	chr8	+	11781154	11782655	11781154	11781239	11782524	11782655	3799	51, 40, 51	55, 53, 50	123, 114	54, 57	1384	99	2.12105e-06	4.82004e-05	0.062,0.051,0.068	0.14,0.125	-0.072
ENSMUSG00000034928.16	Rnf44	chr13	-	54683960	54684488	54683960	54684150	54684337	54684488	3043	57, 74, 76	36, 35, 36	36, 57	71, 61	286	99	2.17725e-06	4.91479e-05	0.354,0.423,0.422	0.149,0.244	0.203
ENSMUSG00000034729.16	Mrps10	chr17	+	47372426	47372645	47372426	47372491	47372575	47372645	1298	59, 56, 50	54, 53, 64	51, 46	123, 118	183	99	2.37367e-06	5.24262e-05	0.371,0.364,0.297	0.183,0.174	0.166
ENSMUSG00000073423.10	Zfp414	chr17	+	33630575	33631463	33630575	33630681	33631128	33631463	1664	62, 100, 76	40, 27, 49	47, 80	104, 85	546	99	2.38442e-06	5.24262e-05	0.219,0.402,0.219	0.076,0.146	0.169
ENSMUSG00000053332.13	Gas5	chr1	+	161035982	161036244	161035982	161036014	161036207	161036244	1727	853, 938, 766	1311, 1528, 1414	1009, 946	2539, 2642	292	99	2.37302e-06	5.24262e-05	0.181,0.172,0.155	0.119,0.108	0.056
ENSMUSG00000002486.15	Tchp	chr5	+	114719578	114720268	114719578	114719764	114720124	114720268	2483	21, 32, 22	53, 55, 47	14, 8	92, 67	459	99	2.33844e-06	5.24262e-05	0.079,0.111,0.092	0.032,0.025	0.066
ENSMUSG00000024426.17	Atat1	chr17	-	35908562	35908966	35908562	35908664	35908852	35908966	3827	11, 17, 14	31, 23, 21	10, 12	84, 86	287	99	2.65826e-06	5.80701e-05	0.109,0.203,0.187	0.039,0.046	0.124
ENSMUSG00000033166.11	Dis3	chr14	-	99087733	99088908	99087733	99087850	99088761	99088908	731	62, 63, 57	164, 129, 134	28, 35	159, 187	1010	99	2.70888e-06	5.87966e-05	0.036,0.046,0.04	0.017,0.018	0.023
ENSMUSG00000040472.15	Rabggta	chr14	-	55719090	55719531	55719090	55719345	55719429	55719531	3457	26, 36, 38	113, 104, 110	15, 22	162, 173	183	99	2.82675e-06	6.09642e-05	0.111,0.158,0.157	0.048,0.064	0.086
ENSMUSG00000025982.13	Sf3b1	chr1	-	55014482	55016490	55014482	55014562	55016375	55016490	2321	868, 608, 835	542, 499, 498	1232, 1508	560, 570	1912	99	2.89832e-06	6.21122e-05	0.077,0.059,0.08	0.102,0.12	-0.039
ENSMUSG00000020898.18	Ctc1	chr11	+	69021029	69022614	69021029	69021193	69022376	69022614	2790	54, 40, 41	116, 115, 126	27, 27	174, 182	1282	99	3.01793e-06	6.42687e-05	0.035,0.026,0.025	0.012,0.011	0.017
ENSMUSG00000008690.15	Ncaph2	chr15	+	89370394	89370675	89370394	89370488	89370600	89370675	1239	83, 73, 97	72, 94, 84	67, 87	151, 178	211	99	3.16365e-06	6.69507e-05	0.351,0.267,0.351	0.172,0.187	0.144
ENSMUSG00000001248.15	Gramd1a	chr7	-	31134413	31135739	31134413	31134517	31135596	31135739	783	450, 468, 514	24, 30, 35	614, 646	80, 86	1178	99	3.21161e-06	6.75437e-05	0.612,0.567,0.552	0.392,0.387	0.187
ENSMUSG00000007610.15	Gtpbp3	chr8	+	71490334	71491590	71490334	71490537	71491424	71491590	3339	187, 187, 163	3, 0, 0	248, 220	7, 12	986	99	3.27328e-06	6.84157e-05	0.862,1.0,1.0	0.781,0.648	0.24
ENSMUSG00000024118.14	Tedc2	chr17	-	24220251	24220615	24220251	24220310	24220516	24220615	448	12, 25, 13	34, 50, 39	13, 5	90, 86	305	99	3.47698e-06	7.22274e-05	0.103,0.14,0.098	0.045,0.019	0.082
ENSMUSG00000036023.6	Parp2	chr14	+	50814869	50816299	50814869	50815427	50816196	50816299	795	75, 87, 65	167, 188, 188	149, 143	167, 194	868	99	3.59383e-06	7.41994e-05	0.049,0.05,0.038	0.092,0.078	-0.039
ENSMUSG00000026577.13	Blzf1	chr1	-	164307146	164307489	164307146	164307354	164307441	164307489	602	40, 52, 41	4, 6, 4	28, 28	12, 18	186	99	3.72144e-06	7.60304e-05	0.842,0.822,0.845	0.554,0.453	0.333
ENSMUSG00000028582.14	Cc2d1b	chr4	+	108626300	108626590	108626300	108626376	108626479	108626590	3002	30, 38, 33	77, 72, 90	26, 14	124, 136	202	99	3.72742e-06	7.60304e-05	0.16,0.206,0.152	0.093,0.048	0.102
ENSMUSG00000044433.16	Camsap3	chr8	+	3608188	3608512	3608188	3608301	3608393	3608512	788	30, 43, 26	91, 109, 94	9, 12	89, 108	191	99	3.82952e-06	7.76453e-05	0.146,0.17,0.125	0.05,0.054	0.095
ENSMUSG00000031398.13	Plxna3	chrX	+	74335769	74336191	74335769	74335866	74336000	74336191	551	4, 8, 7	1, 2, 2	6, 1	13, 14	233	99	3.91182e-06	7.85178e-05	0.63,0.63,0.598	0.164,0.029	0.523
ENSMUSG00000002109.14	Ddb2	chr2	-	91234107	91234951	91234107	91234299	91234814	91234951	3728	116, 138, 138	21, 10, 23	126, 159	59, 69	614	99	3.91893e-06	7.85178e-05	0.471,0.69,0.492	0.256,0.271	0.288
ENSMUSG00000031570.17	Plpp5	chr8	+	25721661	25722600	25721661	25721786	25722429	25722600	779	120, 145, 108	29, 21, 29	131, 131	78, 69	742	99	4.07741e-06	8.07374e-05	0.356,0.48,0.332	0.183,0.202	0.197
ENSMUSG00000015880.13	Ncapg	chr5	+	45691601	45693338	45691601	45691826	45693156	45693338	1178	139, 131, 154	182, 204, 195	91, 96	249, 240	1429	99	4.06858e-06	8.07374e-05	0.05,0.043,0.052	0.025,0.027	0.022
ENSMUSG00000027365.14	Trpm7	chr2	-	126799168	126799363	126799168	126799234	126799312	126799363	4244	37, 17, 21	106, 118, 101	11, 7	132, 134	177	99	4.13805e-06	8.14619e-05	0.163,0.075,0.104	0.045,0.028	0.077
ENSMUSG00000020741.17	Cluh	chr11	+	74664030	74664926	74664030	74664131	74664773	74664926	1366	107, 102, 86	86, 117, 102	45, 49	117, 96	741	99	4.28352e-06	8.38382e-05	0.143,0.104,0.101	0.049,0.064	0.059
ENSMUSG00000041264.16	Uspl1	chr5	+	149213351	149215434	149213351	149213522	149214022	149215434	2015	485, 549, 415	36, 39, 29	354, 349	50, 60	599	99	4.39692e-06	8.55631e-05	0.69,0.699,0.703	0.539,0.49	0.183
ENSMUSG00000033790.11	Tubgcp5	chr7	+	55825579	55826321	55825579	55825705	55826232	55826321	4223	43, 52, 48	54, 62, 46	15, 15	44, 57	626	99	4.80984e-06	9.30635e-05	0.112,0.117,0.142	0.051,0.04	0.078
ENSMUSG00000006301.17	Tmbim1	chr1	-	74291694	74292888	74291694	74291734	74292834	74292888	3718	32, 45, 41	0, 0, 1	57, 78	8, 3	1199	99	5.04005e-06	9.69637e-05	1.0,1.0,0.772	0.37,0.682	0.398
ENSMUSG00000030058.17	Copg1	chr6	+	87892632	87893953	87892632	87892719	87893795	87893953	205	275, 333, 304	262, 261, 273	302, 244	395, 416	1175	99	5.9087e-06	0.000113033	0.081,0.097,0.086	0.061,0.047	0.034
ENSMUSG00000041939.14	Mvk	chr5	+	114445387	114446306	114445387	114445479	114446158	114446306	1401	1, 1, 6	60, 67, 65	20, 27	90, 109	778	99	6.45695e-06	0.000122827	0.002,0.002,0.012	0.028,0.031	-0.024
ENSMUSG00000032295.15	Man2c1	chr9	+	57141563	57141915	57141563	57141712	57141805	57141915	544	34, 34, 34	36, 42, 55	21, 25	95, 72	192	99	6.56879e-06	0.000124257	0.327,0.294,0.242	0.102,0.152	0.161
ENSMUSG00000032480.17	Dhx30	chr9	-	110085684	110086031	110085684	110085878	110085949	110086031	3769	48, 54, 32	136, 123, 109	25, 26	172, 168	170	99	6.6797e-06	0.000125653	0.17,0.204,0.146	0.078,0.083	0.093
ENSMUSG00000038900.17	Rpl12	chr2	+	32962984	32963853	32962984	32963066	32963740	32963853	1033	2630, 3125, 2534	381, 445, 413	4333, 3858	997, 922	773	99	6.7594e-06	0.000125905	0.469,0.474,0.44	0.358,0.349	0.108
ENSMUSG00000015488.14	Cacfd1	chr2	+	27018887	27021089	27018887	27018979	27020020	27021089	2033	191, 296, 242	6, 3, 5	256, 294	0, 0	1140	99	6.7675e-06	0.000125905	0.734,0.895,0.808	1.0,1.0	-0.188
ENSMUSG00000040472.15	Rabggta	chr14	-	55719090	55719345	55719090	55719142	55719239	55719345	3456	69, 83, 68	75, 55, 72	37, 41	97, 80	196	99	7.13743e-06	0.000132062	0.317,0.433,0.323	0.162,0.206	0.174
ENSMUSG00000036948.17	Map11	chr5	-	138260834	138261716	138260834	138260989	138261552	138261716	592	13, 18, 15	58, 61, 75	2, 8	106, 98	662	99	7.35599e-06	0.000135366	0.032,0.042,0.029	0.003,0.012	0.027
ENSMUSG00000029071.16	Dvl1	chr4	+	155854565	155855180	155854565	155855025	155855103	155855180	2824	29, 33, 23	53, 40, 49	22, 13	97, 79	177	99	7.71167e-06	0.000141144	0.234,0.316,0.208	0.113,0.084	0.154
ENSMUSG00000038644.14	Pold1	chr7	-	44535016	44535836	44535016	44535192	44535698	44535836	3626	71, 93, 92	132, 118, 130	81, 105	264, 274	605	99	7.92444e-06	0.000144259	0.081,0.114,0.104	0.048,0.059	0.046
ENSMUSG00000011114.18	Tbrg1	chr9	-	37652614	37653169	37652614	37652761	37653032	37653169	3545	130, 176, 142	734, 728, 676	125, 152	1062, 1234	370	99	7.96971e-06	0.000144307	0.045,0.061,0.053	0.031,0.032	0.021
ENSMUSG00000022884.15	Eif4a2	chr16	+	23110579	23111263	23110579	23110723	23111125	23111263	694	1114, 1221, 960	2703, 2258, 2796	1040, 851	3350, 3501	501	99	8.15491e-06	0.000146875	0.075,0.097,0.064	0.058,0.046	0.027
ENSMUSG00000074247.10	Dda1	chr8	+	71472036	71472246	71472036	71472117	71472194	71472246	2959	59, 70, 44	251, 237, 238	36, 38	362, 306	176	99	8.45999e-06	0.000151564	0.117,0.142,0.094	0.053,0.065	0.059
ENSMUSG00000045679.14	Pqlc3	chr12	-	16992277	16993573	16992277	16992319	16993452	16993573	114	35, 49, 45	29, 34, 33	34, 33	64, 69	1232	99	8.96835e-06	0.000159825	0.088,0.104,0.099	0.041,0.037	0.058
ENSMUSG00000031708.17	Tecr	chr8	-	83572840	83573323	83572840	83572946	83573219	83573323	1379	283, 337, 304	16, 16, 11	422, 457	4, 6	372	99	9.6721e-06	0.000171465	0.825,0.849,0.88	0.966,0.953	-0.108
ENSMUSG00000079334.8	Naa80	chr9	+	107579099	107580935	107579099	107579385	107580456	107580935	3351	492, 549, 466	8, 10, 2	255, 280	15, 13	1170	99	9.87228e-06	0.000174102	0.839,0.823,0.952	0.59,0.646	0.253
ENSMUSG00000024764.10	Naa40	chr19	-	7229721	7230283	7229721	7229805	7230187	7230283	4245	212, 291, 276	13, 20, 9	178, 250	1, 3	481	99	1.07101e-05	0.000187899	0.77,0.75,0.863	0.973,0.945	-0.165
ENSMUSG00000024622.8	Hmgxb3	chr18	-	61157342	61157761	61157342	61157518	61157614	61157761	3311	116, 136, 142	28, 18, 31	83, 88	41, 44	195	99	1.08416e-05	0.000189226	0.678,0.793,0.699	0.507,0.504	0.218
ENSMUSG00000030689.15	Ino80e	chr7	-	126857225	126857787	126857225	126857291	126857675	126857787	2580	92, 104, 76	8, 3, 11	75, 77	1, 0	483	99	1.09206e-05	0.000189627	0.702,0.877,0.586	0.939,1.0	-0.248
ENSMUSG00000031729.6	Ist1	chr8	-	109675375	109676850	109675375	109675424	109676757	109676850	2345	719, 711, 752	168, 165, 176	1147, 1246	153, 179	1432	99	1.14029e-05	0.000196991	0.228,0.23,0.228	0.341,0.325	-0.104
ENSMUSG00000026520.8	Pycr2	chr1	+	180906162	180906687	180906162	180906384	180906594	180906687	1689	33, 57, 66	193, 221, 249	44, 72	443, 564	309	99	1.16089e-05	0.000199242	0.052,0.076,0.078	0.031,0.039	0.034
ENSMUSG00000090626.9	Tex9	chr9	-	72491738	72491956	72491738	72491818	72491925	72491956	2729	5, 12, 8	54, 43, 45	1, 3	68, 93	206	99	1.16509e-05	0.000199242	0.043,0.118,0.079	0.007,0.015	0.069
ENSMUSG00000022558.16	Mroh1	chr15	+	76446515	76447365	76446515	76446681	76447168	76447365	3396	12, 16, 18	28, 29, 47	4, 20	101, 94	586	99	1.19288e-05	0.00020297	0.068,0.085,0.061	0.007,0.035	0.05
ENSMUSG00000060601.13	Nr1h2	chr7	-	44551954	44552620	44551954	44552236	44552506	44552620	500	153, 132, 115	41, 42, 34	271, 299	35, 40	369	99	1.20461e-05	0.000203941	0.5,0.457,0.476	0.675,0.667	-0.193
ENSMUSG00000025507.13	Pidd1	chr7	-	141441172	141441529	141441172	141441374	141441474	141441529	304	43, 38, 33	37, 37, 30	11, 16	40, 37	199	99	1.2194e-05	0.000205417	0.366,0.338,0.354	0.12,0.177	0.204
ENSMUSG00000022553.16	Maf1	chr15	+	76353137	76353460	76353137	76353259	76353340	76353460	2526	17, 15, 17	117, 135, 120	5, 3	115, 145	180	99	1.23996e-05	0.000207846	0.074,0.058,0.072	0.023,0.011	0.051
ENSMUSG00000039660.16	Spout1	chr2	-	30175186	30175812	30175186	30175289	30175713	30175812	288	86, 73, 59	128, 125, 111	68, 66	222, 228	523	99	1.25815e-05	0.000209856	0.113,0.1,0.091	0.055,0.052	0.048
ENSMUSG00000023902.18	Zscan10	chr17	+	23609266	23609697	23609266	23609466	23609562	23609697	1548	257, 294, 190	31, 33, 36	78, 84	24, 33	195	99	1.29987e-05	0.000214095	0.808,0.819,0.728	0.623,0.564	0.192
ENSMUSG00000006585.3	Cdt1	chr8	+	122569086	122569475	122569086	122569245	122569323	122569475	3562	35, 36, 30	264, 331, 265	17, 18	357, 392	177	99	1.29014e-05	0.000214095	0.069,0.057,0.06	0.026,0.025	0.036
ENSMUSG00000024045.6	Akap8	chr17	-	32316186	32317346	32316186	32316667	32317066	32317346	4180	183, 164, 161	110, 136, 93	215, 230	77, 79	498	99	1.30253e-05	0.000214095	0.249,0.193,0.256	0.357,0.367	-0.129
ENSMUSG00000036948.17	Map11	chr5	-	138262169	138262744	138262169	138262317	138262657	138262744	593	27, 34, 43	5, 5, 1	22, 36	0, 0	439	99	1.34008e-05	0.00021815	0.549,0.605,0.907	1.0,1.0	-0.313
ENSMUSG00000030695.16	Aldoa	chr7	-	126797336	126797776	126797336	126797548	126797643	126797776	669	232, 259, 244	1825, 2097, 2257	645, 796	8848, 10130	194	99	1.33724e-05	0.00021815	0.061,0.059,0.052	0.036,0.039	0.02
ENSMUSG00000029177.9	Cenpa	chr5	+	30672981	30673443	30672981	30673059	30673266	30673443	3977	80, 114, 107	14, 21, 18	106, 90	55, 34	306	99	1.39136e-05	0.000225414	0.649,0.637,0.658	0.384,0.461	0.226
ENSMUSG00000021488.8	Nsd1	chr13	+	55213203	55214150	55213203	55213317	55214060	55214150	1531	243, 287, 208	88, 94, 81	156, 165	96, 120	842	99	1.45363e-05	0.00023438	0.245,0.264,0.232	0.16,0.139	0.097
ENSMUSG00000035228.15	Ccdc106	chr7	+	5059495	5060785	5059495	5059705	5060206	5060785	2336	15, 21, 13	9, 8, 10	7, 7	24, 17	600	99	1.50634e-05	0.000241728	0.216,0.302,0.177	0.046,0.064	0.177
ENSMUSG00000031805.17	Jak3	chr8	+	71680639	71680994	71680639	71680797	71680882	71680994	2565	57, 67, 55	79, 72, 99	50, 50	138, 169	184	99	1.51669e-05	0.000242241	0.28,0.334,0.23	0.163,0.137	0.131
ENSMUSG00000037720.16	Tmem33	chr5	+	67286095	67291461	67286095	67286216	67287009	67291461	3363	488, 469, 475	16, 32, 26	366, 352	48, 43	892	99	1.53272e-05	0.000243653	0.772,0.619,0.67	0.458,0.476	0.22
ENSMUSG00000035953.14	Pip4p1	chr14	-	50929005	50929307	50929005	50929058	50929201	50929307	2317	61, 85, 64	152, 136, 168	95, 79	373, 351	242	99	1.57818e-05	0.000249707	0.141,0.204,0.135	0.094,0.084	0.071
ENSMUSG00000031918.16	Mtmr2	chr9	+	13799149	13800082	13799149	13799335	13799875	13800082	832	34, 57, 53	128, 113, 112	30, 24	158, 148	639	99	1.64605e-05	0.000259234	0.04,0.072,0.068	0.029,0.025	0.033
ENSMUSG00000086290.9	Snhg12	chr4	+	132310150	132311024	132310150	132310504	132310833	132311024	2029	468, 544, 420	208, 215, 164	312, 385	228, 248	428	99	1.68823e-05	0.000264646	0.342,0.369,0.372	0.24,0.264	0.109
ENSMUSG00000007783.10	Cpt1c	chr7	-	44965083	44965566	44965083	44965266	44965370	44965566	2772	43, 63, 66	22, 17, 42	46, 43	58, 66	203	99	1.7283e-05	0.000269679	0.488,0.644,0.434	0.279,0.241	0.262
ENSMUSG00000019254.16	Ppp1r12c	chr7	-	4484449	4484771	4484449	4484517	4484618	4484771	903	29, 33, 23	58, 64, 85	18, 15	103, 120	200	99	1.79661e-05	0.000279051	0.198,0.203,0.118	0.08,0.058	0.104
ENSMUSG00000016344.14	Ppdpf	chr2	+	181187549	181187886	181187549	181187736	181187808	181187886	1330	100, 95, 102	93, 99, 87	91, 104	162, 189	171	99	1.84609e-05	0.000285428	0.384,0.357,0.404	0.245,0.242	0.138
ENSMUSG00000035772.11	Mrps2	chr2	+	28468242	28468950	28468242	28468359	28468820	28468950	70	69, 74, 42	200, 178, 174	38, 43	228, 276	560	99	1.89072e-05	0.000290999	0.057,0.068,0.041	0.029,0.027	0.027
ENSMUSG00000036764.12	Dnajc12	chr10	+	63395784	63397378	63395784	63395863	63397238	63397378	330	16, 22, 25	35, 18, 38	6, 6	34, 35	1474	99	1.92275e-05	0.000294589	0.03,0.076,0.042	0.012,0.011	0.038
ENSMUSG00000039615.9	Stub1	chr17	-	25831101	25831631	25831101	25831218	25831308	25831631	3433	125, 149, 137	346, 360, 385	124, 118	550, 565	189	99	1.94716e-05	0.000296985	0.159,0.178,0.157	0.106,0.099	0.062
ENSMUSG00000024740.10	Ddb1	chr19	+	10627125	10627864	10627125	10627235	10627761	10627864	675	1068, 1195, 1082	9, 12, 9	1353, 1381	3, 1	625	99	1.96393e-05	0.0002982	0.949,0.94,0.95	0.986,0.995	-0.044
ENSMUSG00000018677.9	Slc25a39	chr11	-	102403632	102403872	102403632	102403713	102403790	102403872	2533	69, 66, 39	596, 601, 682	78, 52	1317, 1362	176	99	1.98883e-05	0.000300633	0.061,0.058,0.031	0.032,0.021	0.023
ENSMUSG00000025507.13	Pidd1	chr7	-	141440002	141440366	141440002	141440153	141440230	141440366	302	51, 118, 77	23, 36, 29	35, 40	35, 36	176	99	2.12522e-05	0.000319823	0.555,0.648,0.599	0.36,0.385	0.228
ENSMUSG00000097727.8	F630040K05Rik	chr17	+	45779258	45780973	45779258	45779391	45780919	45780973	2094	11, 6, 8	0, 0, 0	9, 15	1, 2	1627	99	2.14563e-05	0.000321464	1.0,1.0,1.0	0.354,0.313	0.666
ENSMUSG00000021223.13	Papln	chr12	+	83775342	83776561	83775342	83775469	83776353	83776561	209	1, 5, 0	0, 4, 2	8, 15	0, 1	983	99	2.21911e-05	0.000331009	1.0,0.112,0.0	1.0,0.602	-0.43
ENSMUSG00000071074.9	Yipf3	chr17	+	46251113	46251487	46251113	46251227	46251363	46251487	323	50, 79, 35	69, 78, 65	36, 36	126, 97	235	99	2.26238e-05	0.000335983	0.234,0.299,0.185	0.107,0.135	0.118
ENSMUSG00000039157.12	Fam102a	chr2	+	32558317	32560155	32558317	32558347	32560038	32560155	2339	135, 163, 125	51, 53, 66	111, 109	90, 87	1790	99	2.38091e-05	0.000352042	0.128,0.145,0.095	0.064,0.065	0.058
ENSMUSG00000019518.11	Ap4m1	chr5	+	138172348	138172893	138172348	138172437	138172786	138172893	60	65, 72, 72	40, 66, 56	31, 35	47, 73	448	99	2.40835e-05	0.000354551	0.264,0.194,0.221	0.127,0.096	0.115
ENSMUSG00000078350.11	Smim1	chr4	-	154024066	154025621	154024066	154024350	154025503	154025621	2975	10, 2, 9	0, 0, 1	9, 15	6, 9	1252	99	2.61251e-05	0.000382941	1.0,1.0,0.416	0.106,0.116	0.694
ENSMUSG00000097195.10	Snhg5	chr9	-	88521065	88521975	88521065	88521716	88521917	88521975	2268	258, 285, 215	459, 591, 456	177, 180	572, 591	300	99	2.6752e-05	0.000390337	0.156,0.137,0.135	0.093,0.091	0.051
ENSMUSG00000032316.8	Clk3	chr9	-	57758283	57761040	57758283	57758350	57760823	57761040	4289	411, 390, 440	16, 7, 14	1044, 951	7, 8	2572	99	2.68602e-05	0.000390337	0.497,0.682,0.547	0.852,0.821	-0.261
ENSMUSG00000024474.7	Ik	chr18	+	36748870	36749284	36748870	36748985	36749213	36749284	3326	31, 34, 36	377, 405, 346	104, 42	399, 410	327	99	2.70599e-05	0.000391559	0.024,0.025,0.031	0.073,0.03	-0.025
ENSMUSG00000026309.14	Ilkap	chr1	-	91387214	91388464	91387214	91387341	91388354	91388464	4072	155, 183, 129	16, 19, 18	139, 150	30, 56	1112	99	2.94238e-05	0.000423953	0.463,0.462,0.39	0.292,0.193	0.196
ENSMUSG00000002342.17	Tmem161a	chr8	+	70180705	70181049	70180705	70180849	70180935	70181049	632	28, 30, 29	79, 73, 93	27, 26	203, 160	185	99	2.95783e-05	0.000424374	0.159,0.18,0.143	0.066,0.08	0.088
ENSMUSG00000019907.10	Ppp1r12a	chr10	+	108261244	108262431	108261244	108261416	108262309	108262431	4049	75, 45, 66	89, 73, 54	150, 129	59, 97	992	99	3.04673e-05	0.000435284	0.078,0.058,0.109	0.202,0.117	-0.078
ENSMUSG00000028687.17	Mutyh	chr4	+	116817887	116818282	116817887	116818037	116818240	116818282	1024	37, 37, 39	14, 16, 20	45, 52	52, 62	302	99	3.06754e-05	0.000436416	0.464,0.431,0.39	0.221,0.216	0.21
ENSMUSG00000002043.17	Trappc6a	chr7	+	19514421	19515090	19514421	19514539	19515006	19515090	2089	55, 55, 61	114, 93, 88	84, 108	313, 328	566	99	3.12188e-05	0.000436805	0.078,0.094,0.108	0.045,0.054	0.044
ENSMUSG00000021661.16	Ankra2	chr13	+	98272771	98273918	98272771	98272852	98273377	98273918	2169	108, 89, 121	43, 48, 49	112, 108	78, 119	624	99	3.11832e-05	0.000436805	0.285,0.227,0.281	0.186,0.126	0.108
ENSMUSG00000026399.12	Cd55	chr1	-	130448327	130449563	130448327	130448408	130449416	130449563	2725	118, 152, 85	85, 73, 78	94, 92	103, 139	1107	99	3.10008e-05	0.000436805	0.11,0.157,0.089	0.075,0.056	0.053
ENSMUSG00000036501.7	Fam13b	chr18	-	34443900	34445440	34443900	34444002	34445276	34445440	4113	50, 57, 31	90, 121, 81	21, 21	126, 88	1373	99	3.08937e-05	0.000436805	0.039,0.033,0.027	0.012,0.017	0.019
ENSMUSG00000001062.18	Vps9d1	chr8	-	123245113	123245712	123245113	123245210	123245481	123245712	4083	15, 26, 20	1, 1, 2	3, 8	3, 5	370	99	3.4318e-05	0.000478192	0.801,0.874,0.728	0.211,0.3	0.546
ENSMUSG00000007850.16	Hnrnph1	chr11	+	50379467	50379964	50379467	50379623	50379820	50379964	853	208, 148, 173	378, 419, 337	205, 219	246, 301	296	99	3.54716e-05	0.000492241	0.155,0.106,0.147	0.218,0.196	-0.071
ENSMUSG00000002346.16	Slc25a42	chr8	-	70188832	70189577	70188832	70188949	70189410	70189577	488	52, 34, 30	45, 35, 20	63, 72	20, 25	560	99	4.15955e-05	0.000574866	0.17,0.147,0.21	0.358,0.337	-0.172
ENSMUSG00000032127.9	Vps11	chr9	-	44355698	44356429	44355698	44355850	44356227	44356429	2231	48, 54, 38	62, 61, 51	33, 27	93, 80	476	99	4.2179e-05	0.000580562	0.139,0.155,0.134	0.069,0.066	0.075
ENSMUSG00000002981.10	Clptm1	chr7	-	19638116	19639017	19638116	19638237	19638931	19639017	909	46, 40, 40	262, 257, 279	22, 21	312, 340	793	99	4.42475e-05	0.000606567	0.021,0.019,0.018	0.009,0.008	0.011
ENSMUSG00000050357.9	Carmil2	chr8	+	105695651	105696897	105695651	105695774	105696860	105696897	3950	19, 27, 16	4, 14, 14	10, 17	32, 27	1185	99	4.45655e-05	0.000608462	0.284,0.139,0.087	0.025,0.05	0.133
ENSMUSG00000032892.14	Rangrf	chr11	-	68972483	68973028	68972483	68972741	68972942	68973028	3701	51, 47, 51	177, 191, 211	16, 27	178, 193	300	99	4.50462e-05	0.000612556	0.087,0.075,0.074	0.029,0.044	0.042
ENSMUSG00000021901.10	Bap1	chr14	+	31256660	31257767	31256660	31256791	31257288	31257767	1630	50, 62, 26	139, 143, 127	23, 26	142, 186	596	99	4.61627e-05	0.000625227	0.056,0.067,0.033	0.026,0.023	0.027
ENSMUSG00000020359.13	Phykpl	chr11	+	51593603	51594141	51593603	51593686	51593915	51594141	3213	29, 9, 26	10, 5, 10	11, 31	39, 30	328	99	4.69637e-05	0.000633543	0.467,0.352,0.44	0.078,0.238	0.262
ENSMUSG00000015656.17	Hspa8	chr9	+	40802417	40802891	40802417	40802623	40802738	40802891	3647	102, 161, 101	323, 295, 269	24, 29	138, 128	214	99	4.72253e-05	0.000634544	0.127,0.202,0.148	0.074,0.095	0.075
ENSMUSG00000001418.13	Glmp	chr3	+	88325676	88326312	88325676	88325931	88326114	88326312	2159	55, 62, 54	113, 139, 122	40, 54	218, 195	282	99	4.83247e-05	0.000644203	0.146,0.135,0.134	0.061,0.089	0.063
ENSMUSG00000011658.16	Fuz	chr7	+	44897519	44898700	44897519	44897624	44898502	44898700	2478	63, 89, 61	5, 7, 6	46, 67	13, 21	977	99	4.81843e-05	0.000644203	0.561,0.563,0.507	0.264,0.244	0.29
ENSMUSG00000039382.12	Wdr45	chrX	+	7723314	7723753	7723314	7723364	7723564	7723753	1880	20, 19, 15	2, 5, 1	6, 5	0, 0	299	99	4.92616e-05	0.000654117	0.768,0.557,0.832	1.0,1.0	-0.281
ENSMUSG00000027284.16	Cdan1	chr2	-	120729688	120730099	120729688	120729802	120729929	120730099	764	20, 26, 27	21, 26, 37	12, 6	39, 30	226	99	5.04072e-05	0.000666714	0.294,0.305,0.242	0.119,0.081	0.18
ENSMUSG00000018387.12	Shroom1	chr11	+	53465495	53466256	53465495	53466044	53466123	53466256	4271	4, 8, 0	0, 1, 4	0, 0	4, 2	178	99	5.26197e-05	0.000693269	1.0,0.816,0.0	0.0,0.0	0.605
ENSMUSG00000019518.11	Ap4m1	chr5	+	138176051	138176263	138176051	138176118	138176209	138176263	62	42, 38, 35	72, 63, 80	14, 15	71, 69	190	99	5.57482e-05	0.000731641	0.233,0.239,0.186	0.093,0.102	0.122
ENSMUSG00000023456.15	Tpi1	chr6	-	124812620	124812913	124812620	124812705	124812789	124812913	4131	49, 63, 57	1049, 963, 1165	102, 111	3353, 3786	183	99	5.63542e-05	0.000736738	0.025,0.034,0.026	0.016,0.016	0.012
ENSMUSG00000027134.4	Lpcat4	chr2	+	112242475	112242761	112242475	112242588	112242700	112242761	3118	40, 28, 25	30, 19, 23	17, 19	42, 38	211	99	5.69212e-05	0.000741289	0.385,0.409,0.338	0.16,0.19	0.202
ENSMUSG00000005506.16	Celf1	chr2	+	91013237	91019497	91013237	91013402	91016565	91019497	4209	4037, 3515, 4056	185, 220, 204	4758, 4644	143, 168	3262	99	5.72259e-05	0.000742402	0.398,0.327,0.376	0.502,0.456	-0.112
ENSMUSG00000001909.16	Trmt1	chr8	+	84699340	84699786	84699340	84699470	84699602	84699786	2646	67, 114, 66	154, 195, 158	44, 61	201, 212	231	99	5.77823e-05	0.000746759	0.157,0.2,0.152	0.086,0.11	0.072
ENSMUSG00000068917.12	Clk2	chr3	+	89168694	89170115	89168694	89168923	89169614	89170115	373	104, 93, 111	59, 73, 80	87, 93	109, 128	790	99	5.94175e-05	0.000759198	0.181,0.138,0.148	0.091,0.083	0.069
ENSMUSG00000078671.11	Chd2	chr7	-	73441585	73441799	73441585	73441679	73441768	73441799	1144	206, 175, 142	0, 0, 1	200, 227	9, 5	188	99	5.91537e-05	0.000759198	1.0,1.0,0.987	0.921,0.96	0.055
ENSMUSG00000036672.5	Cenpt	chr8	-	105844672	105845178	105844672	105844995	105845073	105845178	4214	111, 129, 76	161, 180, 215	50, 44	170, 173	177	99	5.9327e-05	0.000759198	0.278,0.286,0.165	0.141,0.125	0.11
ENSMUSG00000031783.10	Polr2c	chr8	+	94862520	94862884	94862520	94862689	94862809	94862884	2833	69, 87, 50	508, 456, 466	55, 67	714, 841	219	99	6.03433e-05	0.00076813	0.058,0.079,0.046	0.034,0.035	0.026
ENSMUSG00000074578.14	Zfas1	chr2	+	167065158	167065480	167065158	167065217	167065312	167065480	546	389, 391, 339	7, 8, 9	273, 268	22, 13	194	99	6.40961e-05	0.000809811	0.966,0.961,0.951	0.864,0.913	0.071
ENSMUSG00000031917.12	Nip7	chr8	+	107057092	107057411	107057092	107057179	107057272	107057411	767	139, 185, 134	730, 851, 739	130, 133	1087, 1103	192	99	6.39519e-05	0.000809811	0.089,0.101,0.086	0.058,0.059	0.034
ENSMUSG00000059183.12	Mtfmt	chr9	+	65440345	65441688	65440345	65440448	65441612	65441688	2976	111, 118, 85	41, 18, 19	91, 64	41, 53	1263	99	6.74525e-05	0.000849049	0.175,0.339,0.26	0.148,0.086	0.141
ENSMUSG00000055692.21	Tmem191c	chr16	+	17276633	17276887	17276633	17276757	17276836	17276887	333	46, 41, 50	5, 7, 17	52, 39	29, 43	178	99	7.47478e-05	0.000937393	0.837,0.765,0.621	0.499,0.335	0.324
ENSMUSG00000029326.13	Enoph1	chr5	+	100067798	100068760	100067798	100067941	100068295	100068760	702	642, 639, 633	14, 6, 16	607, 628	35, 22	453	99	7.68478e-05	0.000960172	0.909,0.959,0.896	0.791,0.862	0.095
ENSMUSG00000024186.15	Rgs11	chr17	+	26203295	26203512	26203295	26203392	26203461	26203512	2545	2, 1, 1	0, 0, 1	7, 3	6, 8	168	99	7.77383e-05	0.000967728	1.0,1.0,0.371	0.407,0.181	0.496
ENSMUSG00000001909.16	Trmt1	chr8	+	84690516	84690947	84690516	84690572	84690772	84690947	2640	201, 258, 194	11, 6, 10	155, 184	25, 17	299	99	7.87735e-05	0.000977022	0.858,0.934,0.865	0.672,0.782	0.159
ENSMUSG00000015176.11	Nolc1	chr19	+	46078702	46079021	46078702	46078758	46078875	46079021	3222	30, 57, 48	256, 297, 276	24, 27	326, 337	216	99	7.95388e-05	0.000982914	0.051,0.081,0.074	0.033,0.035	0.035
ENSMUSG00000042066.16	Tmcc2	chr1	-	132358902	132361215	132358902	132359038	132360274	132361215	3500	40, 43, 37	11, 13, 11	32, 29	25, 29	1335	99	8.02157e-05	0.000987674	0.212,0.197,0.2	0.087,0.069	0.125
ENSMUSG00000068882.13	Ssb	chr2	+	69867271	69867552	69867271	69867379	69867451	69867552	3376	104, 94, 89	685, 625, 680	56, 67	736, 762	171	99	8.30501e-05	0.00101519	0.081,0.08,0.07	0.042,0.048	0.032
ENSMUSG00000021748.9	Pdhb	chr14	-	8171422	8172817	8171422	8171530	8172763	8172817	4102	186, 228, 175	275, 328, 259	225, 194	504, 486	1332	99	8.28284e-05	0.00101519	0.048,0.049,0.048	0.032,0.029	0.018
ENSMUSG00000004952.13	Rasa4	chr5	+	136104515	136105739	136104515	136104653	136105603	136105739	1035	24, 23, 13	70, 62, 66	10, 22	157, 133	1049	99	8.43578e-05	0.00102747	0.031,0.034,0.018	0.006,0.015	0.017
ENSMUSG00000005881.13	Ergic3	chr2	+	156017796	156018279	156017796	156017852	156018070	156018279	3258	48, 39, 45	195, 227, 234	36, 40	374, 384	317	99	8.79382e-05	0.00106724	0.071,0.051,0.057	0.029,0.032	0.029
ENSMUSG00000070000.13	Fcho1	chr8	-	71717141	71717510	71717141	71717283	71717435	71717510	3923	5, 14, 7	77, 60, 89	2, 4	137, 136	251	99	8.82814e-05	0.00106757	0.025,0.084,0.03	0.006,0.011	0.038
ENSMUSG00000037003.16	Tns2	chr15	+	102115560	102115766	102115560	102115629	102115736	102115766	606	0, 2, 0	4, 14, 4	8, 8	13, 23	206	99	9.0933e-05	0.00109573	0.0,0.064,0.0	0.228,0.143	-0.164
ENSMUSG00000015790.16	Surf1	chr2	-	26915595	26916006	26915595	26915729	26915954	26916006	23	20, 36, 35	55, 61, 52	27, 25	95, 134	324	99	9.14059e-05	0.00109752	0.1,0.153,0.171	0.08,0.054	0.074
ENSMUSG00000002395.14	Use1	chr8	+	71367643	71367848	71367643	71367693	71367769	71367848	4212	62, 79, 59	328, 425, 406	73, 69	730, 739	175	99	9.71182e-05	0.00116199	0.097,0.095,0.076	0.054,0.05	0.037
ENSMUSG00000057335.11	Cep170	chr1	-	176769232	176769870	176769232	176769526	176769712	176769870	3064	10, 14, 13	16, 19, 16	3, 5	29, 22	285	99	9.92066e-05	0.00118279	0.178,0.204,0.22	0.035,0.073	0.147
ENSMUSG00000027333.18	Smox	chr2	+	131520094	131521171	131520094	131520268	131520411	131521171	3119	14, 18, 23	37, 41, 39	9, 9	59, 62	242	99	0.000100853	0.00119821	0.134,0.152,0.194	0.059,0.056	0.103
ENSMUSG00000034796.14	Cpne7	chr8	+	123126632	123127439	123126632	123126734	123127352	123127439	1129	2, 4, 4	3, 1, 0	54, 45	0, 0	717	99	0.000103583	0.00122634	0.084,0.356,1.0	1.0,1.0	-0.52
ENSMUSG00000001750.16	Tcirg1	chr19	-	3901890	3902556	3901890	3902035	3902343	3902556	2116	44, 53, 56	27, 35, 29	48, 69	62, 91	407	99	0.000104443	0.00123221	0.284,0.269,0.32	0.158,0.156	0.134
ENSMUSG00000006498.16	Ptbp1	chr10	+	79859351	79859712	79859351	79859522	79859601	79859712	1014	67, 105, 68	803, 915, 733	50, 55	923, 1004	178	99	0.0001051	0.00123566	0.044,0.06,0.049	0.029,0.03	0.021
ENSMUSG00000034432.11	Cops8	chr1	+	90604374	90605512	90604374	90604445	90605463	90605512	920	85, 83, 79	254, 265, 244	114, 120	214, 202	1117	99	0.000111121	0.00130193	0.029,0.027,0.028	0.045,0.05	-0.019
ENSMUSG00000034729.16	Mrps10	chr17	+	47372426	47372645	47372426	47372491	47372572	47372645	1297	57, 54, 45	56, 49, 72	50, 45	114, 120	180	99	0.000114667	0.00133884	0.359,0.377,0.256	0.194,0.171	0.148
ENSMUSG00000027406.13	Idh3b	chr2	-	130283937	130284248	130283937	130284036	130284170	130284248	2517	31, 38, 33	200, 257, 281	29, 39	542, 475	233	99	0.000118256	0.00137599	0.062,0.059,0.048	0.022,0.034	0.028
ENSMUSG00000097195.10	Snhg5	chr9	-	88521649	88522381	88521649	88521975	88522306	88522381	2271	725, 815, 692	337, 394, 320	559, 547	377, 414	430	99	0.000125234	0.00145219	0.331,0.323,0.332	0.254,0.233	0.085
ENSMUSG00000022558.16	Mroh1	chr15	+	76407891	76408528	76407891	76408043	76408387	76408528	3391	10, 2, 11	28, 28, 30	2, 5	68, 67	443	99	0.000125827	0.00145409	0.074,0.016,0.076	0.007,0.016	0.044
ENSMUSG00000026860.16	Sh3glb2	chr2	-	30345698	30346453	30345698	30345939	30346352	30346453	322	70, 66, 57	58, 63, 65	184, 132	91, 71	512	99	0.000135085	0.00155505	0.189,0.168,0.145	0.281,0.264	-0.105
ENSMUSG00000021611.9	Tert	chr13	+	73627350	73628674	73627350	73627638	73628147	73628674	2710	158, 166, 160	3, 11, 6	220, 247	2, 1	608	99	0.000135481	0.00155505	0.896,0.711,0.813	0.947,0.976	-0.155
ENSMUSG00000010048.10	Ifrd2	chr9	+	107590297	107590662	107590297	107590422	107590504	107590662	1087	41, 62, 38	109, 137, 117	35, 26	165, 159	181	99	0.000145428	0.00166358	0.171,0.198,0.151	0.104,0.082	0.08
ENSMUSG00000020184.15	Mdm2	chr10	-	117694904	117696439	117694904	117695068	117696380	117696439	722	700, 773, 485	25, 24, 15	170, 164	1, 1	1411	99	0.000146216	0.00166696	0.663,0.693,0.694	0.923,0.92	-0.238
ENSMUSG00000023908.8	Pkmyt1	chr17	+	23735199	23735720	23735199	23735372	23735562	23735720	3993	11, 3, 4	36, 39, 40	21, 29	43, 67	289	99	0.000150456	0.00170954	0.095,0.026,0.033	0.143,0.129	-0.085
ENSMUSG00000002833.11	Hdgfl2	chr17	+	56098973	56099387	56098973	56099075	56099176	56099387	34	58, 62, 64	442, 453, 532	45, 32	549, 564	200	99	0.000151299	0.00171337	0.061,0.063,0.056	0.039,0.027	0.027
ENSMUSG00000015536.14	Mocs2	chr13	+	114825210	114826281	114825210	114825361	114826157	114826281	3334	72, 69, 63	130, 141, 97	88, 89	91, 79	895	99	0.000153525	0.00172926	0.058,0.051,0.067	0.097,0.111	-0.045
ENSMUSG00000057738.14	Sptan1	chr2	+	30029619	30030196	30029619	30029674	30029999	30030196	3945	35, 49, 38	375, 404, 397	19, 24	438, 436	424	99	0.000153723	0.00172926	0.021,0.028,0.022	0.01,0.013	0.012
ENSMUSG00000014606.14	Slc25a11	chr11	-	70645169	70645440	70645169	70645269	70645349	70645440	2004	24, 29, 21	81, 83, 76	23, 21	170, 166	179	99	0.000158619	0.00177842	0.141,0.162,0.133	0.07,0.065	0.078
ENSMUSG00000024193.8	Phf1	chr17	+	26934193	26934535	26934193	26934368	26934453	26934535	3234	10, 14, 21	10, 8, 17	7, 8	19, 28	184	99	0.000159711	0.00178476	0.35,0.485,0.399	0.165,0.133	0.262
ENSMUSG00000026269.14	Rnpepl1	chr1	+	92918017	92919103	92918017	92918126	92918872	92919103	3243	78, 83, 58	42, 56, 45	24, 36	40, 47	845	99	0.000170535	0.00189944	0.179,0.148,0.131	0.066,0.082	0.079
ENSMUSG00000020059.9	Sycp3	chr10	+	88472675	88473236	88472675	88472780	88472904	88473236	655	91, 62, 86	111, 82, 114	65, 79	170, 167	223	99	0.000173288	0.00192059	0.267,0.251,0.251	0.145,0.174	0.097
ENSMUSG00000027247.16	Arhgap1	chr2	+	91651497	91651823	91651497	91651654	91651763	91651823	1019	28, 27, 28	6, 8, 6	16, 12	0, 1	208	99	0.000173568	0.00192059	0.69,0.616,0.69	1.0,0.851	-0.26
ENSMUSG00000013155.10	Enkd1	chr8	-	105704112	105704514	105704112	105704249	105704350	105704514	1819	19, 19, 30	43, 53, 59	24, 14	107, 109	200	99	0.000178116	0.0019645	0.179,0.151,0.201	0.1,0.06	0.097
ENSMUSG00000051579.10	Tceal8	chrX	-	136171419	136171705	136171419	136171521	136171635	136171705	612	13, 48, 36	2, 0, 1	24, 9	5, 3	213	99	0.000180037	0.00197924	0.751,1.0,0.944	0.69,0.582	0.262
ENSMUSG00000041319.14	Thoc6	chr17	-	23670192	23670552	23670192	23670241	23670448	23670552	1639	29, 41, 22	1, 5, 2	17, 35	0, 0	306	99	0.000180967	0.00198303	0.904,0.726,0.781	1.0,1.0	-0.196
ENSMUSG00000020329.12	Polrmt	chr10	-	79737263	79737509	79737263	79737362	79737456	79737509	3307	11, 23, 26	54, 42, 58	11, 12	87, 84	193	99	0.00018542	0.00202526	0.095,0.219,0.187	0.061,0.068	0.103
ENSMUSG00000034799.16	Unc13a	chr8	-	71662480	71662928	71662480	71662535	71662854	71662928	199	6, 5, 14	7, 9, 12	93, 80	35, 29	418	99	0.000188069	0.00204759	0.169,0.116,0.216	0.386,0.395	-0.224
ENSMUSG00000055692.21	Tmem191c	chr16	+	17276961	17277250	17276961	17277039	17277193	17277250	335	81, 94, 78	6, 2, 5	111, 116	16, 21	253	99	0.000190027	0.00206228	0.841,0.948,0.859	0.731,0.684	0.175
ENSMUSG00000025272.16	Tro	chrX	-	150650976	150651458	150650976	150651039	150651415	150651458	2703	6, 18, 18	18, 10, 22	43, 41	17, 13	475	99	0.000190813	0.00206419	0.065,0.273,0.146	0.345,0.397	-0.21
ENSMUSG00000029503.16	P2rx2	chr5	-	110341550	110341854	110341550	110341689	110341773	110341854	2070	8, 3, 2	1, 0, 1	4, 8	8, 4	183	99	0.000193229	0.00207969	0.812,1.0,0.52	0.213,0.52	0.411
ENSMUSG00000027667.13	Zfp639	chr3	+	32515283	32517139	32515283	32515352	32517028	32517139	2217	173, 153, 142	28, 34, 41	115, 146	50, 65	1775	99	0.000194088	0.00207969	0.256,0.201,0.162	0.114,0.111	0.094
ENSMUSG00000003199.16	Mpnd	chr17	+	56012270	56012492	56012270	56012343	56012415	56012492	2914	26, 35, 39	199, 157, 177	42, 45	494, 429	171	99	0.00019382	0.00207969	0.07,0.114,0.113	0.047,0.057	0.047
ENSMUSG00000074578.14	Zfas1	chr2	+	167065433	167065862	167065433	167065480	167065686	167065862	548	515, 518, 481	873, 1054, 950	398, 411	1047, 1227	305	99	0.000197009	0.00210068	0.161,0.138,0.141	0.11,0.098	0.043
ENSMUSG00000024160.16	Spsb3	chr17	+	24890567	24890935	24890567	24890755	24890832	24890935	3472	27, 28, 29	45, 63, 49	25, 14	90, 84	176	99	0.000197288	0.00210068	0.252,0.2,0.25	0.135,0.086	0.123
ENSMUSG00000019978.16	Epb41l2	chr10	+	25501823	25502102	25501823	25501911	25502005	25502102	3551	507, 518, 499	2, 0, 1	732, 769	10, 14	193	99	0.000198936	0.00211159	0.992,1.0,0.996	0.974,0.966	0.026
ENSMUSG00000042502.10	Cd2bp2	chr7	-	127195022	127195461	127195022	127195158	127195360	127195461	409	64, 64, 53	336, 406, 390	46, 30	426, 455	301	99	0.000209401	0.00221573	0.059,0.049,0.043	0.034,0.021	0.023
ENSMUSG00000030894.5	Tpp1	chr7	-	105751981	105752196	105751981	105752053	105752170	105752196	1031	17, 27, 8	72, 87, 78	12, 7	149, 99	216	99	0.000211517	0.00223114	0.098,0.125,0.045	0.036,0.031	0.056
ENSMUSG00000029192.17	Tbc1d14	chr5	-	36507577	36508431	36507577	36507706	36508359	36508431	3568	16, 5, 9	36, 33, 34	2, 1	40, 36	752	99	0.000216022	0.00227158	0.055,0.02,0.034	0.007,0.004	0.031
ENSMUSG00000062175.13	Tgif2	chr2	+	156853128	156855570	156853128	156853228	156853345	156855570	64	87, 73, 95	10, 11, 16	112, 144	42, 42	216	99	0.000223809	0.00233894	0.799,0.753,0.731	0.55,0.611	0.18
ENSMUSG00000004815.12	Dgkq	chr5	-	108650489	108650968	108650489	108650638	108650816	108650968	2606	18, 31, 22	6, 3, 3	7, 15	14, 9	277	99	0.000223806	0.00233894	0.517,0.787,0.724	0.152,0.373	0.414
ENSMUSG00000032580.12	Rbm5	chr9	-	107751718	107751953	107751718	107751791	107751875	107751953	4232	20, 26, 30	121, 89, 116	20, 12	151, 175	183	99	0.000224766	0.00234171	0.082,0.136,0.123	0.067,0.036	0.062
ENSMUSG00000024045.6	Akap8	chr17	-	32315654	32316667	32315654	32315784	32316186	32316667	4179	251, 197, 205	174, 227, 167	211, 238	128, 110	501	99	0.00023733	0.00246503	0.222,0.146,0.195	0.246,0.299	-0.085
ENSMUSG00000019194.15	Scn1b	chr7	-	31116523	31117295	31116523	31117136	31117223	31117295	3254	57, 94, 46	14, 7, 13	85, 55	38, 38	186	99	0.000244755	0.00253438	0.684,0.877,0.653	0.543,0.435	0.249
ENSMUSG00000026509.15	Capn2	chr1	-	182489964	182491035	182489964	182490048	182490866	182491035	1575	13, 13, 18	18, 32, 23	18, 22	84, 108	917	99	0.000248717	0.00255974	0.072,0.042,0.078	0.023,0.022	0.042
ENSMUSG00000073758.10	Sh3d21	chr4	-	126161967	126162266	126161967	126162023	126162175	126162266	2451	0, 4, 1	5, 6, 5	13, 3	6, 1	251	99	0.00024817	0.00255974	0.0,0.208,0.073	0.461,0.542	-0.408
ENSMUSG00000041096.13	Tspyl2	chrX	-	152340085	152340380	152340085	152340197	152340302	152340380	1985	32, 49, 40	33, 29, 35	25, 23	44, 52	204	99	0.00025142	0.00257973	0.32,0.451,0.357	0.216,0.177	0.18
ENSMUSG00000054874.12	Pcnx3	chr19	-	5686626	5687218	5686626	5686666	5687118	5687218	2171	3, 4, 8	47, 43, 52	22, 21	71, 70	551	99	0.000253935	0.00258205	0.011,0.016,0.027	0.053,0.051	-0.034
ENSMUSG00000020156.16	Pwwp3a	chr10	+	80236110	80238920	80236110	80236181	80238314	80238920	3184	359, 345, 390	138, 127, 148	338, 383	212, 217	2232	99	0.000253696	0.00258205	0.103,0.108,0.105	0.066,0.073	0.036
ENSMUSG00000004455.16	Ppp1cc	chr5	+	122174054	122175273	122174054	122174115	122174979	122175273	4274	1348, 1332, 1431	144, 155, 177	1500, 1481	112, 107	963	99	0.000253255	0.00258205	0.49,0.469,0.454	0.579,0.587	-0.112
ENSMUSG00000020377.15	Ltc4s	chr11	-	50237193	50237440	50237193	50237264	50237340	50237440	251	7, 5, 6	0, 2, 0	14, 13	9, 5	175	99	0.000255746	0.00259269	1.0,0.586,1.0	0.468,0.595	0.331
ENSMUSG00000033106.6	Slc7a6os	chr8	-	106202230	106204540	106202230	106202351	106204330	106204540	3914	719, 819, 595	205, 205, 222	515, 522	233, 240	2078	99	0.000256816	0.00259576	0.143,0.16,0.113	0.095,0.094	0.044
ENSMUSG00000034211.14	Mrps17	chr5	+	129715683	129716866	129715683	129715912	129716726	129716866	2778	290, 328, 289	8, 8, 6	407, 404	3, 1	913	99	0.000264486	0.00266533	0.797,0.816,0.839	0.936,0.978	-0.14
ENSMUSG00000025145.13	Lrrc45	chr11	+	120718441	120719132	120718441	120718553	120719039	120719132	2654	83, 94, 113	3, 0, 1	136, 128	6, 11	585	99	0.000267356	0.00268625	0.824,1.0,0.95	0.793,0.663	0.197
ENSMUSG00000074643.12	Cpne1	chr2	-	156078146	156078421	156078146	156078233	156078331	156078421	1396	15, 10, 12	189, 180, 147	2, 3	162, 142	197	99	0.000276651	0.00277142	0.038,0.027,0.039	0.006,0.011	0.026
ENSMUSG00000071337.11	Tia1	chr6	+	86418877	86420411	86418877	86418932	86420323	86420411	492	282, 245, 339	30, 33, 23	481, 579	24, 19	1490	99	0.00028608	0.00284902	0.384,0.33,0.495	0.571,0.669	-0.217
ENSMUSG00000002108.10	Nr1h3	chr2	-	91190184	91190641	91190184	91190284	91190461	91190641	3960	2, 0, 1	1, 5, 7	2, 2	1, 0	276	99	0.000285616	0.00284902	0.418,0.0,0.049	0.418,1.0	-0.553
ENSMUSG00000069255.13	Dusp22	chr13	+	30708676	30711231	30708676	30708749	30710705	30711231	419	346, 341, 404	16, 10, 17	577, 599	5, 10	2055	99	0.000291555	0.00289503	0.51,0.622,0.534	0.848,0.743	-0.24
ENSMUSG00000073422.11	H2-Ke6	chr17	-	34027405	34027840	34027405	34027522	34027622	34027840	3017	42, 44, 47	15, 9, 8	115, 99	62, 67	199	99	0.000300624	0.00297635	0.582,0.709,0.745	0.48,0.424	0.227
ENSMUSG00000024944.6	Arl2	chr19	-	6135978	6137640	6135978	6136059	6137477	6137640	484	159, 197, 177	118, 119, 141	163, 169	172, 215	1517	99	0.000302163	0.00298287	0.081,0.098,0.076	0.058,0.049	0.032
ENSMUSG00000052926.16	Rnaseh2a	chr8	-	84965130	84965443	84965130	84965218	84965316	84965443	2549	62, 79, 53	407, 420, 456	51, 61	617, 677	197	99	0.000304345	0.00299567	0.071,0.086,0.055	0.04,0.043	0.029
ENSMUSG00000073795.11	Spef1l	chr7	-	139978033	139978723	139978033	139978145	139978546	139978723	1982	13, 22, 13	2, 2, 2	38, 38	23, 23	500	99	0.000308709	0.00302196	0.563,0.685,0.563	0.246,0.246	0.358
ENSMUSG00000051113.9	Fam71e1	chr7	+	44500149	44501133	44500149	44500438	44500967	44501133	2335	2, 10, 2	0, 0, 1	6, 10	2, 2	628	99	0.0003088	0.00302196	1.0,1.0,0.24	0.321,0.441	0.366
ENSMUSG00000010110.17	Stx5a	chr19	+	8748654	8748888	8748654	8748711	8748806	8748888	46	54, 66, 50	43, 68, 73	43, 43	79, 115	194	99	0.000314557	0.00306942	0.391,0.331,0.259	0.217,0.16	0.139
ENSMUSG00000036570.14	Fxyd1	chr7	-	31051677	31051987	31051677	31051815	31051932	31051987	1134	4, 2, 2	1, 0, 1	2, 2	3, 5	216	99	0.00032873	0.0031985	0.647,1.0,0.478	0.234,0.155	0.514
ENSMUSG00000028954.11	Nub1	chr5	+	24694699	24695590	24694699	24694761	24695519	24695590	3438	46, 49, 61	131, 152, 151	108, 96	178, 147	857	99	0.000333851	0.00323902	0.039,0.036,0.045	0.065,0.07	-0.028
ENSMUSG00000038781.7	Stap2	chr17	-	55999742	56000156	55999742	56000015	56000086	56000156	2050	11, 12, 7	12, 12, 12	10, 7	39, 40	170	99	0.000336695	0.00325728	0.348,0.368,0.254	0.13,0.092	0.212
ENSMUSG00000014786.8	Slc9a5	chr8	+	105356530	105357173	105356530	105356751	105356970	105357173	145	25, 36, 40	7, 5, 5	72, 53	31, 44	318	99	0.000339299	0.00327313	0.526,0.692,0.714	0.42,0.273	0.297
ENSMUSG00000006585.3	Cdt1	chr8	+	122569903	122570339	122569903	122570101	122570193	122570339	3563	94, 132, 111	353, 397, 370	84, 96	484, 493	191	99	0.000348192	0.00334937	0.121,0.147,0.135	0.083,0.092	0.047
ENSMUSG00000068329.12	Htra2	chr6	-	83052697	83053070	83052697	83052803	83053037	83053070	625	226, 225, 173	94, 65, 96	140, 133	133, 86	333	99	0.000356096	0.0034157	0.417,0.507,0.349	0.238,0.315	0.148
ENSMUSG00000032590.14	Apeh	chr9	-	108088260	108089569	108088260	108088349	108089517	108089569	2715	44, 53, 59	55, 52, 68	37, 37	72, 97	1267	99	0.000358614	0.00342134	0.059,0.074,0.063	0.039,0.029	0.031
ENSMUSG00000032316.8	Clk3	chr9	-	57758283	57761040	57758283	57758350	57758626	57761040	4288	61, 40, 55	162, 157, 173	96, 94	557, 493	375	99	0.000358706	0.00342134	0.09,0.063,0.077	0.044,0.048	0.031
ENSMUSG00000025268.15	Maged2	chrX	-	150808720	150809152	150808720	150808783	150809109	150809152	1198	12, 8, 13	28, 29, 23	36, 61	48, 46	425	99	0.000360632	0.00342533	0.091,0.06,0.116	0.149,0.236	-0.103
ENSMUSG00000033589.4	Reep4	chr14	+	70547666	70548075	70547666	70547780	70547939	70548075	3965	52, 40, 33	166, 121, 144	24, 52	253, 249	258	99	0.000361147	0.00342533	0.107,0.113,0.081	0.035,0.074	0.046
ENSMUSG00000051768.9	Xrcc1	chr7	+	24566857	24567144	24566857	24566967	24567038	24567144	3341	28, 36, 25	136, 173, 161	15, 19	212, 185	170	99	0.000366365	0.00346512	0.107,0.108,0.083	0.04,0.056	0.051
ENSMUSG00000057193.8	Slc44a2	chr9	+	21342394	21342658	21342394	21342505	21342597	21342658	3206	17, 20, 7	49, 51, 48	6, 10	82, 83	191	99	0.000368391	0.00347458	0.152,0.169,0.07	0.037,0.059	0.082
ENSMUSG00000005142.10	Man2b1	chr8	+	85085354	85086943	85085354	85085548	85086810	85086943	3958	176, 195, 159	53, 60, 78	128, 139	82, 87	1361	99	0.000372973	0.00350801	0.195,0.191,0.129	0.102,0.104	0.069
ENSMUSG00000071657.12	Bscl2	chr19	+	8845170	8846324	8845170	8845314	8846189	8846324	2512	86, 89, 65	100, 134, 120	30, 56	110, 123	974	99	0.000378753	0.00355251	0.08,0.063,0.052	0.027,0.044	0.03
ENSMUSG00000039483.10	Asb6	chr2	-	30824640	30825560	30824640	30824727	30825451	30825560	3407	165, 201, 183	50, 54, 56	89, 102	47, 57	823	99	0.000380853	0.00356235	0.284,0.309,0.282	0.186,0.177	0.11
ENSMUSG00000045128.9	Rpl18a	chr8	-	70895599	70896045	70895599	70895709	70895915	70896045	14	467, 611, 459	11444, 12119, 11139	417, 375	18699, 18290	305	99	0.000400704	0.0037377	0.013,0.016,0.013	0.007,0.007	0.007
ENSMUSG00000025507.13	Pidd1	chr7	-	141442150	141443356	141442150	141442564	141442967	141443356	308	40, 45, 28	41, 52, 50	15, 15	43, 48	502	99	0.000409002	0.00380462	0.161,0.146,0.099	0.064,0.058	0.074
ENSMUSG00000018559.16	Ctdnep1	chr11	+	69984253	69984534	69984253	69984320	69984415	69984534	3667	28, 18, 10	103, 110, 114	10, 11	160, 158	194	99	0.000416249	0.00385087	0.122,0.077,0.043	0.031,0.034	0.048
ENSMUSG00000017386.10	Traf4	chr11	-	78161286	78161622	78161286	78161448	78161517	78161622	4066	45, 42, 40	119, 103, 99	35, 24	175, 122	168	99	0.000416196	0.00385087	0.182,0.194,0.192	0.105,0.104	0.085
ENSMUSG00000037174.18	Elf2	chr3	-	51264869	51266866	51264869	51265006	51266752	51266866	4073	44, 51, 37	47, 23, 42	44, 56	19, 16	1845	99	0.000438775	0.00404821	0.048,0.106,0.045	0.111,0.158	-0.068
ENSMUSG00000046671.18	Mtfr1l	chr4	-	134530274	134530789	134530274	134530486	134530679	134530789	2481	20, 31, 16	142, 159, 137	10, 18	205, 226	292	99	0.000454207	0.0041792	0.046,0.062,0.038	0.016,0.026	0.028
ENSMUSG00000042487.6	Leo1	chr9	+	75455640	75457193	75455640	75455775	75457057	75457193	208	121, 148, 110	180, 220, 186	84, 56	184, 179	1381	99	0.000464391	0.00426133	0.046,0.046,0.041	0.032,0.022	0.017
ENSMUSG00000114797.1	Gm49336	chr14	-	60240773	60242657	60240773	60240798	60242546	60242657	2872	87, 83, 86	150, 153, 153	162, 145	136, 198	1847	99	0.00046611	0.00426554	0.03,0.028,0.029	0.06,0.038	-0.02
ENSMUSG00000042404.16	Dennd4b	chr3	+	90277734	90278129	90277734	90277904	90277987	90278129	3943	4, 4, 5	26, 29, 26	1, 1	48, 62	182	99	0.000474989	0.00433507	0.077,0.07,0.095	0.011,0.009	0.071
ENSMUSG00000037916.14	Ndufv1	chr19	-	4011101	4011424	4011101	4011272	4011345	4011424	2629	52, 61, 56	252, 286, 289	46, 57	425, 461	172	99	0.000477462	0.00434593	0.106,0.109,0.1	0.059,0.066	0.042
ENSMUSG00000025484.9	Bet1l	chr7	-	140854764	140855165	140854764	140854821	140855073	140855165	581	53, 61, 31	74, 122, 92	39, 36	131, 157	351	99	0.00048096	0.00436603	0.168,0.124,0.087	0.077,0.061	0.057
ENSMUSG00000041560.12	Nop53	chr7	-	15937837	15938230	15937837	15937889	15938173	15938230	3801	67, 90, 79	146, 136, 141	214, 160	195, 216	383	99	0.000482792	0.00437095	0.106,0.146,0.127	0.221,0.161	-0.065
ENSMUSG00000039686.14	Zer1	chr2	-	30108220	30110381	30108220	30108335	30110204	30110381	2732	15, 14, 9	9, 25, 27	7, 6	45, 33	1968	99	0.000484206	0.00437205	0.077,0.027,0.016	0.008,0.009	0.032
ENSMUSG00000022721.19	Trmt2a	chr16	+	18251358	18251660	18251358	18251474	18251548	18251660	3880	38, 58, 35	75, 93, 95	36, 29	148, 113	173	99	0.000488252	0.00439686	0.225,0.263,0.174	0.122,0.128	0.096
ENSMUSG00000031862.11	Atp13a1	chr8	+	69805219	69805562	69805219	69805377	69805447	69805562	629	47, 103, 51	140, 167, 112	37, 46	161, 169	169	99	0.000492573	0.00442401	0.164,0.265,0.211	0.119,0.138	0.085
ENSMUSG00000024287.8	Thoc1	chr18	+	9959097	9959315	9959097	9959171	9959254	9959315	2625	23, 40, 17	42, 45, 45	10, 3	35, 33	182	99	0.000497382	0.00445539	0.23,0.326,0.17	0.135,0.047	0.151
ENSMUSG00000008690.15	Ncaph2	chr15	+	89363604	89363834	89363604	89363689	89363765	89363834	1238	49, 57, 46	397, 403, 461	54, 42	694, 713	175	99	0.000499082	0.00445882	0.065,0.074,0.053	0.042,0.032	0.027
ENSMUSG00000022800.14	Fyttd1	chr16	+	32898373	32898939	32898373	32898470	32898877	32898939	885	135, 124, 139	230, 184, 238	107, 107	292, 271	506	99	0.000515408	0.00459255	0.103,0.116,0.103	0.067,0.072	0.038
ENSMUSG00000040455.17	Usp45	chr4	+	21834234	21837872	21834234	21834571	21836573	21837872	2445	919, 805, 988	0, 0, 2	1125, 1074	0, 10	2101	99	0.000518699	0.00460975	1.0,1.0,0.959	1.0,0.835	0.069
ENSMUSG00000020741.17	Cluh	chr11	+	74665006	74665426	74665006	74665069	74665181	74665426	1367	62, 65, 62	89, 92, 66	32, 33	79, 86	211	99	0.000526416	0.0046539	0.246,0.249,0.306	0.16,0.153	0.11
ENSMUSG00000039205.16	Ciz1	chr2	+	32374341	32375572	32374341	32374466	32375484	32375572	2379	94, 100, 83	37, 44, 48	81, 80	69, 72	1117	99	0.000525514	0.0046539	0.184,0.168,0.133	0.094,0.09	0.07
ENSMUSG00000013858.14	Tmem259	chr10	-	79978187	79978605	79978187	79978320	79978391	79978605	1761	34, 49, 26	129, 134, 159	36, 30	270, 232	170	99	0.000535124	0.00471857	0.133,0.176,0.087	0.072,0.07	0.061
ENSMUSG00000023977.15	Ubr2	chr17	-	46980319	46981442	46980319	46980418	46981353	46981442	1338	42, 25, 33	20, 34, 21	130, 105	49, 35	1034	99	0.000542578	0.00477187	0.167,0.066,0.131	0.203,0.223	-0.092
ENSMUSG00000022536.14	Glyr1	chr16	-	5029502	5030241	5029502	5029553	5030184	5030241	3777	64, 81, 79	199, 204, 166	105, 79	139, 134	730	99	0.000544864	0.00477956	0.042,0.051,0.061	0.093,0.074	-0.032
ENSMUSG00000022718.12	Dgcr8	chr16	-	18277165	18278140	18277165	18277264	18278038	18278140	2754	28, 27, 26	107, 128, 143	38, 44	76, 115	873	99	0.000547504	0.00479031	0.029,0.023,0.02	0.054,0.042	-0.024
ENSMUSG00000048612.16	Myof	chr19	-	37981877	37983010	37981877	37981908	37982959	37983010	2110	8, 6, 12	53, 46, 60	30, 20	55, 68	1150	99	0.0005579	0.00486868	0.013,0.011,0.017	0.045,0.025	-0.021
ENSMUSG00000030263.13	Lrmp	chr6	+	145137459	145138086	145137459	145137607	145138045	145138086	1893	9, 15, 16	3, 1, 1	6, 13	0, 1	537	99	0.000564186	0.00491088	0.356,0.734,0.747	1.0,0.706	-0.241
ENSMUSG00000022884.15	Eif4a2	chr16	+	23111125	23111592	23111125	23111263	23111502	23111592	695	534, 636, 609	3276, 2877, 3365	818, 563	5251, 5032	338	99	0.000570374	0.00495202	0.046,0.061,0.05	0.044,0.032	0.014
ENSMUSG00000004394.12	Tmed4	chr11	-	6274397	6274870	6274397	6274498	6274673	6274870	1096	32, 51, 34	108, 100, 101	39, 41	181, 225	274	99	0.000578888	0.0050003	0.097,0.156,0.108	0.072,0.062	0.053
ENSMUSG00000015093.15	Clic3	chr2	+	25457660	25457974	25457660	25457770	25457848	25457974	3669	2, 3, 2	3, 0, 1	1, 0	4, 2	177	99	0.00057792	0.0050003	0.272,1.0,0.528	0.123,0.0	0.538
ENSMUSG00000070003.7	Ssbp4	chr8	-	70598992	70599163	70598992	70599028	70599117	70599163	3272	51, 69, 48	186, 172, 200	67, 70	374, 412	188	99	0.000580866	0.00500461	0.126,0.174,0.112	0.086,0.082	0.053
ENSMUSG00000009995.17	Taz	chrX	+	74288177	74288513	74288177	74288219	74288447	74288513	599	63, 69, 49	3, 7, 8	116, 141	3, 2	327	99	0.000582618	0.00500696	0.864,0.749,0.65	0.921,0.955	-0.184
ENSMUSG00000115987.1	Vps28	chr15	-	76623170	76623494	76623170	76623272	76623388	76623494	4204	21, 22, 15	247, 233, 248	17, 13	396, 480	215	99	0.000593144	0.00508452	0.038,0.042,0.027	0.019,0.012	0.02
ENSMUSG00000004561.14	Mettl17	chr14	+	51885150	51885522	51885150	51885304	51885387	51885522	2486	59, 42, 51	30, 31, 27	14, 24	24, 30	182	99	0.000600966	0.00512803	0.517,0.424,0.507	0.241,0.303	0.211
ENSMUSG00000032590.14	Apeh	chr9	-	108091970	108092179	108091970	108092011	108092087	108092179	2717	9, 22, 8	70, 56, 67	10, 6	135, 106	175	99	0.000601249	0.00512803	0.068,0.182,0.063	0.04,0.031	0.069
ENSMUSG00000020832.14	Eral1	chr11	-	78074279	78074627	78074279	78074360	78074477	78074627	2482	43, 62, 43	66, 65, 66	96, 69	49, 56	216	99	0.000606025	0.00515552	0.23,0.304,0.23	0.473,0.361	-0.162
ENSMUSG00000001062.18	Vps9d1	chr8	-	123245113	123245712	123245113	123245210	123245506	123245712	4084	20, 28, 22	17, 11, 9	5, 15	22, 16	395	99	0.000607517	0.00515552	0.228,0.389,0.38	0.054,0.19	0.21
ENSMUSG00000008668.15	Rps18	chr17	-	33952220	33952591	33952220	33952312	33952402	33952591	3263	721, 815, 669	14595, 16774, 15581	1000, 1012	29609, 30430	189	99	0.0006115	0.00517635	0.025,0.025,0.022	0.017,0.017	0.007
ENSMUSG00000024384.4	Iws1	chr18	+	32086272	32087152	32086272	32086423	32087069	32087152	457	48, 34, 22	150, 159, 157	61, 37	102, 131	745	99	0.00061637	0.00520456	0.041,0.028,0.018	0.074,0.036	-0.026
ENSMUSG00000010097.15	Nxf1	chr19	+	8764921	8766833	8764921	8765031	8766796	8766833	1251	898, 982, 850	213, 256, 156	952, 946	132, 154	1864	99	0.000621949	0.0052386	0.183,0.169,0.224	0.277,0.246	-0.07
ENSMUSG00000005262.13	Ufd1	chr16	+	18826254	18827106	18826254	18826302	18827017	18827106	2124	119, 124, 108	139, 166, 139	170, 121	91, 124	814	99	0.000625426	0.00524182	0.094,0.083,0.086	0.185,0.106	-0.058
ENSMUSG00000078619.10	Smarcd2	chr11	-	106264939	106265344	106264939	106265037	106265182	106265344	3026	25, 25, 34	148, 144, 197	23, 19	245, 267	244	99	0.000625018	0.00524182	0.064,0.066,0.065	0.037,0.028	0.033
ENSMUSG00000010936.11	Vac14	chr8	+	110712747	110715577	110712747	110712827	110715426	110715577	3338	277, 247, 240	111, 116, 125	150, 189	132, 119	2698	99	0.000630754	0.00527341	0.084,0.072,0.066	0.04,0.055	0.026
ENSMUSG00000031819.13	Emc8	chr8	-	120658527	120659074	120658527	120658622	120659004	120659074	1022	141, 149, 104	284, 308, 286	71, 72	249, 271	481	99	0.000666676	0.00556001	0.093,0.091,0.07	0.055,0.052	0.031
ENSMUSG00000027610.17	Gss	chr2	-	155566802	155567887	155566802	155566884	155567692	155567887	1026	67, 64, 64	91, 104, 93	47, 46	131, 119	907	99	0.000690653	0.00574582	0.074,0.063,0.07	0.038,0.04	0.03
ENSMUSG00000053198.14	Prx	chr7	+	27515250	27520214	27515250	27515447	27516039	27520214	3176	6, 22, 18	12, 17, 11	1, 6	13, 12	691	99	0.000710251	0.00589439	0.067,0.156,0.19	0.011,0.067	0.099
ENSMUSG00000028641.16	P3h1	chr4	+	119241481	119241804	119241481	119241534	119241682	119241804	2310	13, 25, 14	64, 73, 57	17, 11	138, 120	247	99	0.000734275	0.00607887	0.075,0.121,0.09	0.047,0.035	0.054
ENSMUSG00000034022.8	Cpsf1	chr15	-	76600212	76600609	76600212	76600391	76600467	76600609	2470	22, 30, 25	135, 104, 135	16, 20	182, 194	175	99	0.000736716	0.0060842	0.084,0.14,0.095	0.047,0.055	0.055
ENSMUSG00000008690.15	Ncaph2	chr15	+	89370752	89370993	89370752	89370808	89370891	89370993	1241	60, 90, 91	292, 329, 389	73, 89	562, 543	182	99	0.000745694	0.00614335	0.101,0.13,0.113	0.066,0.082	0.041
ENSMUSG00000024668.8	Sdhaf2	chr19	-	10516979	10517386	10516979	10517089	10517168	10517386	3743	12, 9, 14	79, 70, 88	4, 4	85, 96	178	99	0.00076683	0.00630215	0.078,0.067,0.081	0.026,0.023	0.051
ENSMUSG00000034908.16	Sidt2	chr9	-	45945143	45945359	45945143	45945210	45945285	45945359	715	11, 6, 9	67, 68, 107	3, 4	128, 115	174	99	0.000777474	0.00637416	0.085,0.048,0.046	0.013,0.019	0.044
ENSMUSG00000057649.6	Brd9	chr13	+	73941943	73942806	73941943	73942054	73942630	73942806	3127	45, 53, 56	19, 18, 18	178, 132	26, 25	675	99	0.000785202	0.00642196	0.258,0.302,0.313	0.501,0.436	-0.178
ENSMUSG00000024474.7	Ik	chr18	+	36748550	36749284	36748550	36748718	36748870	36749284	3325	26, 29, 31	434, 389, 424	68, 43	470, 427	251	99	0.000791387	0.00645695	0.023,0.029,0.028	0.054,0.038	-0.019
ENSMUSG00000026277.14	Stk25	chr1	-	93626050	93627133	93626050	93626208	93627024	93627133	343	521, 488, 526	142, 171, 186	959, 986	215, 211	915	99	0.000810308	0.00657962	0.284,0.236,0.234	0.326,0.336	-0.08
ENSMUSG00000038762.15	Abcf1	chr17	-	35963125	35963392	35963125	35963236	35963320	35963392	3603	80, 72, 79	306, 331, 330	163, 179	496, 428	183	99	0.000809599	0.00657962	0.124,0.105,0.115	0.151,0.185	-0.053
ENSMUSG00000021123.12	Rdh12	chr12	+	79211387	79212757	79211387	79211543	79212652	79212757	961	14, 3, 13	5, 6, 6	7, 2	13, 13	1208	99	0.00081933	0.00663697	0.187,0.039,0.151	0.042,0.012	0.099
ENSMUSG00000002825.8	Qtrt1	chr9	+	21419438	21419712	21419438	21419548	21419624	21419712	99	71, 107, 81	78, 107, 103	80, 80	130, 174	175	99	0.000822288	0.00664503	0.34,0.361,0.308	0.258,0.206	0.104
ENSMUSG00000005506.16	Celf1	chr2	+	91013237	91019497	91013237	91013402	91013490	91019497	4208	91, 94, 90	86, 71, 120	67, 71	134, 116	187	99	0.000831353	0.00670229	0.359,0.412,0.284	0.209,0.245	0.125
ENSMUSG00000000738.18	Spg7	chr8	+	123079413	123080810	123079413	123079539	123080636	123080810	771	262, 298, 297	2, 2, 6	372, 349	0, 1	1196	99	0.00085424	0.00687044	0.916,0.925,0.804	1.0,0.967	-0.102
ENSMUSG00000015790.16	Surf1	chr2	-	26915595	26916006	26915595	26915769	26915954	26916006	25	11, 30, 26	8, 4, 8	13, 14	18, 20	284	99	0.000856323	0.00687088	0.324,0.723,0.531	0.201,0.196	0.327
ENSMUSG00000024958.13	Gpr137	chr19	-	6940351	6940839	6940351	6940401	6940482	6940839	3010	29, 19, 28	22, 13, 16	24, 17	41, 28	180	99	0.000861294	0.00689443	0.42,0.446,0.49	0.244,0.25	0.205
ENSMUSG00000066456.14	Hmgn3	chr9	-	83109947	83111106	83109947	83110429	83110992	83111106	3102	71, 58, 75	43, 47, 38	69, 64	19, 20	662	99	0.000872578	0.00696828	0.198,0.156,0.228	0.352,0.324	-0.144
ENSMUSG00000021557.15	Agtpbp1	chr13	-	59473687	59474712	59473687	59473817	59474531	59474712	2525	29, 41, 36	20, 44, 25	2, 11	20, 12	813	99	0.000889244	0.00706803	0.15,0.102,0.149	0.012,0.1	0.078
ENSMUSG00000039244.10	E130309D02Rik	chr5	-	143311710	143314399	143311710	143311876	143314177	143314399	2831	34, 53, 28	78, 75, 94	33, 15	121, 96	2400	99	0.000888907	0.00706803	0.018,0.028,0.012	0.011,0.006	0.011
ENSMUSG00000038775.14	Vill	chr9	+	119058004	119058516	119058004	119058079	119058310	119058516	2218	3, 7, 5	8, 1, 5	1, 5	27, 28	330	99	0.000898831	0.00711735	0.101,0.677,0.231	0.011,0.051	0.305
ENSMUSG00000014075.15	Tctex1d2	chr16	+	32425240	32426921	32425240	32425310	32426857	32426921	2474	119, 118, 113	121, 84, 103	198, 143	228, 249	1646	99	0.000899653	0.00711735	0.056,0.078,0.062	0.05,0.033	0.024
ENSMUSG00000051768.9	Xrcc1	chr7	+	24566218	24566500	24566218	24566293	24566388	24566500	3340	45, 67, 65	115, 139, 98	40, 53	171, 160	194	99	0.000920101	0.00726215	0.166,0.197,0.253	0.107,0.145	0.079
ENSMUSG00000029599.13	Ddx54	chr5	+	120624537	120625844	120624537	120624729	120625701	120625844	2572	74, 89, 69	276, 276, 284	64, 65	392, 377	1071	99	0.000956102	0.00751846	0.024,0.029,0.022	0.015,0.016	0.01
ENSMUSG00000018076.12	Med13l	chr5	+	118749608	118751034	118749608	118749828	118750845	118751034	3888	21, 25, 25	56, 61, 56	5, 22	84, 70	1116	99	0.000957016	0.00751846	0.032,0.035,0.038	0.005,0.027	0.019
ENSMUSG00000060216.15	Arrb2	chr11	+	70437943	70438391	70437943	70438028	70438318	70438391	2067	44, 28, 23	93, 109, 104	33, 27	181, 200	389	99	0.000959589	0.00752123	0.107,0.061,0.053	0.044,0.033	0.035
ENSMUSG00000032409.15	Atr	chr9	+	95864967	95867685	95864967	95865845	95867493	95867685	1592	61, 56, 80	1, 0, 1	171, 211	5, 5	1747	99	0.000980164	0.00766474	0.776,1.0,0.819	0.66,0.705	0.182
ENSMUSG00000093803.3	Ppp2r3d	chr9	-	124439587	124440122	124439587	124439674	124440047	124440122	1017	39, 57, 28	20, 22, 23	58, 59	63, 75	472	99	0.00101227	0.00789757	0.29,0.352,0.203	0.162,0.142	0.13
ENSMUSG00000039536.16	Stau1	chr2	-	166951270	166952472	166951270	166951346	166952325	166952472	1127	105, 94, 90	61, 107, 108	83, 70	114, 132	1078	99	0.00103544	0.00805975	0.137,0.075,0.071	0.063,0.046	0.04
ENSMUSG00000033105.12	Lss	chr10	+	76544464	76545501	76544464	76544536	76545450	76545501	1264	33, 24, 10	46, 53, 66	34, 10	118, 120	1013	99	0.00105623	0.00820274	0.066,0.042,0.015	0.027,0.008	0.024
ENSMUSG00000078765.11	U2af1l4	chr7	+	30564081	30564607	30564081	30564131	30564473	30564607	2175	74, 108, 80	3, 3, 2	119, 94	0, 0	441	99	0.0010699	0.00825288	0.847,0.89,0.9	1.0,1.0	-0.121
ENSMUSG00000029859.6	Epha1	chr6	-	42364536	42365120	42364536	42364664	42364775	42365120	2767	10, 7, 2	17, 17, 20	6, 2	58, 47	210	99	0.00107	0.00825288	0.217,0.163,0.045	0.047,0.02	0.108
ENSMUSG00000027829.15	Ccnl1	chr3	-	65947896	65948403	65947896	65948008	65948261	65948403	3504	67, 97, 77	166, 171, 136	42, 49	152, 156	352	99	0.00106758	0.00825288	0.102,0.138,0.137	0.072,0.081	0.049
ENSMUSG00000028456.18	Unc13b	chr4	+	43257846	43258302	43257846	43257935	43258149	43258302	1530	27, 16, 17	21, 24, 22	5, 3	14, 17	313	99	0.00108259	0.00831321	0.289,0.174,0.196	0.101,0.053	0.143
ENSMUSG00000024965.9	Fermt3	chr19	-	7001756	7002452	7001756	7001881	7002212	7002452	3786	16, 19, 17	29, 25, 18	8, 5	23, 31	430	99	0.00108273	0.00831321	0.113,0.149,0.179	0.074,0.036	0.092
ENSMUSG00000006575.14	Rundc3a	chr11	+	102399194	102399463	102399194	102399284	102399382	102399463	3831	16, 19, 17	34, 33, 34	20, 12	65, 89	197	99	0.00108618	0.00832081	0.191,0.224,0.201	0.134,0.063	0.107
ENSMUSG00000003039.9	Fam32a	chr8	+	72219940	72221981	72219940	72220082	72221927	72221981	499	236, 260, 189	541, 679, 577	165, 192	678, 705	1944	99	0.00110304	0.00843093	0.022,0.019,0.016	0.012,0.014	0.006
ENSMUSG00000020460.15	Rps27a	chr11	-	29546702	29547260	29546702	29546788	29547205	29547260	2750	788, 789, 739	10462, 11115, 10515	697, 695	15786, 17000	516	99	0.00112714	0.00859568	0.014,0.013,0.013	0.008,0.008	0.005
ENSMUSG00000039308.6	Ndst2	chr14	-	20724460	20724820	20724460	20724563	20724747	20724820	80	11, 20, 10	0, 0, 1	15, 20	2, 2	283	99	0.00115154	0.00876202	1.0,1.0,0.778	0.724,0.778	0.175
ENSMUSG00000022550.18	Adck5	chr15	+	76594152	76594447	76594152	76594284	76594363	76594447	55	25, 38, 29	35, 20, 18	17, 22	44, 39	178	99	0.00117584	0.00890823	0.284,0.514,0.473	0.177,0.239	0.216
ENSMUSG00000005150.16	Wdr83	chr8	-	85079580	85080225	85079580	85079707	85079788	85080225	2804	22, 15, 17	103, 114, 99	3, 13	107, 128	180	99	0.00117601	0.00890823	0.105,0.067,0.086	0.015,0.053	0.052
ENSMUSG00000030330.15	Ing4	chr6	+	125047481	125048237	125047481	125047587	125047792	125048237	4294	113, 107, 107	112, 126, 110	155, 204	116, 122	304	99	0.00118976	0.00899224	0.247,0.217,0.241	0.303,0.353	-0.093
ENSMUSG00000060073.9	Psma3	chr12	+	70984492	70984745	70984492	70984594	70984671	70984745	3425	104, 105, 133	998, 950, 1024	87, 84	1116, 1177	176	99	0.00119695	0.00902646	0.055,0.059,0.068	0.042,0.039	0.02
ENSMUSG00000048856.9	Slc25a47	chr12	+	108855293	108856815	108855293	108855618	108855938	108856815	1025	7, 7, 0	3, 14, 4	0, 0	3, 2	419	99	0.00122327	0.00920443	0.355,0.106,0.0	0.0,0.0	0.154
ENSMUSG00000033669.8	Zfp7	chr15	+	76888230	76892395	76888230	76888347	76890006	76892395	227	604, 556, 554	61, 68, 60	601, 606	97, 113	1758	99	0.00124389	0.00933886	0.358,0.315,0.342	0.259,0.232	0.093
ENSMUSG00000031939.16	Taf1d	chr9	+	15313989	15315131	15313989	15314264	15315101	15315131	471	946, 1113, 811	130, 204, 152	467, 453	122, 113	936	99	0.00125092	0.00936879	0.435,0.366,0.361	0.288,0.298	0.094
ENSMUSG00000042726.14	Trafd1	chr5	-	121373137	121374067	121373137	121373474	121373946	121374067	1159	41, 50, 51	22, 24, 31	110, 106	29, 29	571	99	0.00125791	0.00936879	0.244,0.265,0.222	0.397,0.388	-0.149
ENSMUSG00000029482.4	Aacs	chr5	+	125511639	125511968	125511639	125511704	125511845	125511968	2014	6, 7, 7	41, 39, 15	4, 2	59, 61	240	99	0.00125895	0.00936879	0.057,0.069,0.161	0.027,0.013	0.076
ENSMUSG00000038335.13	Tsr1	chr11	+	74907823	74908120	74907823	74907964	74908045	74908120	4096	48, 61, 57	338, 316, 270	22, 24	197, 273	180	99	0.00125573	0.00936879	0.072,0.096,0.104	0.058,0.046	0.039
ENSMUSG00000037720.16	Tmem33	chr5	+	67260695	67261033	67260695	67260806	67260963	67261033	3362	28, 51, 15	153, 142, 115	18, 19	160, 171	256	99	0.00127016	0.00943151	0.066,0.122,0.048	0.042,0.041	0.037
ENSMUSG00000036768.6	Kif15	chr9	+	123017244	123017718	123017244	123017410	123017586	123017718	3907	52, 30, 44	60, 59, 69	29, 24	67, 91	275	99	0.00127836	0.00947165	0.238,0.155,0.187	0.135,0.087	0.082
ENSMUSG00000115987.1	Vps28	chr15	-	76623170	76624175	76623170	76623494	76624085	76624175	4206	140, 153, 164	294, 276, 295	213, 154	515, 519	690	99	0.00129085	0.00954327	0.064,0.074,0.074	0.056,0.041	0.022
ENSMUSG00000030795.18	Fus	chr7	+	127972553	127975920	127972553	127972770	127975887	127975920	2691	2808, 2859, 2905	10, 18, 21	2516, 2946	40, 26	3216	99	0.00129473	0.00955112	0.896,0.83,0.81	0.659,0.777	0.127
ENSMUSG00000029221.15	Slc30a9	chr5	+	67342093	67344569	67342093	67342229	67344529	67344569	1462	192, 212, 242	65, 46, 91	391, 379	85, 63	2399	99	0.00131621	0.00968848	0.109,0.16,0.099	0.16,0.199	-0.057
ENSMUSG00000059772.12	Slx1b	chr7	-	126691927	126692659	126691927	126692055	126692320	126692659	1932	22, 26, 22	22, 23, 22	23, 24	44, 61	364	99	0.00132584	0.0097382	0.214,0.235,0.214	0.124,0.097	0.11
ENSMUSG00000002949.15	Timm44	chr8	-	4265225	4266680	4265225	4265276	4266555	4266680	234	257, 167, 178	251, 252, 249	392, 347	303, 333	1378	99	0.00134108	0.00982874	0.069,0.045,0.049	0.085,0.07	-0.023
ENSMUSG00000013858.14	Tmem259	chr10	-	79977962	79978320	79977962	79978062	79978187	79978320	1760	159, 169, 133	101, 89, 94	187, 174	181, 168	224	99	0.00135004	0.00987307	0.41,0.456,0.385	0.313,0.314	0.103

## Sheet: shRNA2_SE
GeneID	geneSymbol	chr	strand	exonStart_0base	exonEnd	upstreamES	upstreamEE	downstreamES	downstreamEE	ID.1	IJC_SAMPLE_1	SJC_SAMPLE_1	IJC_SAMPLE_2	SJC_SAMPLE_2	IncFormLen	SkipFormLen	PValue	FDR	IncLevel1	IncLevel2	IncLevelDifference
ENSMUSG00000025290.17	Rps24	chr14	+	24494051	24494069	24493382	24493493	24495774	24495845	862	27, 38, 35	3629, 4413, 2964	69, 81	1857, 2113	117	99	0	0	0.006,0.007,0.01	0.03,0.031	-0.023
ENSMUSG00000025290.17	Rps24	chr14	+	24495429	24495449	24493382	24493493	24495774	24495823	863	3842, 3628, 4669	3629, 4413, 2964	13588, 13808	1857, 2113	119	99	0	0	0.468,0.406,0.567	0.859,0.845	-0.372
ENSMUSG00000052337.15	Immt	chr6	+	71853172	71853268	71852729	71852867	71856911	71857048	918	874, 886, 932	90, 90, 51	1073, 1216	8, 13	195	99	0	0	0.831,0.833,0.903	0.986,0.979	-0.127
ENSMUSG00000024446.13	Rpp21	chr17	-	36257605	36257706	36257441	36257524	36257782	36258069	1748	174, 238, 227	23, 31, 21	496, 453	5, 0	200	99	0	0	0.789,0.792,0.843	0.98,1.0	-0.182
ENSMUSG00000022295.8	Atp6v1c1	chr15	+	38686803	38686896	38682940	38683009	38687015	38687109	2832	438, 405, 439	44, 54, 34	507, 579	2, 2	192	99	0	0	0.837,0.795,0.869	0.992,0.993	-0.159
ENSMUSG00000021012.16	Zc3h14	chr12	+	98779107	98779267	98774244	98774319	98783581	98783702	4184	248, 224, 284	89, 110, 96	437, 405	44, 33	259	99	0	0	0.516,0.438,0.531	0.792,0.824	-0.313
ENSMUSG00000021012.16	Zc3h14	chr12	+	98780047	98780280	98774244	98774319	98783581	98783702	4185	411, 396, 501	89, 110, 96	739, 818	44, 33	332	99	0	0	0.579,0.518,0.609	0.834,0.881	-0.289
ENSMUSG00000030960.16	Eef1akmt2	chr7	-	132831359	132831576	132827456	132827882	132850594	132850709	4203	94, 81, 106	20, 31, 25	124, 153	0, 1	316	99	0	0	0.596,0.45,0.571	1.0,0.98	-0.451
ENSMUSG00000021413.9	Prpf4b	chr13	+	34899314	34899455	34899108	34899223	34899830	34899982	4621	34, 18, 30	40, 50, 54	108, 104	16, 16	240	99	0	0	0.26,0.129,0.186	0.736,0.728	-0.54
ENSMUSG00000030246.11	Ldhb	chr6	-	142492492	142492616	142490248	142490604	142494099	142494217	4948	1628, 1403, 2201	112, 145, 95	7862, 7501	28, 32	223	99	0	0	0.866,0.811,0.911	0.992,0.99	-0.128
ENSMUSG00000023010.15	Tmbim6	chr15	+	99399656	99399871	99392985	99393040	99401579	99401663	5778	92, 103, 100	471, 440, 494	488, 429	408, 449	314	99	0	0	0.058,0.069,0.06	0.274,0.232	-0.191
ENSMUSG00000023010.15	Tmbim6	chr15	+	99399656	99399871	99393694	99393730	99401579	99401663	5781	76, 86, 78	25, 33, 36	402, 344	9, 5	314	99	0	0	0.489,0.451,0.406	0.934,0.956	-0.496
ENSMUSG00000040731.13	Eif4h	chr5	-	134624440	134624500	134621948	134622086	134625365	134625462	5952	360, 480, 395	392, 412, 406	200, 267	653, 614	159	99	0	0	0.364,0.42,0.377	0.16,0.213	0.201
ENSMUSG00000026219.14	Trip12	chr1	-	84795689	84795815	84793524	84794327	84814822	84814969	6931	160, 150, 187	384, 406, 385	62, 72	546, 552	225	99	0	0	0.155,0.14,0.176	0.048,0.054	0.106
ENSMUSG00000022884.15	Eif4a2	chr16	+	23112350	23112457	23111816	23111896	23113166	23113184	7894	1651, 1930, 1611	1250, 866, 1189	1000, 1198	2582, 2431	206	99	0	0	0.388,0.517,0.394	0.157,0.191	0.259
ENSMUSG00000020184.15	Mdm2	chr10	-	117709653	117709784	117705154	117705229	117709945	117710028	8247	315, 351, 234	121, 168, 80	277, 253	7, 7	230	99	0	0	0.528,0.473,0.557	0.945,0.94	-0.423
ENSMUSG00000020184.15	Mdm2	chr10	-	117709699	117709784	117705154	117705229	117709945	117710022	8248	604, 570, 450	121, 168, 80	498, 453	7, 7	184	99	0	0	0.729,0.646,0.752	0.975,0.972	-0.265
ENSMUSG00000030435.16	U2af2	chr7	+	5067209	5067254	5066402	5066538	5067543	5067647	9332	914, 911, 853	53, 80, 54	1179, 1184	5, 7	144	99	0	0	0.922,0.887,0.916	0.994,0.991	-0.084
ENSMUSG00000042699.11	Dhx9	chr1	-	153476423	153476562	153475662	153475709	153478040	153478139	10087	200, 204, 218	475, 504, 504	261, 280	134, 154	238	99	0	0	0.149,0.144,0.152	0.448,0.431	-0.291
ENSMUSG00000031714.9	Gab1	chr8	-	80776160	80776250	80774933	80775027	80784626	80784930	10250	82, 99, 96	399, 351, 390	9, 22	442, 462	189	99	0	0	0.097,0.129,0.114	0.011,0.024	0.096
ENSMUSG00000059796.16	Eif4a1	chr11	-	69670927	69671101	69670614	69670747	69672278	69672315	10609	2073, 2483, 2124	3, 13, 4	2987, 3292	80, 52	273	99	0	0	0.996,0.986,0.995	0.931,0.958	0.048
ENSMUSG00000031995.9	St14	chr9	-	31106488	31106524	31106013	31106254	31106716	31106874	11789	233, 213, 329	6, 5, 9	431, 439	81, 64	135	99	0	0	0.966,0.969,0.964	0.796,0.834	0.151
ENSMUSG00000060147.15	Serpinb6a	chr13	-	33935568	33935794	33931471	33931646	33935921	33935955	12366	103, 83, 122	126, 149, 133	336, 316	68, 74	325	99	0	0	0.199,0.145,0.218	0.601,0.565	-0.396
ENSMUSG00000060147.15	Serpinb6a	chr13	-	33935572	33935794	33931471	33931646	33935921	33935977	12367	97, 77, 119	126, 149, 133	324, 299	68, 74	321	99	0	0	0.192,0.137,0.216	0.595,0.555	-0.393
ENSMUSG00000060147.15	Serpinb6a	chr13	-	33935618	33935794	33931471	33931646	33935921	33935954	12368	77, 64, 90	126, 149, 133	249, 223	68, 74	275	99	0	0	0.18,0.134,0.196	0.569,0.52	-0.374
ENSMUSG00000060147.15	Serpinb6a	chr13	-	33935626	33935794	33931471	33931646	33935921	33935996	12369	76, 60, 81	126, 149, 133	245, 207	68, 74	267	99	0	0	0.183,0.13,0.184	0.572,0.509	-0.375
ENSMUSG00000023951.17	Vegfa	chr17	-	46022276	46022348	46020990	46021122	46024064	46024094	12590	30, 23, 59	61, 62, 83	314, 329	145, 129	171	99	0	0	0.222,0.177,0.292	0.556,0.596	-0.346
ENSMUSG00000017478.15	Zc3h18	chr8	+	122387692	122387764	122386861	122386946	122397817	122397966	13638	246, 333, 201	176, 192, 170	77, 120	268, 249	171	99	0	0	0.447,0.501,0.406	0.143,0.218	0.271
ENSMUSG00000036817.14	Sun1	chr5	+	139229752	139229944	139226705	139226885	139233470	139233569	14616	261, 209, 271	8, 0, 1	320, 404	66, 51	291	99	0	0	0.917,1.0,0.989	0.623,0.729	0.293
ENSMUSG00000036817.14	Sun1	chr5	+	139231126	139231237	139226705	139226885	139233470	139233569	14621	155, 155, 187	8, 0, 1	194, 272	66, 51	210	99	0	0	0.901,1.0,0.989	0.581,0.715	0.315
ENSMUSG00000074129.14	Rpl13a	chr7	-	45126708	45126794	45126477	45126537	45126990	45127087	15123	16428, 16802, 15890	213, 292, 162	28252, 28460	134, 118	185	99	0	0	0.976,0.969,0.981	0.991,0.992	-0.016
ENSMUSG00000074129.14	Rpl13a	chr7	-	45126708	45126827	45126477	45126537	45126990	45127092	15125	7011, 7332, 6748	213, 292, 162	12038, 12153	134, 118	218	99	0	0	0.937,0.919,0.95	0.976,0.979	-0.042
ENSMUSG00000074129.14	Rpl13a	chr7	-	45126741	45126794	45126477	45126537	45126990	45127092	15126	6117, 6192, 5933	213, 292, 162	10413, 10591	134, 118	152	99	0	0	0.949,0.932,0.96	0.981,0.983	-0.035
ENSMUSG00000000568.15	Hnrnpd	chr5	-	99962097	99962204	99961002	99961333	99962514	99962612	15452	71, 73, 68	1074, 1194, 1026	125, 116	429, 541	206	99	0	0	0.031,0.029,0.031	0.123,0.093	-0.078
ENSMUSG00000000568.15	Hnrnpd	chr5	-	99963730	99963877	99962282	99962612	99963983	99964083	15454	2356, 2520, 2467	707, 799, 634	1858, 2280	217, 236	246	99	0	0	0.573,0.559,0.61	0.775,0.795	-0.204
ENSMUSG00000000568.15	Hnrnpd	chr5	-	99976533	99976590	99967218	99967387	99978391	99978449	15457	754, 951, 787	535, 543, 505	294, 327	484, 564	156	99	0	0	0.472,0.526,0.497	0.278,0.269	0.225
ENSMUSG00000027201.16	Myef2	chr2	-	125098796	125098847	125098449	125098518	125100318	125100420	15655	142, 189, 115	188, 227, 210	8, 18	260, 324	150	99	0	0	0.333,0.355,0.265	0.02,0.035	0.29
ENSMUSG00000033379.13	Atp6v0b	chr4	-	117886067	117886145	117885803	117885873	117886275	117886359	15779	626, 650, 706	1, 5, 5	778, 728	58, 52	177	99	0	0	0.997,0.986,0.987	0.882,0.887	0.106
ENSMUSG00000055762.16	Eef1d	chr15	-	75902678	75903818	75901131	75901252	75909244	75909340	16091	228, 223, 158	62, 66, 49	82, 62	99, 99	1239	99	0	0	0.227,0.213,0.205	0.062,0.048	0.16
ENSMUSG00000055762.16	Eef1d	chr15	-	75902678	75903818	75901131	75901255	75909244	75909340	16092	234, 236, 164	694, 668, 680	84, 63	984, 960	1239	99	0	0	0.026,0.027,0.019	0.007,0.005	0.018
ENSMUSG00000025781.14	Atp5c1	chr2	-	10056769	10056806	10056029	10056161	10058995	10059092	16871	722, 796, 710	29, 21, 51	746, 859	360, 320	136	99	0	0	0.948,0.965,0.91	0.601,0.661	0.31
ENSMUSG00000032966.14	Fkbp1a	chr2	+	151544012	151544140	151542817	151542865	151557385	151557498	16973	67, 62, 53	390, 447, 477	10, 31	665, 738	227	99	0	0	0.07,0.057,0.046	0.007,0.018	0.045
ENSMUSG00000029267.17	Mtf2	chr5	+	108069161	108069363	108065715	108065965	108080824	108081023	17507	243, 195, 293	75, 65, 54	568, 620	22, 27	301	99	0	0	0.516,0.497,0.641	0.895,0.883	-0.338
ENSMUSG00000029267.17	Mtf2	chr5	+	108069161	108069523	108065715	108065965	108080824	108081023	17511	312, 219, 334	75, 65, 54	607, 699	22, 27	461	99	0	0	0.472,0.42,0.57	0.856,0.848	-0.365
ENSMUSG00000029267.17	Mtf2	chr5	+	108094124	108094248	108093337	108093406	108099118	108099186	17532	1463, 1426, 1432	45, 39, 40	827, 969	124, 115	223	99	0	0	0.935,0.942,0.941	0.748,0.789	0.171
ENSMUSG00000031651.5	Triml1	chr8	-	43131071	43131573	43130032	43130688	43136275	43136559	21944	191, 221, 278	303, 349, 267	632, 656	274, 324	601	99	0	0	0.094,0.094,0.146	0.275,0.25	-0.151
ENSMUSG00000038717.8	Atp5l	chr9	-	44914650	44914811	44913216	44913466	44920609	44920742	22250	2440, 2771, 2494	33, 82, 41	3482, 3484	7, 3	260	99	0	0	0.966,0.928,0.959	0.995,0.998	-0.045
ENSMUSG00000031068.8	Glrx3	chr7	+	137452452	137452541	137444978	137445087	137452696	137452771	22916	24, 10, 14	644, 670, 651	76, 78	673, 717	188	99	0	0	0.019,0.008,0.011	0.056,0.054	-0.042
ENSMUSG00000061207.11	Stk19	chr17	-	34824513	34824661	34823992	34824324	34824750	34824848	24901	102, 129, 120	28, 61, 25	133, 129	1, 1	247	99	0	0	0.594,0.459,0.658	0.982,0.981	-0.411
ENSMUSG00000061207.11	Stk19	chr17	-	34824581	34824661	34824223	34824324	34824750	34824848	24902	43, 54, 43	28, 61, 25	48, 50	1, 1	179	99	0	0	0.459,0.329,0.488	0.964,0.965	-0.539
ENSMUSG00000021288.19	Klc1	chr12	+	111795547	111795678	111789324	111789486	111806007	111806074	25564	86, 93, 87	28, 27, 23	173, 206	2, 4	230	99	0	0	0.569,0.597,0.62	0.974,0.957	-0.37
ENSMUSG00000004980.16	Hnrnpa2b1	chr6	-	51461919	51462055	51461120	51461433	51463410	51463493	26154	514, 555, 538	720, 858, 663	604, 594	212, 221	235	99	0	0	0.231,0.214,0.255	0.546,0.531	-0.305
ENSMUSG00000028693.15	Nasp	chr4	-	116610402	116611377	116605683	116605763	116611971	116612081	26284	12364, 12401, 13041	97, 143, 122	11058, 12046	19, 19	1074	99	0	0	0.922,0.889,0.908	0.982,0.983	-0.076
ENSMUSG00000017677.11	Wsb1	chr11	-	79243399	79243575	79241983	79242156	79244462	79244563	27738	407, 334, 457	80, 120, 84	1398, 1477	35, 36	275	99	0	0	0.647,0.5,0.662	0.935,0.937	-0.333
ENSMUSG00000041571.9	Selenow	chr7	-	15920304	15920358	15920042	15920117	15920448	15920473	27887	1490, 1605, 1553	27, 61, 31	2285, 2194	2, 2	153	99	0	0	0.973,0.945,0.97	0.999,0.999	-0.036
ENSMUSG00000038000.10	Acd	chr8	-	105699578	105699730	105699394	105699491	105699860	105699895	27931	264, 193, 282	31, 35, 37	419, 490	3, 6	251	99	0	0	0.771,0.685,0.75	0.982,0.97	-0.241
ENSMUSG00000043962.16	Thrap3	chr4	-	126177861	126178557	126176183	126176356	126186434	126186588	29332	1554, 1756, 1476	11, 4, 4	1028, 1219	103, 67	795	99	0	0	0.946,0.982,0.979	0.554,0.694	0.345
ENSMUSG00000043962.16	Thrap3	chr4	-	126179911	126180814	126176183	126176356	126186434	126186588	29333	3046, 3546, 2811	11, 4, 4	2205, 2611	103, 67	1002	99	0	0	0.965,0.989,0.986	0.679,0.794	0.243
ENSMUSG00000043962.16	Thrap3	chr4	-	126184930	126185142	126176183	126176356	126186434	126186588	29336	32, 30, 34	11, 4, 4	15, 16	103, 67	311	99	0	0	0.481,0.705,0.73	0.044,0.071	0.581
ENSMUSG00000018677.9	Slc25a39	chr11	-	102403632	102403713	102402984	102403535	102403790	102403872	30755	1039, 1075, 1181	29, 42, 34	2181, 2219	8, 9	180	99	0	0	0.952,0.934,0.95	0.993,0.993	-0.048
ENSMUSG00000015120.15	Ube2i	chr17	-	25272537	25272765	25269402	25269479	25273320	25273383	30901	101, 175, 115	683, 748, 653	57, 62	1021, 1050	327	99	0	0	0.043,0.066,0.051	0.017,0.018	0.036
ENSMUSG00000034032.15	Rpap1	chr2	-	119787220	119787297	119783733	119783970	119787414	119787519	31100	75, 64, 59	85, 89, 91	183, 189	52, 60	176	99	0	0	0.332,0.288,0.267	0.664,0.639	-0.356
ENSMUSG00000015143.15	Actn1	chr12	-	80170182	80170248	80168857	80169016	80170685	80170766	31380	70, 79, 115	171, 180, 161	331, 275	134, 111	165	99	0	0	0.197,0.208,0.3	0.597,0.598	-0.362
ENSMUSG00000015143.15	Actn1	chr12	-	80170685	80170766	80170182	80170248	80171728	80171875	31383	147, 169, 148	112, 120, 168	90, 98	460, 448	180	99	0	0	0.419,0.436,0.326	0.097,0.107	0.292
ENSMUSG00000020198.8	Ap3d1	chr10	-	80710088	80710292	80709766	80709956	80710419	80710467	33122	29, 12, 28	265, 333, 299	106, 107	224, 280	303	99	0	0	0.035,0.012,0.03	0.134,0.111	-0.097
ENSMUSG00000029063.16	Nadk	chr4	+	155587860	155588018	155587684	155587784	155588609	155588692	33154	512, 437, 534	40, 38, 27	855, 793	6, 9	257	99	0	0	0.831,0.816,0.884	0.982,0.971	-0.133
ENSMUSG00000045983.16	Eif4g1	chr16	+	20673598	20673655	20672748	20672876	20674227	20674314	33596	250, 316, 355	8, 11, 12	318, 398	74, 64	156	99	0	0	0.952,0.948,0.949	0.732,0.798	0.185
ENSMUSG00000045983.16	Eif4g1	chr16	+	20673867	20673961	20672722	20672876	20674227	20674314	33597	360, 396, 359	8, 11, 12	434, 445	74, 64	193	99	0	0	0.958,0.949,0.939	0.751,0.781	0.183
ENSMUSG00000001576.15	Ergic1	chr17	+	26654826	26654953	26641581	26641704	26655066	26655350	35347	25, 37, 38	152, 142, 156	200, 172	208, 241	226	99	0	0	0.067,0.102,0.096	0.296,0.238	-0.179
ENSMUSG00000025358.16	Cdk2	chr10	-	128699975	128700119	128699471	128699675	128701342	128701444	37071	299, 268, 362	52, 69, 36	540, 670	15, 10	243	99	0	0	0.701,0.613,0.804	0.936,0.965	-0.244
ENSMUSG00000025041.17	Nt5c2	chr19	-	46898327	46898521	46897575	46897669	46898621	46898679	38062	11, 14, 19	96, 131, 96	64, 48	39, 48	293	99	0	0	0.037,0.035,0.063	0.357,0.253	-0.26
ENSMUSG00000062328.8	Rpl17	chr18	+	75001349	75001390	75001190	75001243	75001665	75001800	39735	12908, 13318, 12870	262, 307, 228	24758, 26890	106, 93	140	99	0	0	0.972,0.968,0.976	0.994,0.995	-0.022
ENSMUSG00000031644.19	Nek1	chr8	+	61050027	61050159	61049783	61049947	61054519	61054622	41447	33, 37, 35	42, 34, 28	98, 127	5, 9	231	99	0	0	0.252,0.318,0.349	0.894,0.858	-0.57
ENSMUSG00000020694.17	Tlk2	chr11	+	105210544	105210640	105209793	105209837	105221185	105221353	41866	292, 311, 326	76, 99, 83	349, 407	21, 17	195	99	0	0	0.661,0.615,0.666	0.894,0.924	-0.262
ENSMUSG00000001017.15	Chtop	chr3	-	90505394	90505478	90503095	90503282	90506107	90506261	45462	10, 7, 18	285, 307, 263	54, 66	260, 247	183	99	0	0	0.019,0.012,0.036	0.101,0.126	-0.091
ENSMUSG00000030189.15	Ybx3	chr6	-	131375973	131376180	131370322	131370414	131379357	131379480	46926	2376, 2591, 2633	514, 568, 466	4678, 4951	389, 418	306	99	0	0	0.599,0.596,0.646	0.796,0.793	-0.181
ENSMUSG00000039262.16	Prrc2b	chr2	+	32212886	32214947	32212074	32212291	32216045	32216233	47320	429, 602, 432	145, 122, 175	200, 234	207, 247	2160	99	0	0	0.119,0.184,0.102	0.042,0.042	0.093
ENSMUSG00000003068.16	Stk11	chr10	+	80128390	80129700	80127903	80128100	80129904	80130111	47875	611, 733, 503	215, 217, 235	271, 317	375, 371	1409	99	0	0	0.166,0.192,0.131	0.048,0.057	0.111
ENSMUSG00000057738.14	Sptan1	chr2	+	30001099	30001159	29999913	30000062	30002230	30002429	47881	222, 241, 185	135, 125, 171	60, 52	192, 238	159	99	0	0	0.506,0.546,0.402	0.163,0.12	0.343
ENSMUSG00000068921.14	Dap3	chr3	-	88928208	88928367	88927010	88927070	88928446	88928527	48513	867, 867, 1002	39, 61, 36	1685, 1779	8, 13	258	99	0	0	0.895,0.845,0.914	0.988,0.981	-0.1
ENSMUSG00000061613.13	U2af1	chr17	-	31651645	31651712	31648844	31648894	31654978	31655066	48938	2087, 2381, 1833	17, 26, 11	1667, 1916	107, 89	166	99	0	0	0.987,0.982,0.99	0.903,0.928	0.071
ENSMUSG00000061613.13	U2af1	chr17	-	31651645	31651712	31648844	31648894	31658652	31658755	48939	744, 872, 647	27, 22, 15	620, 721	122, 93	166	99	0	0	0.943,0.959,0.963	0.752,0.822	0.168
ENSMUSG00000061613.13	U2af1	chr17	-	31654978	31655066	31648844	31648894	31658652	31658738	48945	858, 996, 797	27, 22, 15	879, 897	122, 93	187	99	0	0	0.944,0.96,0.966	0.792,0.836	0.143
ENSMUSG00000030016.14	Zfp638	chr6	+	83928652	83930165	83914372	83914479	83934948	83935010	1570	1631, 1809, 1524	26, 41, 37	747, 978	76, 71	1612	99	1.11022e-16	5.52297e-14	0.794,0.73,0.717	0.376,0.458	0.33
ENSMUSG00000038518.15	Jarid2	chr13	+	44758848	44759018	44731858	44731916	44823379	44823515	14205	17, 16, 22	417, 455, 424	77, 92	408, 528	269	99	1.11022e-16	5.52297e-14	0.015,0.013,0.019	0.065,0.06	-0.047
ENSMUSG00000036678.8	Aaas	chr15	-	102338640	102338725	102338251	102338505	102338816	102338898	33156	572, 450, 511	23, 43, 17	895, 845	4, 4	184	99	1.11022e-16	5.52297e-14	0.93,0.849,0.942	0.992,0.991	-0.085
ENSMUSG00000047213.14	Ythdf3	chr3	+	16203186	16203219	16189477	16189563	16203825	16205424	1996	74, 63, 86	54, 56, 46	94, 126	6, 14	132	99	2.22045e-16	1.0555e-13	0.507,0.458,0.584	0.922,0.871	-0.38
ENSMUSG00000031819.13	Emc8	chr8	-	120659958	120660187	120658527	120659074	120660783	120660860	11697	99, 79, 102	203, 224, 178	190, 178	117, 132	328	99	2.22045e-16	1.0555e-13	0.128,0.096,0.147	0.329,0.289	-0.185
ENSMUSG00000000568.15	Hnrnpd	chr5	-	99962133	99962204	99961150	99961333	99962514	99962612	15453	38, 34, 44	1074, 1194, 1026	70, 59	429, 541	170	99	2.22045e-16	1.0555e-13	0.02,0.016,0.024	0.087,0.06	-0.053
ENSMUSG00000045438.12	Cox19	chr5	-	139339181	139339385	139338139	139338375	139342562	139342674	25954	5, 1, 7	102, 115, 122	36, 33	90, 99	303	99	2.22045e-16	1.0555e-13	0.016,0.003,0.018	0.116,0.098	-0.095
ENSMUSG00000026034.17	Clk1	chr1	-	58417012	58417179	58414589	58414684	58417266	58417383	47792	360, 354, 401	22, 24, 14	876, 881	6, 2	266	99	6.66134e-16	3.09767e-13	0.859,0.846,0.914	0.982,0.994	-0.115
ENSMUSG00000036928.14	Stag3	chr5	+	138299953	138300024	138299338	138299428	138300123	138300211	51486	32, 23, 30	39, 62, 48	86, 119	20, 35	170	99	6.66134e-16	3.09767e-13	0.323,0.178,0.267	0.715,0.664	-0.433
ENSMUSG00000021843.17	Ktn1	chr14	+	47725928	47726000	47724877	47724970	47726225	47726309	11138	157, 126, 205	88, 92, 45	442, 444	24, 17	171	99	7.77156e-16	3.57509e-13	0.508,0.442,0.725	0.914,0.938	-0.368
ENSMUSG00000022789.15	Dnm1l	chr16	-	16318763	16318841	16318444	16318477	16319451	16319508	24277	149, 127, 138	80, 75, 82	400, 435	74, 69	177	99	8.88178e-16	3.99979e-13	0.51,0.486,0.485	0.751,0.779	-0.271
ENSMUSG00000022849.5	Hspbap1	chr16	+	35814329	35814409	35813917	35814054	35817151	35817323	28213	29, 29, 27	109, 150, 110	57, 58	55, 41	179	99	8.88178e-16	3.99979e-13	0.128,0.097,0.12	0.364,0.439	-0.286
ENSMUSG00000022789.15	Dnm1l	chr16	-	16318763	16318841	16316601	16316778	16319451	16319508	24276	110, 87, 98	39, 63, 43	179, 209	16, 7	177	99	1.11022e-15	4.94766e-13	0.612,0.436,0.56	0.862,0.944	-0.367
ENSMUSG00000017723.11	Wfdc2	chr2	+	164563307	164563451	164562578	164562804	164565791	164565938	2820	245, 246, 363	16, 33, 25	1066, 1204	20, 9	243	99	1.22125e-15	5.33136e-13	0.862,0.752,0.855	0.956,0.982	-0.146
ENSMUSG00000030180.15	Kdm5a	chr6	+	120438443	120438525	120431812	120432223	120438986	120439711	32848	122, 152, 134	45, 43, 57	63, 73	101, 96	181	99	1.22125e-15	5.33136e-13	0.597,0.659,0.563	0.254,0.294	0.332
ENSMUSG00000037805.15	Rpl10a	chr17	+	28328810	28328885	28328470	28328618	28329373	28329522	19361	78, 84, 87	17, 20, 7	198, 210	0, 1	174	99	1.66533e-15	7.1966e-13	0.723,0.705,0.876	1.0,0.992	-0.228
ENSMUSG00000041632.7	Mrps27	chr13	+	99401269	99401392	99400261	99400376	99403503	99403582	6110	26, 9, 15	70, 80, 77	69, 89	52, 88	222	99	2.10942e-15	9.02454e-13	0.142,0.048,0.08	0.372,0.311	-0.252
ENSMUSG00000032966.14	Fkbp1a	chr2	+	151543905	151544140	151542817	151542865	151557385	151557475	16971	84, 69, 65	390, 447, 477	23, 40	665, 738	334	99	2.44249e-15	1.0346e-12	0.06,0.044,0.039	0.01,0.016	0.035
ENSMUSG00000032366.15	Tpm1	chr9	-	67029663	67029742	67022621	67023441	67031028	67031098	51747	46, 61, 65	133, 168, 154	256, 239	223, 209	178	99	3.44169e-15	1.44355e-12	0.161,0.168,0.19	0.39,0.389	-0.216
ENSMUSG00000027639.16	Samhd1	chr2	-	157101320	157101443	157099400	157099503	157101720	157101858	26968	11, 24, 38	67, 83, 100	91, 93	58, 82	222	99	5.88418e-15	2.44405e-12	0.068,0.114,0.145	0.412,0.336	-0.265
ENSMUSG00000091490.3	Triml2	chr8	+	43190068	43190091	43187570	43187711	43190268	43190369	49312	734, 653, 691	31, 36, 17	1075, 1081	5, 1	122	99	6.55032e-15	2.69457e-12	0.951,0.936,0.971	0.994,0.999	-0.044
ENSMUSG00000028639.14	Ybx1	chr4	-	119282780	119282870	119282145	119282448	119285108	119285142	47020	8720, 9375, 8824	12, 14, 14	11357, 11529	199, 97	189	99	7.54952e-15	3.07603e-12	0.997,0.997,0.997	0.968,0.984	0.021
ENSMUSG00000029328.15	Hnrnpdl	chr5	-	100035634	100035739	100034726	100034984	100036103	100036195	10002	373, 425, 371	278, 311, 299	677, 559	141, 175	204	99	7.77156e-15	3.13663e-12	0.394,0.399,0.376	0.7,0.608	-0.264
ENSMUSG00000034101.14	Ctnnd1	chr2	-	84624269	84624558	84622010	84622082	84650405	84650510	34073	701, 645, 711	56, 64, 67	960, 921	17, 25	388	99	8.32667e-15	3.32927e-12	0.762,0.72,0.73	0.935,0.904	-0.182
ENSMUSG00000017723.11	Wfdc2	chr2	+	164564056	164564212	164562578	164562804	164565791	164565938	2822	295, 341, 457	16, 33, 25	1213, 1322	20, 9	255	99	1.08802e-14	4.30996e-12	0.877,0.8,0.876	0.959,0.983	-0.12
ENSMUSG00000034101.14	Ctnnd1	chr2	-	84624269	84624449	84622010	84622082	84650405	84650745	34072	273, 222, 276	56, 64, 67	348, 377	17, 25	279	99	1.5099e-14	5.9263e-12	0.634,0.552,0.594	0.879,0.843	-0.268
ENSMUSG00000031683.16	Lsm6	chr8	-	78819986	78820085	78812975	78813080	78821047	78821140	7963	556, 538, 570	78, 110, 79	851, 847	54, 29	198	99	1.54321e-14	6.00196e-12	0.781,0.71,0.783	0.887,0.936	-0.153
ENSMUSG00000060227.15	Casc4	chr2	+	121925560	121925728	121911870	121912041	121933477	121933697	19709	283, 257, 259	54, 59, 56	494, 528	28, 28	267	99	1.78746e-14	6.88929e-12	0.66,0.618,0.632	0.867,0.875	-0.234
ENSMUSG00000029267.17	Mtf2	chr5	+	108099653	108099731	108099118	108099186	108100812	108100983	17536	52, 49, 82	559, 493, 553	116, 115	338, 352	177	99	1.83187e-14	6.93548e-12	0.049,0.053,0.077	0.161,0.155	-0.098
ENSMUSG00000023072.14	Cep89	chr7	+	35429914	35430111	35429156	35429298	35432517	35432607	43707	101, 83, 117	55, 66, 62	155, 194	16, 29	296	99	1.82077e-14	6.93548e-12	0.38,0.296,0.387	0.764,0.691	-0.373
ENSMUSG00000021733.11	Slc4a7	chr14	+	14742413	14742782	14739724	14739913	14745967	14746083	21770	4, 0, 6	20, 23, 38	66, 44	61, 29	468	99	2.02061e-14	7.58294e-12	0.041,0.0,0.032	0.186,0.243	-0.19
ENSMUSG00000030323.13	Ift122	chr6	+	115882646	115882823	115881476	115881623	115884335	115884411	46639	17, 19, 27	43, 37, 26	95, 77	20, 20	276	99	2.16493e-14	8.05393e-12	0.124,0.156,0.271	0.63,0.58	-0.421
ENSMUSG00000063884.6	Ptcd3	chr6	-	71907652	71907689	71905097	71905143	71907793	71907846	35368	367, 407, 349	23, 36, 20	298, 338	0, 0	136	99	2.43139e-14	8.96721e-12	0.921,0.892,0.927	1.0,1.0	-0.087
ENSMUSG00000025332.14	Kdm5c	chrX	+	152270693	152270831	152270351	152270531	152271011	152271593	16398	341, 345, 351	31, 56, 30	639, 604	10, 14	237	99	2.73115e-14	9.98667e-12	0.821,0.72,0.83	0.964,0.947	-0.165
ENSMUSG00000024613.16	Tcof1	chr18	-	60832165	60832309	60831773	60831995	60832426	60832624	18015	407, 446, 432	21, 33, 21	624, 526	2, 4	243	99	2.90878e-14	1.05461e-11	0.888,0.846,0.893	0.992,0.982	-0.111
ENSMUSG00000040225.15	Prrc2c	chr1	-	162675604	162675841	162674102	162674151	162676690	162676817	2965	310, 209, 311	227, 206, 214	721, 678	165, 222	336	99	3.25295e-14	1.16948e-11	0.287,0.23,0.3	0.563,0.474	-0.246
ENSMUSG00000005899.14	Smpd4	chr16	+	17625943	17626019	17625695	17625862	17626429	17626446	19576	194, 222, 234	26, 33, 22	198, 254	4, 0	175	99	3.73035e-14	1.32993e-11	0.808,0.792,0.857	0.966,1.0	-0.164
ENSMUSG00000020389.19	Cdkl3	chr11	+	52035946	52036020	52033513	52033611	52040560	52040620	13197	0, 0, 0	3, 1, 1	8, 8	0, 0	173	99	4.19664e-14	1.48381e-11	0.0,0.0,0.0	1.0,1.0	-1
ENSMUSG00000030960.16	Eef1akmt2	chr7	-	132837099	132837207	132827780	132827882	132850594	132850709	4205	62, 70, 67	20, 31, 25	46, 61	0, 1	207	99	4.29656e-14	1.50216e-11	0.597,0.519,0.562	1.0,0.967	-0.424
ENSMUSG00000045962.16	Wnk1	chr6	-	119944700	119944784	119943805	119943866	119946236	119946320	52193	683, 711, 785	22, 53, 24	997, 1063	10, 4	183	99	4.31877e-14	1.50216e-11	0.944,0.879,0.947	0.982,0.993	-0.064
ENSMUSG00000003778.14	Brd8	chr18	-	34610409	34610628	34608417	34609949	34611131	34611268	24947	323, 332, 312	76, 75, 57	448, 578	23, 39	318	99	4.39648e-14	1.51686e-11	0.57,0.579,0.63	0.858,0.822	-0.247
ENSMUSG00000027288.16	Zfp106	chr2	-	120533510	120535679	120531594	120532222	120539294	120539492	35728	6043, 5516, 5883	28, 19, 28	6100, 6365	1, 2	2268	99	4.80727e-14	1.64532e-11	0.904,0.927,0.902	0.996,0.993	-0.083
ENSMUSG00000034681.17	Rnps1	chr17	+	24418037	24418218	24415040	24415162	24418456	24418612	27084	1791, 1664, 1951	48, 31, 28	2945, 3185	7, 16	280	99	5.02931e-14	1.70765e-11	0.93,0.95,0.961	0.993,0.986	-0.043
ENSMUSG00000019961.17	Tmpo	chr10	-	91153277	91153397	91153084	91153180	91158747	91158845	14737	521, 509, 582	24, 35, 21	916, 893	7, 5	219	99	6.06182e-14	2.04202e-11	0.908,0.868,0.926	0.983,0.988	-0.085
ENSMUSG00000029267.17	Mtf2	chr5	+	108069161	108069363	108065715	108065965	108073306	108073454	17505	234, 183, 294	20, 31, 21	622, 683	9, 7	301	99	6.16174e-14	2.05946e-11	0.794,0.66,0.822	0.958,0.97	-0.205
ENSMUSG00000000078.7	Klf6	chr13	+	5863557	5863625	5861540	5861842	5864767	5865344	39855	12, 24, 17	88, 84, 71	4, 3	201, 186	167	99	7.69385e-14	2.55161e-11	0.075,0.145,0.124	0.012,0.009	0.104
ENSMUSG00000063179.13	Pstk	chr7	+	131373535	131373830	131371140	131371389	131374064	131374263	9790	274, 248, 327	42, 38, 32	566, 521	9, 18	394	99	7.90479e-14	2.6014e-11	0.621,0.621,0.72	0.94,0.879	-0.255
ENSMUSG00000041846.15	Ppp4r3a	chr12	-	101045525	101045681	101044489	101044659	101049659	101049818	47682	51, 33, 41	85, 82, 52	109, 110	49, 43	255	99	8.31557e-14	2.7157e-11	0.189,0.135,0.234	0.463,0.498	-0.294
ENSMUSG00000043323.17	Fbrsl1	chr5	-	110376401	110376470	110376252	110376282	110377356	110377407	4786	119, 97, 142	22, 42, 21	186, 204	3, 3	168	99	9.40359e-14	3.04776e-11	0.761,0.576,0.799	0.973,0.976	-0.262
ENSMUSG00000021018.8	Polr2h	chr16	+	20718990	20719084	20718823	20718907	20720518	20720602	51610	692, 700, 724	31, 22, 19	833, 824	1, 1	193	99	1.09579e-13	3.52482e-11	0.92,0.942,0.951	0.998,0.998	-0.06
ENSMUSG00000058550.15	Dppa4	chr16	+	48289327	48289378	48289038	48289100	48291013	48291314	49094	117, 139, 148	109, 108, 69	189, 193	33, 21	150	99	1.14353e-13	3.65093e-11	0.415,0.459,0.586	0.791,0.858	-0.338
ENSMUSG00000029267.17	Mtf2	chr5	+	108073306	108073454	108065673	108065965	108080824	108080841	17513	374, 340, 404	75, 65, 54	513, 560	22, 27	247	99	1.44773e-13	4.58791e-11	0.667,0.677,0.75	0.903,0.893	-0.2
ENSMUSG00000022702.16	Hira	chr16	+	18895902	18896046	18894773	18894836	18896453	18896564	19586	40, 37, 51	90, 106, 100	59, 54	26, 30	243	99	1.64757e-13	5.18282e-11	0.153,0.125,0.172	0.48,0.423	-0.301
ENSMUSG00000031403.14	Dkc1	chrX	+	75100989	75101120	75100432	75100559	75104339	75104460	43857	457, 491, 490	1, 6, 5	483, 539	35, 28	230	99	1.71974e-13	5.37034e-11	0.995,0.972,0.977	0.856,0.892	0.107
ENSMUSG00000038909.16	Kat7	chr11	-	95276442	95276549	95274258	95275887	95277468	95277615	34691	454, 483, 469	72, 93, 42	559, 645	22, 18	206	99	2.77445e-13	8.60119e-11	0.752,0.714,0.843	0.924,0.945	-0.165
ENSMUSG00000038535.17	Zfp280d	chr9	+	72329708	72329953	72329027	72329162	72330865	72331173	24449	1, 4, 7	43, 50, 54	16, 23	19, 20	344	99	3.19633e-13	9.8378e-11	0.007,0.023,0.036	0.195,0.249	-0.2
ENSMUSG00000061613.13	U2af1	chr17	-	31651645	31651712	31648844	31648894	31652501	31652568	48937	784, 936, 683	147, 152, 175	647, 746	382, 322	166	99	3.34288e-13	1.02154e-10	0.761,0.786,0.699	0.503,0.58	0.207
ENSMUSG00000027522.15	Stx16	chr2	+	174092401	174092567	174091481	174091622	174093433	174093525	49250	223, 217, 224	17, 26, 16	339, 295	0, 4	265	99	3.64819e-13	1.10693e-10	0.831,0.757,0.839	1.0,0.965	-0.173
ENSMUSG00000005687.14	Bcas2	chr3	+	103175618	103175669	103174339	103174501	103177338	103177419	1218	901, 892, 931	78, 50, 31	975, 1064	15, 12	150	99	4.4309e-13	1.33495e-10	0.884,0.922,0.952	0.977,0.983	-0.061
ENSMUSG00000029718.14	Pcolce	chr5	-	137608616	137608691	137607954	137608079	137608890	137609149	19543	37, 19, 27	117, 133, 107	11, 15	317, 289	174	99	6.29052e-13	1.88197e-10	0.152,0.075,0.126	0.019,0.029	0.094
ENSMUSG00000034826.14	Nup54	chr5	-	92425622	92425810	92424273	92424470	92428099	92428326	35065	719, 724, 721	9, 3, 3	662, 722	41, 22	287	99	6.54587e-13	1.94476e-10	0.965,0.988,0.988	0.848,0.919	0.097
ENSMUSG00000041879.13	Ipo9	chr1	-	135426930	135427041	135420291	135420353	135430267	135430419	49760	31, 23, 25	113, 162, 125	101, 90	117, 153	210	99	7.3852e-13	2.17899e-10	0.115,0.063,0.086	0.289,0.217	-0.165
ENSMUSG00000002524.17	Puf60	chr15	-	76074606	76074657	76072406	76072568	76075541	76075631	41585	101, 112, 94	124, 170, 168	45, 47	222, 212	150	99	8.04135e-13	2.35633e-10	0.35,0.303,0.27	0.118,0.128	0.185
ENSMUSG00000022185.19	Acin1	chr14	-	54678742	54678862	54667072	54667161	54679240	54679352	36479	136, 157, 173	64, 76, 49	195, 255	17, 22	219	99	9.75109e-13	2.8379e-10	0.49,0.483,0.615	0.838,0.84	-0.31
ENSMUSG00000037339.17	Fam53a	chr5	-	33608330	33608489	33607463	33608227	33610431	33610486	46473	13, 9, 26	55, 47, 42	79, 75	51, 37	258	99	1.0465e-12	3.02508e-10	0.083,0.068,0.192	0.373,0.438	-0.291
ENSMUSG00000002395.14	Use1	chr8	+	71367643	71367693	71367004	71367369	71367769	71367806	50816	371, 479, 470	39, 37, 26	830, 884	17, 12	149	99	1.26343e-12	3.62767e-10	0.863,0.896,0.923	0.97,0.98	-0.081
ENSMUSG00000002825.8	Qtrt1	chr9	+	21419438	21419548	21419290	21419366	21419624	21419712	1172	162, 202, 222	8, 22, 14	282, 307	1, 0	209	99	1.47182e-12	4.19783e-10	0.906,0.813,0.883	0.993,1.0	-0.129
ENSMUSG00000021733.11	Slc4a7	chr14	+	14742413	14742788	14739724	14739913	14745967	14746083	21772	4, 0, 6	20, 23, 38	54, 43	61, 29	474	99	1.51423e-12	4.29019e-10	0.04,0.0,0.032	0.156,0.236	-0.172
ENSMUSG00000045962.16	Wnk1	chr6	-	119944700	119944800	119943805	119943866	119946236	119946320	52195	331, 384, 402	22, 53, 24	484, 555	10, 4	199	99	1.77969e-12	5.00912e-10	0.882,0.783,0.893	0.96,0.986	-0.12
ENSMUSG00000024943.9	Smc5	chr19	-	23215154	23215199	23214644	23214740	23218404	23218530	50947	63, 64, 69	145, 125, 112	139, 124	49, 74	144	99	1.9259e-12	5.38523e-10	0.23,0.26,0.298	0.661,0.535	-0.335
ENSMUSG00000068823.10	Csde1	chr3	+	103040440	103040533	103039932	103040042	103041144	103041242	47041	271, 277, 302	462, 427, 450	429, 500	341, 319	192	99	2.0407e-12	5.66917e-10	0.232,0.251,0.257	0.393,0.447	-0.173
ENSMUSG00000022749.8	Tbc1d23	chr16	-	57181491	57181536	57177931	57178020	57182850	57182990	33465	21, 11, 11	82, 50, 73	3, 0	135, 140	144	99	2.2532e-12	6.21912e-10	0.15,0.131,0.094	0.015,0.0	0.117
ENSMUSG00000028809.16	Srrm1	chr4	-	135345195	135345477	135344527	135344669	135346734	135346857	34363	93, 68, 88	499, 524, 512	187, 203	466, 518	381	99	2.38032e-12	6.52787e-10	0.046,0.033,0.043	0.094,0.092	-0.052
ENSMUSG00000038535.17	Zfp280d	chr9	+	72329509	72329610	72329027	72329162	72330865	72331173	24448	0, 0, 1	43, 50, 54	6, 16	19, 20	200	99	2.47213e-12	6.69385e-10	0.0,0.0,0.009	0.135,0.284	-0.206
ENSMUSG00000032594.11	Ip6k1	chr9	+	108045245	108045313	108044724	108044900	108045462	108046143	42496	26, 21, 33	91, 106, 85	92, 111	103, 100	167	99	2.46081e-12	6.69385e-10	0.145,0.105,0.187	0.346,0.397	-0.226
ENSMUSG00000017421.18	Zfp207	chr11	+	80393083	80393176	80391834	80391992	80394285	80394531	29496	326, 337, 348	167, 216, 143	417, 405	85, 67	192	99	3.46012e-12	9.31012e-10	0.502,0.446,0.557	0.717,0.757	-0.235
ENSMUSG00000079658.9	Eloc	chr1	-	16646987	16647053	16645685	16645829	16647954	16648007	18889	66, 44, 34	981, 858, 1087	4, 9	961, 1000	165	99	3.72991e-12	9.89814e-10	0.039,0.03,0.018	0.002,0.005	0.026
ENSMUSG00000112925.1	Gm31763	chr10	+	67036463	67036643	67030035	67030114	67040010	67040130	30136	1, 1, 1	0, 0, 0	1, 0	3, 2	279	99	3.77121e-12	9.89814e-10	1.0,1.0,1.0	0.106,0.0	0.947
ENSMUSG00000078652.9	Psme3	chr11	+	101317622	101317727	101317328	101317391	101319455	101319504	35455	594, 579, 592	98, 105, 57	709, 706	24, 37	204	99	3.73479e-12	9.89814e-10	0.746,0.728,0.834	0.935,0.903	-0.15
ENSMUSG00000008200.15	Fnbp4	chr2	+	90774749	90774848	90768661	90768700	90775904	90776221	37447	28, 20, 6	108, 145, 127	0, 0	177, 164	198	99	3.77043e-12	9.89814e-10	0.115,0.065,0.023	0.0,0.0	0.068
ENSMUSG00000036180.15	Gatad2a	chr8	-	69912163	69912238	69911676	69911869	69912922	69913224	18276	545, 587, 562	59, 67, 81	341, 447	193, 148	174	99	5.41567e-12	1.41276e-09	0.84,0.833,0.798	0.501,0.632	0.257
ENSMUSG00000002395.14	Use1	chr8	+	71367497	71367693	71367216	71367369	71367769	71367848	50815	266, 319, 314	39, 37, 26	577, 601	17, 12	295	99	6.08624e-12	1.57807e-09	0.696,0.743,0.802	0.919,0.944	-0.184
ENSMUSG00000001017.15	Chtop	chr3	-	90502115	90502253	90498955	90500107	90503095	90503282	45460	1179, 1237, 1260	30, 29, 26	1853, 1872	13, 2	237	99	6.83897e-12	1.76256e-09	0.943,0.947,0.953	0.983,0.997	-0.042
ENSMUSG00000029152.13	Ociad1	chr5	+	73293965	73294010	73292806	73292976	73294284	73294347	25216	159, 198, 196	409, 383, 371	174, 158	766, 833	144	99	7.1928e-12	1.84265e-09	0.211,0.262,0.266	0.135,0.115	0.121
ENSMUSG00000026193.15	Fn1	chr1	-	71613762	71614035	71612467	71612650	71615359	71615551	21698	1144, 1117, 1481	210, 160, 160	3244, 3467	185, 199	372	99	9.35796e-12	2.38305e-09	0.592,0.65,0.711	0.824,0.823	-0.172
ENSMUSG00000031697.12	Orc6	chr8	+	85301108	85301238	85299631	85299992	85303361	85303451	35908	679, 556, 682	30, 40, 23	1144, 1214	14, 11	229	99	9.86111e-12	2.49632e-09	0.907,0.857,0.928	0.972,0.979	-0.078
ENSMUSG00000052337.15	Immt	chr6	+	71853172	71853268	71851771	71851880	71856911	71857048	917	437, 423, 459	35, 65, 38	544, 568	10, 16	195	99	1.02818e-11	2.55741e-09	0.864,0.768,0.86	0.965,0.947	-0.125
ENSMUSG00000023044.2	Csad	chr15	-	102178526	102178616	102176998	102177786	102178780	102178832	10578	54, 23, 50	9, 9, 8	85, 126	0, 0	189	99	1.02571e-11	2.55741e-09	0.759,0.572,0.766	1.0,1.0	-0.301
ENSMUSG00000023092.16	Fhl1	chrX	+	56790463	56790650	56789876	56790046	56791843	56792235	46632	198, 143, 205	11, 20, 15	449, 584	3, 6	286	99	1.02235e-11	2.55741e-09	0.862,0.712,0.826	0.981,0.971	-0.176
ENSMUSG00000014504.16	Srp19	chr18	+	34334292	34334364	34331749	34331825	34334456	34334568	48311	426, 368, 434	21, 41, 16	367, 436	3, 2	171	99	1.08737e-11	2.68902e-09	0.922,0.839,0.94	0.986,0.992	-0.089
ENSMUSG00000024038.17	Ndufv3	chr17	+	31527309	31528401	31521568	31521692	31531109	31531331	10115	319, 321, 287	351, 327, 388	313, 495	930, 1006	1191	99	1.10784e-11	2.71379e-09	0.07,0.075,0.058	0.027,0.039	0.035
ENSMUSG00000024346.6	Pfdn1	chr18	-	36432305	36432390	36403675	36404460	36451079	36451246	35010	1646, 1589, 1773	81, 89, 60	2496, 2382	38, 40	184	99	1.11008e-11	2.71379e-09	0.916,0.906,0.941	0.972,0.97	-0.05
ENSMUSG00000014668.15	Chfr	chr5	+	110144771	110144987	110144590	110144650	110146469	110146547	21608	403, 412, 411	13, 17, 11	661, 620	1, 0	315	99	1.19509e-11	2.90502e-09	0.907,0.884,0.922	0.995,1.0	-0.093
ENSMUSG00000025036.7	Sfxn2	chr19	+	46588223	46588309	46587934	46588010	46590140	46590201	36054	54, 68, 43	0, 0, 0	37, 60	9, 11	185	99	1.21922e-11	2.94694e-09	1.0,1.0,1.0	0.688,0.745	0.284
ENSMUSG00000032480.17	Dhx30	chr9	-	110116677	110116792	110115490	110115582	110117357	110117431	46103	22, 23, 17	38, 32, 28	74, 96	27, 23	214	99	1.68136e-11	4.04111e-09	0.211,0.25,0.219	0.559,0.659	-0.382
ENSMUSG00000028414.17	Fktn	chr4	+	53742495	53742766	53737526	53737659	53744618	53744748	25624	7, 3, 13	32, 33, 36	25, 33	13, 20	370	99	1.86134e-11	4.44872e-09	0.055,0.024,0.088	0.34,0.306	-0.267
ENSMUSG00000031708.17	Tecr	chr8	-	83573027	83573045	83572840	83572946	83573219	83573252	16005	80, 79, 107	16, 16, 11	275, 270	4, 6	117	99	2.13739e-11	5.0801e-09	0.809,0.807,0.892	0.983,0.974	-0.142
ENSMUSG00000031711.7	Zfp330	chr8	-	82770800	82770871	82769319	82769399	82771338	82771358	48008	438, 457, 501	3, 1, 1	542, 635	28, 19	170	99	2.33634e-11	5.52229e-09	0.988,0.996,0.997	0.919,0.951	0.059
ENSMUSG00000000275.16	Trim25	chr11	+	89015532	89015631	89015166	89015190	89015718	89015817	41789	216, 199, 205	23, 24, 23	250, 260	2, 5	198	99	2.4492e-11	5.75723e-09	0.824,0.806,0.817	0.984,0.963	-0.158
ENSMUSG00000068921.14	Dap3	chr3	-	88928446	88928527	88927010	88927070	88929395	88929526	48515	230, 274, 244	19, 27, 9	328, 329	1, 3	180	99	2.51927e-11	5.88959e-09	0.869,0.848,0.937	0.994,0.984	-0.104
ENSMUSG00000027288.16	Zfp106	chr2	-	120539294	120539492	120531594	120532222	120545842	120545901	35730	478, 455, 498	70, 70, 85	458, 495	210, 167	297	99	2.56724e-11	5.9691e-09	0.695,0.684,0.661	0.421,0.497	0.221
ENSMUSG00000040481.17	Bptf	chr11	-	107086711	107086897	107082512	107082700	107095715	107095925	8690	15, 6, 9	41, 60, 19	22, 28	7, 3	285	99	2.6948e-11	6.23183e-09	0.113,0.034,0.141	0.522,0.764	-0.547
ENSMUSG00000020407.13	Upp1	chr11	+	9118630	9118660	9118106	9118162	9119373	9119449	22804	481, 565, 548	26, 20, 22	282, 290	42, 45	129	99	2.76438e-11	6.35837e-09	0.934,0.956,0.95	0.837,0.832	0.112
ENSMUSG00000031697.12	Orc6	chr8	+	85302795	85302959	85301108	85301238	85303361	85303451	35912	608, 689, 708	119, 97, 117	489, 614	299, 235	263	99	2.90311e-11	6.64176e-09	0.658,0.728,0.695	0.381,0.496	0.255
ENSMUSG00000029267.17	Mtf2	chr5	+	108069161	108069523	108065715	108065965	108073306	108073454	17509	308, 217, 329	20, 31, 21	606, 689	9, 7	461	99	3.37773e-11	7.68649e-09	0.768,0.601,0.771	0.935,0.955	-0.232
ENSMUSG00000019907.10	Ppp1r12a	chr10	+	108252756	108252924	108251839	108251944	108253324	108253495	48840	236, 237, 295	29, 18, 11	326, 340	0, 4	267	99	3.41281e-11	7.72524e-09	0.751,0.83,0.909	1.0,0.969	-0.154
ENSMUSG00000031488.14	Rab11fip1	chr8	-	27151596	27153159	27150694	27150803	27154145	27154935	47330	454, 434, 333	71, 43, 79	528, 406	263, 210	1662	99	3.46437e-11	7.80067e-09	0.276,0.375,0.201	0.107,0.103	0.179
ENSMUSG00000057649.6	Brd9	chr13	+	73940907	73941156	73940715	73940790	73941943	73942054	38120	3, 3, 3	66, 80, 85	24, 14	41, 61	348	99	4.00533e-11	8.97152e-09	0.013,0.011,0.01	0.143,0.061	-0.091
ENSMUSG00000004980.16	Hnrnpa2b1	chr6	-	51464427	51464547	51464088	51464211	51465178	51465241	26157	4931, 5105, 4684	1094, 1387, 1080	4852, 5172	636, 629	219	99	4.2416e-11	9.45125e-09	0.671,0.625,0.662	0.775,0.788	-0.129
ENSMUSG00000030061.16	Uba3	chr6	-	97185340	97185395	97183669	97184865	97185482	97185546	15513	546, 512, 645	19, 19, 15	778, 887	0, 1	154	99	5.84439e-11	1.29552e-08	0.949,0.945,0.965	1.0,0.998	-0.046
ENSMUSG00000070436.12	Serpinh1	chr7	-	99351823	99351867	99348802	99349464	99353052	99353114	41029	39, 43, 28	70, 76, 66	16, 27	163, 168	143	99	5.9744e-11	1.31751e-08	0.278,0.281,0.227	0.064,0.1	0.18
ENSMUSG00000020521.7	Rnft1	chr11	+	86484950	86485217	86484729	86484799	86486060	86486105	22701	12, 1, 6	60, 58, 64	52, 34	75, 81	366	99	6.57129e-11	1.44171e-08	0.051,0.005,0.025	0.158,0.102	-0.103
ENSMUSG00000028906.17	Epb41	chr4	-	131962923	131962986	131957619	131957819	131967787	131967975	29998	33, 30, 26	43, 28, 30	12, 15	64, 96	162	99	6.80213e-11	1.48474e-08	0.319,0.396,0.346	0.103,0.087	0.259
ENSMUSG00000063889.16	Crem	chr18	-	3327493	3327591	3325360	3325478	3337379	3337488	17360	19, 22, 12	17, 24, 23	4, 2	51, 40	197	99	6.95045e-11	1.50941e-08	0.36,0.315,0.208	0.038,0.025	0.263
ENSMUSG00000042772.15	Smg7	chr1	-	152843229	152843379	152841512	152841593	152844035	152844407	43301	112, 114, 158	120, 133, 107	278, 228	87, 78	249	99	7.43108e-11	1.60564e-08	0.271,0.254,0.37	0.56,0.538	-0.251
ENSMUSG00000024480.9	Ap3s1	chr18	+	46757381	46757435	46754370	46754462	46758002	46758114	19339	41, 20, 28	192, 171, 168	126, 103	173, 240	153	99	7.54792e-11	1.62269e-08	0.121,0.07,0.097	0.32,0.217	-0.172
ENSMUSG00000030269.14	Mtmr14	chr6	+	113277830	113277945	113270521	113270701	113280602	113281087	14896	78, 94, 75	21, 40, 22	144, 162	7, 11	214	99	7.64149e-11	1.62646e-08	0.632,0.521,0.612	0.905,0.872	-0.3
ENSMUSG00000089837.9	Npcd	chr15	-	79828687	79828978	79794255	79794475	79833511	79833578	47953	205, 197, 197	3, 1, 1	240, 261	25, 17	390	99	7.6216e-11	1.62646e-08	0.945,0.98,0.98	0.709,0.796	0.216
ENSMUSG00000025024.7	Smndc1	chr19	-	53386372	53386556	53384453	53384596	53389302	53389422	24484	36, 59, 46	329, 318, 277	102, 64	154, 200	283	99	7.90671e-11	1.67458e-08	0.037,0.061,0.055	0.188,0.101	-0.094
ENSMUSG00000026074.15	Map4k4	chr1	+	40001429	40001591	40000530	40000749	40003756	40003987	12093	39, 33, 76	41, 52, 40	267, 253	54, 47	261	99	8.25519e-11	1.73977e-08	0.265,0.194,0.419	0.652,0.671	-0.369
ENSMUSG00000060373.15	Hnrnpc	chr14	-	52097321	52098544	52084114	52084391	52103888	52104004	19713	687, 759, 619	717, 863, 756	573, 603	1378, 1217	1322	99	8.7287e-11	1.83054e-08	0.067,0.062,0.058	0.03,0.036	0.029
ENSMUSG00000059743.12	Fdps	chr3	-	89100920	89101136	89100668	89100831	89101861	89101888	10026	14, 9, 20	132, 147, 165	107, 101	314, 342	315	99	8.86826e-11	1.85074e-08	0.032,0.019,0.037	0.097,0.085	-0.062
ENSMUSG00000040481.17	Bptf	chr11	-	107095001	107095190	107082512	107082700	107095715	107095925	8691	107, 125, 168	41, 60, 19	211, 216	7, 3	288	99	1.00548e-10	2.08819e-08	0.473,0.417,0.752	0.912,0.961	-0.389
ENSMUSG00000040225.15	Prrc2c	chr1	-	162675604	162675841	162670726	162673656	162676690	162676817	2964	274, 187, 289	77, 106, 71	678, 603	51, 59	336	99	1.0785e-10	2.22901e-08	0.512,0.342,0.545	0.797,0.751	-0.308
ENSMUSG00000022139.17	Mbnl2	chr14	+	120395711	120395765	120388899	120389163	120396450	120396604	31549	46, 44, 49	9, 6, 9	102, 102	0, 0	153	99	1.12903e-10	2.32223e-08	0.768,0.826,0.779	1.0,1.0	-0.209
ENSMUSG00000040118.15	Cacna2d1	chr5	+	16341989	16342010	16340706	16340783	16342682	16342743	48022	0, 0, 0	10, 7, 1	3, 3	1, 0	120	99	1.32413e-10	2.71047e-08	0.0,0.0,0.0	0.712,1.0	-0.856
ENSMUSG00000033943.15	Mga	chr2	+	119960725	119960959	119960339	119960451	119961793	119961837	40135	473, 528, 531	11, 27, 7	757, 789	2, 1	333	99	1.36409e-10	2.77899e-08	0.927,0.853,0.958	0.991,0.996	-0.081
ENSMUSG00000030309.16	Caprin2	chr6	-	148868988	148869645	148865829	148865952	148870612	148870656	8892	620, 507, 718	16, 20, 16	1324, 1453	7, 5	756	99	1.39364e-10	2.82573e-08	0.835,0.768,0.855	0.961,0.974	-0.148
ENSMUSG00000022453.8	Naga	chr15	-	82336769	82336941	82335842	82336020	82337386	82337496	38662	192, 154, 277	17, 25, 11	650, 652	4, 11	271	99	1.47745e-10	2.98152e-08	0.805,0.692,0.902	0.983,0.956	-0.17
ENSMUSG00000024844.15	Banf1	chr19	-	5365817	5365956	5364637	5365158	5366567	5367168	24967	2538, 3195, 2417	52, 63, 43	3967, 4200	19, 32	238	99	1.49554e-10	3.00385e-08	0.953,0.955,0.959	0.989,0.982	-0.03
ENSMUSG00000033099.10	Nol12	chr15	+	78935808	78935899	78934994	78935075	78936478	78936581	8039	22, 7, 14	148, 201, 185	42, 57	168, 164	190	99	1.80874e-10	3.61596e-08	0.072,0.018,0.038	0.115,0.153	-0.091
ENSMUSG00000039176.17	Polg	chr7	-	79461697	79461893	79460515	79460680	79464603	79465371	14550	162, 201, 226	0, 1, 3	258, 222	21, 14	295	99	1.83199e-10	3.64541e-08	1.0,0.985,0.962	0.805,0.842	0.159
ENSMUSG00000030269.14	Mtmr14	chr6	+	113277789	113277945	113270521	113270701	113280602	113280919	14895	168, 172, 171	21, 40, 22	327, 293	7, 11	255	99	1.90165e-10	3.76651e-08	0.756,0.625,0.751	0.948,0.912	-0.219
ENSMUSG00000029034.9	Ints11	chr4	+	155875228	155875366	155872849	155872923	155885097	155885196	27502	206, 172, 210	9, 16, 10	347, 335	1, 1	237	99	2.10042e-10	4.14101e-08	0.905,0.818,0.898	0.993,0.993	-0.119
ENSMUSG00000053453.9	Thoc7	chr14	-	13957459	13957631	13954538	13954656	13961184	13961212	35461	21, 27, 37	42, 42, 43	133, 108	58, 44	271	99	2.38866e-10	4.68768e-08	0.154,0.19,0.239	0.456,0.473	-0.27
ENSMUSG00000028809.16	Srrm1	chr4	-	135329003	135329045	135327091	135327223	135329372	135329517	34358	336, 292, 410	108, 134, 97	599, 704	87, 63	141	99	2.48324e-10	4.85105e-08	0.686,0.605,0.748	0.829,0.887	-0.178
ENSMUSG00000027331.15	Knstrn	chr2	+	118830811	118830969	118828958	118829014	118831552	118831627	39760	18, 22, 23	133, 138, 162	58, 78	118, 173	257	99	3.15411e-10	6.13361e-08	0.05,0.058,0.052	0.159,0.148	-0.1
ENSMUSG00000087368.7	BC065397	chrX	+	136743542	136743672	136743402	136743460	136744492	136744587	3418	2, 7, 2	3, 3, 6	14, 17	0, 0	229	99	3.66474e-10	7.09434e-08	0.224,0.502,0.126	1.0,1.0	-0.716
ENSMUSG00000021273.11	Fdft1	chr14	-	63159237	63159359	63159017	63159146	63163301	63163485	23267	16, 13, 3	215, 232, 242	85, 72	458, 533	221	99	4.02765e-10	7.73009e-08	0.032,0.024,0.006	0.077,0.057	-0.046
ENSMUSG00000054874.12	Pcnx3	chr19	-	5665328	5665627	5664634	5665247	5665707	5665841	26343	162, 181, 211	7, 17, 12	403, 365	3, 1	398	99	4.02929e-10	7.73009e-08	0.852,0.726,0.814	0.971,0.989	-0.183
ENSMUSG00000024812.11	Tjp2	chr19	-	24193708	24193829	24138778	24138832	24224850	24225030	30018	179, 159, 146	22, 28, 18	192, 230	2, 7	220	99	4.07506e-10	7.78301e-08	0.785,0.719,0.785	0.977,0.937	-0.194
ENSMUSG00000031562.15	Dctd	chr8	+	48138781	48138878	48137257	48137374	48140342	48140609	28672	167, 190, 183	19, 14, 17	128, 184	54, 53	196	99	4.21403e-10	8.01265e-08	0.816,0.873,0.845	0.545,0.637	0.254
ENSMUSG00000025658.16	Cnksr2	chrX	-	157890082	157890172	157888397	157888612	157906669	157906881	10425	10, 1, 1	0, 0, 0	0, 0	1, 1	189	99	4.37259e-10	8.27736e-08	1.0,1.0,1.0	0.0,0.0	1
ENSMUSG00000032254.10	Kif23	chr9	-	61923904	61924216	61921018	61921246	61924631	61924811	49738	530, 443, 533	39, 36, 39	927, 980	22, 21	411	99	4.45286e-10	8.39218e-08	0.766,0.748,0.767	0.91,0.918	-0.154
ENSMUSG00000063052.9	Lrrc40	chr3	+	158041585	158041659	158040440	158040622	158043560	158043690	3874	153, 150, 156	15, 8, 22	104, 141	50, 47	173	99	4.71383e-10	8.80642e-08	0.854,0.915,0.802	0.543,0.632	0.27
ENSMUSG00000021115.15	Vrk1	chr12	+	106073618	106073678	106070524	106070615	106075006	106075200	8531	127, 130, 167	63, 69, 77	201, 264	38, 42	159	99	4.71058e-10	8.80642e-08	0.557,0.54,0.575	0.767,0.796	-0.224
ENSMUSG00000032333.6	Stoml1	chr9	+	58255533	58255813	58254840	58255040	58256639	58256737	33617	87, 99, 94	59, 40, 46	77, 113	140, 153	379	99	4.74252e-10	8.82151e-08	0.278,0.393,0.348	0.126,0.162	0.196
ENSMUSG00000022789.15	Dnm1l	chr16	-	16318444	16318477	16316601	16316778	16319451	16319508	24275	121, 113, 135	39, 63, 43	139, 136	16, 7	132	99	5.53315e-10	1.02476e-07	0.699,0.574,0.702	0.867,0.936	-0.243
ENSMUSG00000025144.17	Cenpx	chr11	-	120711389	120711501	120710941	120711306	120711702	120711983	17223	165, 199, 202	12, 15, 13	398, 310	4, 1	211	99	5.57056e-10	1.02724e-07	0.866,0.862,0.879	0.979,0.993	-0.117
ENSMUSG00000022702.16	Hira	chr16	+	18895902	18895927	18894773	18894836	18896453	18896564	19585	25, 23, 40	90, 106, 100	35, 36	26, 30	124	99	5.67918e-10	1.04277e-07	0.182,0.148,0.242	0.518,0.489	-0.313
ENSMUSG00000030304.11	Ergic2	chr6	-	148201415	148201486	148198957	148199396	148202495	148202542	22473	557, 554, 559	21, 24, 8	597, 614	1, 0	170	99	6.11326e-10	1.11768e-07	0.939,0.931,0.976	0.997,1.0	-0.05
ENSMUSG00000021760.5	Gpx8	chr13	-	113045431	113045693	113042758	113043299	113046171	113046410	14495	67, 75, 60	3, 17, 7	151, 116	0, 0	361	99	6.40421e-10	1.16589e-07	0.86,0.547,0.702	1.0,1.0	-0.297
ENSMUSG00000001774.8	Chordc1	chr9	+	18308221	18308284	18305292	18305351	18308749	18308820	44286	11, 12, 16	236, 272, 232	31, 44	167, 205	162	99	6.88846e-10	1.24874e-07	0.028,0.026,0.04	0.102,0.116	-0.078
ENSMUSG00000025278.9	Flnb	chr14	+	7922674	7922746	7919109	7919357	7923454	7923557	26880	158, 124, 143	30, 16, 9	206, 259	6, 1	171	99	7.01379e-10	1.26609e-07	0.753,0.818,0.902	0.952,0.993	-0.148
ENSMUSG00000026103.14	Gls	chr1	-	52204345	52204516	52199854	52199887	52207300	52207359	23117	41, 26, 44	90, 83, 76	145, 191	90, 52	270	99	7.19767e-10	1.29383e-07	0.143,0.103,0.175	0.371,0.574	-0.332
ENSMUSG00000036817.14	Sun1	chr5	+	139231126	139231237	139230772	139230838	139233470	139233569	14622	277, 325, 348	30, 31, 37	334, 446	90, 120	210	99	7.44262e-10	1.33226e-07	0.813,0.832,0.816	0.636,0.637	0.184
ENSMUSG00000031967.15	Afg3l1	chr8	+	123499991	123500107	123498587	123498698	123501232	123501433	37307	445, 461, 464	12, 21, 7	703, 698	1, 0	215	99	7.7102e-10	1.37175e-07	0.945,0.91,0.968	0.997,1.0	-0.057
ENSMUSG00000022721.19	Trmt2a	chr16	+	18251358	18251474	18250819	18251001	18251548	18251660	47311	80, 112, 107	14, 13, 4	157, 125	0, 0	215	99	7.72738e-10	1.37175e-07	0.725,0.799,0.925	1.0,1.0	-0.184
ENSMUSG00000028684.14	Urod	chr4	-	116992563	116992725	116991620	116991758	116992825	116993023	49626	251, 266, 296	12, 18, 10	453, 434	2, 2	261	99	8.1033e-10	1.43254e-07	0.888,0.849,0.918	0.988,0.988	-0.103
ENSMUSG00000027332.11	Ivd	chr2	+	118877660	118877765	118876432	118876969	118877874	118877900	51511	58, 60, 55	21, 26, 20	91, 98	6, 6	204	99	9.64333e-10	1.69778e-07	0.573,0.528,0.572	0.88,0.888	-0.326
ENSMUSG00000020792.15	Exoc7	chr11	-	116296729	116296798	116295681	116295689	116297570	116297768	40224	4, 6, 2	0, 0, 2	0, 0	4, 1	168	99	9.77067e-10	1.71315e-07	1.0,1.0,0.371	0.0,0.0	0.79
ENSMUSG00000033499.14	Larp4b	chr13	+	9158550	9158802	9158122	9158229	9164674	9164720	34538	321, 273, 318	22, 15, 20	394, 422	4, 3	351	99	9.84145e-10	1.71852e-07	0.805,0.837,0.818	0.965,0.975	-0.15
ENSMUSG00000038437.11	Mllt6	chr11	+	97678313	97678663	97677147	97677236	97678964	97679055	23370	560, 607, 466	9, 1, 5	313, 303	16, 19	449	99	1.08427e-09	1.88566e-07	0.932,0.993,0.954	0.812,0.779	0.164
ENSMUSG00000041126.16	H2az2	chr11	-	6433723	6433837	6429095	6429225	6439375	6439453	15991	1024, 1169, 1175	100, 88, 97	2158, 2053	83, 73	213	99	1.09147e-09	1.8905e-07	0.826,0.861,0.849	0.924,0.929	-0.081
ENSMUSG00000021361.7	Tmem14c	chr13	+	41017114	41017173	41016291	41016398	41017705	41017782	30657	277, 317, 324	20, 28, 13	692, 698	9, 10	158	99	1.1358e-09	1.95935e-07	0.897,0.876,0.94	0.98,0.978	-0.075
ENSMUSG00000060373.15	Hnrnpc	chr14	-	52098014	52098544	52084271	52084391	52103888	52103993	19716	456, 459, 419	717, 863, 756	378, 400	1378, 1217	629	99	1.17097e-09	2.01191e-07	0.091,0.077,0.08	0.041,0.049	0.038
ENSMUSG00000061613.13	U2af1	chr17	-	31652501	31652568	31648844	31648894	31654978	31655066	48941	241, 260, 301	17, 26, 11	551, 453	107, 89	166	99	1.28367e-09	2.19672e-07	0.894,0.856,0.942	0.754,0.752	0.144
ENSMUSG00000097039.8	Pvt1	chr15	+	62159996	62160128	62107147	62107465	62242173	62242301	17155	3, 4, 4	3, 2, 6	9, 11	0, 0	231	99	1.5731e-09	2.67184e-07	0.3,0.462,0.222	1.0,1.0	-0.672
ENSMUSG00000072944.11	Nup62cl	chrX	-	140027567	140027702	140025228	140025340	140027838	140027888	43903	199, 152, 190	16, 15, 16	221, 237	3, 1	234	99	1.5738e-09	2.67184e-07	0.84,0.811,0.834	0.969,0.99	-0.151
ENSMUSG00000092203.7	1110038B12Rik	chr17	-	34951884	34951925	34950697	34950847	34952135	34952173	43134	865, 1072, 699	48, 97, 43	1294, 1170	34, 29	140	99	1.7309e-09	2.92694e-07	0.927,0.887,0.92	0.964,0.966	-0.054
ENSMUSG00000034681.17	Rnps1	chr17	+	24418037	24418218	24414662	24414734	24418456	24418612	27083	1747, 1712, 2019	120, 155, 105	3231, 3456	95, 124	280	99	1.85127e-09	3.11815e-07	0.837,0.796,0.872	0.923,0.908	-0.081
ENSMUSG00000066306.13	Numa1	chr7	+	102002294	102002336	102001164	102001659	102007485	102007554	4505	57, 51, 45	272, 297, 290	25, 14	364, 336	141	99	1.96718e-09	3.30039e-07	0.128,0.108,0.098	0.046,0.028	0.074
ENSMUSG00000032939.14	Nup93	chr8	+	94220559	94220611	94214600	94214631	94227662	94227855	464	47, 34, 31	218, 258, 263	12, 7	270, 250	151	99	2.0349e-09	3.40067e-07	0.124,0.08,0.072	0.028,0.018	0.069
ENSMUSG00000030960.16	Eef1akmt2	chr7	-	132831359	132831576	132827456	132827882	132837099	132837207	4201	146, 117, 173	9, 23, 11	164, 208	0, 2	316	99	2.12193e-09	3.50503e-07	0.836,0.614,0.831	1.0,0.97	-0.225
ENSMUSG00000055436.18	Srsf11	chr3	-	158023242	158023359	158022840	158022950	158026724	158026858	10095	27, 26, 31	362, 408, 376	69, 92	432, 390	216	99	2.10737e-09	3.50503e-07	0.033,0.028,0.036	0.068,0.098	-0.051
ENSMUSG00000036928.14	Stag3	chr5	+	138299652	138299853	138299338	138299428	138300123	138300211	51485	98, 73, 124	39, 62, 48	238, 244	20, 35	300	99	2.1142e-09	3.50503e-07	0.453,0.28,0.46	0.797,0.697	-0.349
ENSMUSG00000018736.14	Ndel1	chr11	-	68826169	68826204	68822109	68822665	68829914	68830066	40375	19, 21, 13	54, 33, 53	4, 6	97, 103	134	99	2.24674e-09	3.69693e-07	0.206,0.32,0.153	0.03,0.041	0.191
ENSMUSG00000031629.14	Cenpu	chr8	+	46555454	46555560	46554014	46554063	46556081	46556193	33003	20, 33, 41	166, 165, 134	52, 63	101, 80	205	99	2.25775e-09	3.7008e-07	0.055,0.088,0.129	0.199,0.276	-0.147
ENSMUSG00000024283.15	Wac	chr18	+	7910515	7910824	7905931	7906044	7916051	7916284	15461	530, 588, 565	35, 41, 26	596, 600	8, 9	408	99	2.3832e-09	3.89154e-07	0.786,0.777,0.841	0.948,0.942	-0.144
ENSMUSG00000001943.8	Vsig2	chr9	+	37541326	37541485	37540293	37540501	37542354	37542474	13017	2, 3, 4	0, 0, 0	14, 14	3, 8	258	99	2.43495e-09	3.96092e-07	1.0,1.0,1.0	0.642,0.402	0.478
ENSMUSG00000023951.17	Vegfa	chr17	-	46022294	46022348	46020990	46021122	46024064	46024094	12591	7, 12, 9	61, 62, 83	74, 64	145, 129	153	99	2.60218e-09	4.21691e-07	0.069,0.111,0.066	0.248,0.243	-0.163
ENSMUSG00000064179.13	Tnnt1	chr7	-	4513580	4513613	4510316	4510380	4513810	4513837	19875	1, 0, 0	1, 1, 3	13, 6	0, 1	132	99	2.68332e-09	4.33199e-07	0.429,0.0,0.0	1.0,0.818	-0.766
ENSMUSG00000024073.16	Birc6	chr17	+	74686120	74686293	74677165	74677379	74689217	74689363	9481	32, 20, 30	93, 82, 109	81, 64	82, 83	272	99	2.8048e-09	4.51108e-07	0.111,0.082,0.091	0.264,0.219	-0.147
ENSMUSG00000036873.13	2410004B18Rik	chr3	+	145938542	145938669	145938041	145938328	145938897	145939096	10318	26, 48, 50	36, 55, 47	114, 104	41, 34	226	99	2.91462e-09	4.67016e-07	0.24,0.277,0.318	0.549,0.573	-0.283
ENSMUSG00000023044.2	Csad	chr15	-	102178526	102178616	102176998	102177786	102178960	102179019	10579	26, 22, 27	5, 8, 8	45, 72	1, 0	189	99	3.01828e-09	4.81822e-07	0.731,0.59,0.639	0.959,1.0	-0.326
ENSMUSG00000029034.9	Ints11	chr4	+	155875137	155875366	155872849	155872923	155885097	155885196	27500	449, 411, 452	9, 16, 10	700, 651	1, 1	328	99	3.40481e-09	5.41503e-07	0.938,0.886,0.932	0.995,0.995	-0.076
ENSMUSG00000097290.9	1300002E11Rik	chr16	+	21800774	21800836	21795849	21795975	21806970	21807119	14281	10, 14, 4	1, 2, 0	1, 2	2, 11	161	99	3.46981e-09	5.49798e-07	0.86,0.811,1.0	0.235,0.101	0.722
ENSMUSG00000022721.19	Trmt2a	chr16	+	18251155	18251270	18250819	18251001	18251548	18251660	47310	156, 157, 170	14, 13, 4	216, 190	0, 0	214	99	3.51929e-09	5.55581e-07	0.838,0.848,0.952	1.0,1.0	-0.121
ENSMUSG00000031651.5	Triml1	chr8	-	43138566	43138797	43136536	43136559	43140642	43140738	21952	730, 870, 877	12, 20, 15	878, 1134	1, 2	330	99	3.84284e-09	6.04428e-07	0.948,0.929,0.946	0.996,0.994	-0.054
ENSMUSG00000005233.16	Spc25	chr2	-	69205829	69205882	69205025	69205178	69206063	69206180	27273	35, 57, 46	319, 332, 296	20, 31	471, 572	152	99	4.03016e-09	6.31569e-07	0.067,0.101,0.092	0.027,0.034	0.056
ENSMUSG00000012296.16	Tjap1	chr17	-	46260879	46260909	46260094	46260202	46261135	46261202	6249	29, 35, 22	216, 227, 230	11, 15	388, 400	129	99	4.07634e-09	6.35474e-07	0.093,0.106,0.068	0.021,0.028	0.065
ENSMUSG00000025894.11	Aasdhppt	chr9	-	4308693	4308919	4302469	4302631	4309253	4309467	34347	313, 316, 366	20, 19, 13	538, 538	4, 5	325	99	4.08479e-09	6.35474e-07	0.827,0.835,0.896	0.976,0.97	-0.12
ENSMUSG00000068735.14	Trp53i11	chr2	+	93189088	93189223	93187547	93187747	93196896	93196978	16505	9, 13, 8	13, 25, 24	1, 3	52, 59	234	99	4.29514e-09	6.63374e-07	0.227,0.18,0.124	0.008,0.021	0.163
ENSMUSG00000037936.15	Scarb1	chr5	-	125281104	125281233	125277086	125277865	125283898	125284045	21088	48, 101, 58	96, 88, 95	42, 60	211, 245	228	99	4.28798e-09	6.63374e-07	0.178,0.333,0.21	0.08,0.096	0.152
ENSMUSG00000041225.16	Arhgap12	chr18	-	6031729	6031828	6028193	6028271	6033140	6033257	8360	141, 149, 203	1, 1, 1	220, 289	17, 16	198	99	4.40401e-09	6.77742e-07	0.986,0.987,0.99	0.866,0.9	0.105
ENSMUSG00000007570.16	Fance	chr17	+	28317157	28317223	28316858	28316903	28317467	28317611	7693	106, 71, 79	20, 21, 19	91, 90	78, 60	165	99	4.58448e-09	7.02987e-07	0.761,0.67,0.714	0.412,0.474	0.272
ENSMUSG00000034243.17	Golgb1	chr16	+	36911871	36917000	36907821	36907895	36917908	36919796	27024	2967, 2780, 2863	0, 3, 0	3091, 3410	17, 9	5228	99	4.60827e-09	7.0411e-07	1.0,0.946,1.0	0.775,0.878	0.155
ENSMUSG00000045983.16	Eif4g1	chr16	+	20673598	20673655	20672748	20672876	20673867	20673961	33595	534, 674, 678	89, 101, 98	513, 595	182, 172	156	99	4.80858e-09	7.32102e-07	0.792,0.809,0.814	0.641,0.687	0.141
ENSMUSG00000019054.13	Fis1	chr5	+	136962998	136963131	136953274	136953590	136965092	136965169	18294	354, 402, 385	37, 55, 40	474, 527	18, 18	232	99	4.897e-09	7.41078e-07	0.803,0.757,0.804	0.918,0.926	-0.134
ENSMUSG00000004980.16	Hnrnpa2b1	chr6	-	51464427	51464451	51464088	51464211	51465178	51465241	26156	1151, 1228, 1097	1094, 1387, 1080	1107, 1129	636, 629	123	99	4.90218e-09	7.41078e-07	0.459,0.416,0.45	0.583,0.591	-0.145
ENSMUSG00000023010.15	Tmbim6	chr15	+	99400060	99400207	99399656	99399871	99401579	99401663	5784	9, 21, 29	23, 35, 26	18, 12	140, 106	246	99	5.06065e-09	7.62341e-07	0.136,0.194,0.31	0.049,0.044	0.167
ENSMUSG00000006179.9	Prss16	chr13	-	22005090	22005232	22003145	22003325	22005981	22006272	27182	61, 44, 74	2, 6, 15	107, 138	0, 0	241	99	5.14772e-09	7.72736e-07	0.926,0.751,0.67	1.0,1.0	-0.218
ENSMUSG00000004319.15	Clcn3	chr8	-	60975731	60975907	60938639	60941414	60982775	60983239	45207	132, 135, 133	47, 50, 34	207, 237	23, 21	275	99	5.35762e-09	8.01432e-07	0.503,0.493,0.585	0.764,0.802	-0.256
ENSMUSG00000034032.15	Rpap1	chr2	-	119787186	119787297	119783733	119783970	119787434	119787504	31098	18, 21, 20	26, 37, 37	41, 62	17, 23	210	99	5.44298e-09	8.11364e-07	0.246,0.211,0.203	0.532,0.56	-0.326
ENSMUSG00000025144.17	Cenpx	chr11	-	120711389	120711478	120710941	120711306	120711702	120711756	17222	371, 418, 443	12, 15, 13	779, 722	4, 1	188	99	5.659e-09	8.40637e-07	0.942,0.936,0.947	0.99,0.997	-0.052
ENSMUSG00000038876.12	Rnf146	chr10	-	29361284	29361345	29354291	29354447	29361983	29362047	34582	14, 11, 12	11, 15, 9	3, 2	27, 33	160	99	6.24713e-09	9.24791e-07	0.441,0.312,0.452	0.064,0.036	0.352
ENSMUSG00000032212.10	Sltm	chr9	+	70583931	70584112	70581300	70581464	70584752	70584877	22853	463, 508, 519	13, 20, 16	599, 504	2, 2	280	99	6.72046e-09	9.9143e-07	0.926,0.9,0.92	0.991,0.989	-0.075
ENSMUSG00000005506.16	Celf1	chr2	+	90954288	90954341	90940396	90940641	90998579	90998767	50711	20, 29, 17	107, 130, 125	4, 5	147, 147	152	99	7.04884e-09	1.0363e-06	0.109,0.127,0.081	0.017,0.022	0.086
ENSMUSG00000028906.17	Epb41	chr4	-	131937014	131937464	131935738	131935867	131957642	131957819	29994	84, 82, 102	49, 27, 31	333, 228	31, 30	549	99	8.09006e-09	1.1853e-06	0.236,0.354,0.372	0.66,0.578	-0.298
ENSMUSG00000021282.17	Eif5	chr12	+	111539800	111539911	111539437	111539687	111540129	111540302	9182	464, 445, 401	17, 28, 16	321, 322	1, 2	210	99	8.14745e-09	1.18964e-06	0.928,0.882,0.922	0.993,0.987	-0.079
ENSMUSG00000024045.6	Akap8	chr17	-	32313104	32313262	32312285	32312373	32314110	32314144	50366	125, 146, 169	329, 366, 253	192, 193	174, 212	257	99	8.72097e-09	1.26905e-06	0.128,0.133,0.205	0.298,0.26	-0.124
ENSMUSG00000034269.12	Setd5	chr6	+	113110084	113110221	113109884	113109990	113110373	113110525	36744	15, 9, 13	184, 191, 154	42, 40	162, 176	236	99	8.86411e-09	1.28551e-06	0.033,0.019,0.034	0.098,0.087	-0.064
ENSMUSG00000054099.11	Slc25a40	chr5	+	8427195	8427267	8422849	8423039	8427407	8427516	16942	5, 9, 21	14, 11, 15	27, 56	3, 6	171	99	9.15968e-09	1.32388e-06	0.171,0.321,0.448	0.839,0.844	-0.528
ENSMUSG00000032366.15	Tpm1	chr9	-	67048123	67048249	67047785	67047911	67049018	67049201	51758	1, 1, 1	25, 20, 18	21, 27	43, 62	225	99	9.31096e-09	1.34122e-06	0.017,0.022,0.024	0.177,0.161	-0.148
ENSMUSG00000022553.16	Maf1	chr15	+	76351995	76352041	76351293	76351659	76352419	76352552	30636	28, 23, 17	67, 63, 72	9, 4	86, 120	145	99	9.41434e-09	1.35156e-06	0.222,0.2,0.139	0.067,0.022	0.143
ENSMUSG00000052337.15	Immt	chr6	+	71852729	71852867	71851771	71851880	71856911	71857048	913	422, 409, 380	35, 65, 38	408, 420	10, 16	237	99	9.75846e-09	1.38976e-06	0.834,0.724,0.807	0.945,0.916	-0.142
ENSMUSG00000030231.11	Plekha5	chr6	+	140580346	140580535	140579429	140579476	140581967	140582088	2265	21, 17, 37	92, 91, 79	65, 65	51, 85	288	99	9.71513e-09	1.38976e-06	0.073,0.06,0.139	0.305,0.208	-0.166
ENSMUSG00000042029.7	Ncapg2	chr12	+	116405701	116405877	116405414	116405491	116407197	116407310	26453	68, 65, 83	5, 5, 10	109, 150	0, 0	275	99	9.77787e-09	1.38976e-06	0.83,0.824,0.749	1.0,1.0	-0.199
ENSMUSG00000021196.14	Pfkp	chr13	-	6597858	6598011	6588954	6596062	6598738	6598760	19100	330, 318, 385	4, 4, 6	1152, 1166	57, 68	252	99	9.83047e-09	1.39261e-06	0.97,0.969,0.962	0.888,0.871	0.088
ENSMUSG00000040483.15	Xaf1	chr11	+	72304665	72304861	72303326	72303462	72308606	72308924	28794	96, 83, 128	45, 56, 53	104, 164	15, 24	295	99	9.91077e-09	1.39935e-06	0.417,0.332,0.448	0.699,0.696	-0.298
ENSMUSG00000097039.8	Pvt1	chr15	+	62159996	62160128	62039256	62039447	62242173	62242301	17153	3, 4, 3	8, 2, 1	7, 9	0, 0	231	99	1.02723e-08	1.44563e-06	0.138,0.462,0.563	1.0,1.0	-0.612
ENSMUSG00000031948.14	Kars	chr8	-	112008481	112008539	112008206	112008386	112010221	112010280	33022	59, 40, 71	6, 14, 11	104, 132	1, 2	157	99	1.0449e-08	1.46567e-06	0.861,0.643,0.803	0.985,0.977	-0.212
ENSMUSG00000051855.15	Mest	chr6	+	30740239	30740343	30738052	30738335	30740669	30740824	5584	33, 32, 23	103, 125, 90	3, 7	100, 94	203	99	1.08556e-08	1.51773e-06	0.135,0.111,0.111	0.014,0.035	0.095
ENSMUSG00000008450.8	Nutf2	chr8	+	105866397	105866673	105860644	105860705	105875533	105875569	45995	45, 46, 62	598, 605, 534	16, 11	610, 613	375	99	1.10575e-08	1.54092e-06	0.019,0.02,0.03	0.007,0.005	0.017
ENSMUSG00000036817.14	Sun1	chr5	+	139230772	139230838	139226705	139226885	139233470	139233569	14619	41, 36, 46	8, 0, 1	77, 113	66, 51	165	99	1.16614e-08	1.61979e-06	0.755,1.0,0.965	0.412,0.571	0.415
ENSMUSG00000052997.15	Uba2	chr7	-	34141802	34141852	34141082	34141466	34142737	34142874	37957	104, 103, 155	655, 783, 675	192, 251	591, 711	149	99	1.19069e-08	1.64855e-06	0.095,0.08,0.132	0.178,0.19	-0.082
ENSMUSG00000063052.9	Lrrc40	chr3	+	158041619	158041659	158040440	158040622	158043560	158043690	3880	27, 36, 36	15, 8, 22	19, 17	50, 47	139	99	1.20888e-08	1.66833e-06	0.562,0.762,0.538	0.213,0.205	0.412
ENSMUSG00000051586.17	Mical3	chr6	-	120946552	120946603	120935173	120935273	120951300	120951394	30602	12, 13, 5	41, 46, 39	1, 1	59, 85	150	99	1.21836e-08	1.676e-06	0.162,0.157,0.078	0.011,0.008	0.123
ENSMUSG00000071723.7	Gspt2	chrX	+	94639092	94639234	94638245	94638380	94640925	94641588	23128	4, 6, 18	0, 0, 0	8, 10	3, 5	241	99	1.24624e-08	1.70886e-06	1.0,1.0,1.0	0.523,0.451	0.513
ENSMUSG00000038429.10	Usp5	chr6	-	124828014	124828139	124826298	124826424	124829284	124829484	2845	32, 30, 38	247, 254, 270	9, 14	325, 335	224	99	1.25442e-08	1.71458e-06	0.054,0.05,0.059	0.012,0.018	0.039
ENSMUSG00000069631.14	Strada	chr11	-	106184561	106184619	106173678	106173781	106187124	106187180	49007	11, 11, 8	34, 34, 43	0, 4	84, 85	157	99	1.27618e-08	1.73877e-06	0.169,0.169,0.105	0.0,0.029	0.133
ENSMUSG00000053046.16	Brsk2	chr7	+	141990347	141990413	141988285	141988436	141992239	141992300	29719	4, 4, 3	0, 1, 1	0, 1	8, 2	165	99	1.29886e-08	1.76406e-06	1.0,0.706,0.643	0.0,0.231	0.667
ENSMUSG00000017176.17	Nt5c3b	chr11	-	100440039	100440086	100436154	100436240	100440184	100440254	37949	125, 108, 96	10, 25, 10	132, 161	2, 2	146	99	1.30582e-08	1.7679e-06	0.894,0.746,0.867	0.978,0.982	-0.144
ENSMUSG00000025499.18	Hras	chr7	-	141191954	141192036	141189933	141191467	141192130	141192290	1645	34, 21, 17	187, 231, 202	54, 57	165, 169	181	99	1.33129e-08	1.79669e-06	0.09,0.047,0.044	0.152,0.156	-0.094
ENSMUSG00000038587.10	Akap12	chr10	+	4353141	4357939	4313742	4313857	4358477	4359470	25310	23127, 24355, 25271	0, 5, 2	31174, 34035	31, 18	4897	99	1.41448e-08	1.90296e-06	1.0,0.99,0.996	0.953,0.975	0.031
ENSMUSG00000031939.16	Taf1d	chr9	+	15306872	15306990	15306257	15306283	15307727	15307821	5419	182, 210, 186	72, 85, 66	235, 258	41, 31	217	99	1.4357e-08	1.92546e-06	0.536,0.53,0.563	0.723,0.792	-0.215
ENSMUSG00000010608.15	Rbm25	chr12	+	83660307	83660361	83659422	83659608	83660594	83660678	49432	627, 643, 597	23, 28, 12	645, 606	5, 1	153	99	1.44091e-08	1.92641e-06	0.946,0.937,0.97	0.988,0.997	-0.041
ENSMUSG00000034187.18	Nsf	chr11	-	103931075	103931123	103930729	103930815	103953969	103954024	51805	43, 51, 45	99, 110, 102	11, 8	79, 92	147	99	1.46059e-08	1.94664e-06	0.226,0.238,0.229	0.086,0.055	0.16
ENSMUSG00000036501.7	Fam13b	chr18	-	34459356	34459422	34457663	34457874	34462060	34462208	49511	10, 25, 8	101, 89, 81	1, 1	106, 90	165	99	1.50666e-08	2.0018e-06	0.056,0.144,0.056	0.006,0.007	0.079
ENSMUSG00000030590.15	Fam98c	chr7	-	29154418	29154535	29153321	29153489	29154615	29154693	50865	98, 125, 108	18, 8, 15	158, 167	1, 3	216	99	1.51149e-08	2.002e-06	0.714,0.877,0.767	0.986,0.962	-0.188
ENSMUSG00000041632.7	Mrps27	chr13	+	99362964	99363035	99348331	99348409	99400261	99400376	6107	67, 72, 66	5, 3, 4	67, 93	32, 25	170	99	1.59162e-08	2.10163e-06	0.886,0.933,0.906	0.549,0.684	0.292
ENSMUSG00000045438.12	Cox19	chr5	-	139338739	139338842	139338139	139338375	139342562	139342674	25952	0, 5, 0	102, 115, 122	16, 12	90, 99	202	99	1.63438e-08	2.15145e-06	0.0,0.021,0.0	0.08,0.056	-0.061
ENSMUSG00000040455.17	Usp45	chr4	+	21817500	21817644	21816881	21816938	21824416	21825077	29658	93, 65, 123	23, 18, 8	174, 212	6, 1	243	99	1.70739e-08	2.24066e-06	0.622,0.595,0.862	0.922,0.989	-0.262
ENSMUSG00000016344.14	Ppdpf	chr2	+	181187808	181187886	181187549	181187736	181188003	181188100	15525	204, 215, 185	11, 14, 9	287, 340	0, 3	177	99	1.74213e-08	2.27925e-06	0.912,0.896,0.92	1.0,0.984	-0.083
ENSMUSG00000030795.18	Fus	chr7	+	127974399	127974434	127972553	127972770	127975887	127975920	32798	2350, 2789, 2408	10, 18, 21	1341, 1669	40, 26	134	99	1.79922e-08	2.34678e-06	0.994,0.991,0.988	0.961,0.979	0.021
ENSMUSG00000020173.17	Cobl	chr11	-	12306957	12307128	12266855	12267144	12309613	12309752	7012	165, 168, 217	81, 107, 53	264, 250	29, 26	270	99	1.84499e-08	2.39916e-06	0.428,0.365,0.6	0.769,0.779	-0.31
ENSMUSG00000025932.14	Eya1	chr1	-	14302769	14302897	14283120	14283198	14304424	14304474	9216	18, 23, 9	0, 0, 0	29, 23	8, 4	227	99	1.8647e-08	2.41744e-06	1.0,1.0,1.0	0.613,0.715	0.336
ENSMUSG00000027752.15	Exosc8	chr3	-	54731980	54732026	54731074	54731171	54732111	54732217	26209	257, 251, 313	11, 19, 12	527, 582	3, 6	145	99	1.88285e-08	2.4336e-06	0.941,0.9,0.947	0.992,0.985	-0.059
ENSMUSG00000029422.15	Rsrc2	chr5	-	123745496	123745589	123744954	123745111	123749288	123749371	38720	110, 122, 92	204, 192, 160	46, 101	246, 318	192	99	1.92674e-08	2.48282e-06	0.218,0.247,0.229	0.088,0.141	0.117
ENSMUSG00000032366.15	Tpm1	chr9	-	67031950	67032026	67031451	67031514	67032465	67032541	51751	105, 75, 118	161, 158, 133	395, 403	248, 286	175	99	2.01635e-08	2.59049e-06	0.27,0.212,0.334	0.474,0.444	-0.187
ENSMUSG00000024002.18	Brd4	chr17	-	32224858	32224986	32224086	32224222	32225575	32225713	33067	28, 45, 27	150, 164, 200	4, 11	155, 172	227	99	2.1567e-08	2.76251e-06	0.075,0.107,0.056	0.011,0.027	0.06
ENSMUSG00000040738.10	Ints8	chr4	-	11227119	11227230	11225601	11225803	11228850	11228984	10149	212, 213, 204	0, 2, 1	231, 268	13, 13	210	99	2.18402e-08	2.78916e-06	1.0,0.98,0.99	0.893,0.907	0.09
ENSMUSG00000058886.9	Deaf1	chr7	-	141324441	141324616	141324081	141324179	141327278	141327584	40483	257, 244, 269	21, 14, 16	415, 533	7, 5	274	99	2.34506e-08	2.9859e-06	0.816,0.863,0.859	0.955,0.975	-0.119
ENSMUSG00000028034.15	Fubp1	chr3	+	152214824	152214887	152213976	152214067	152215591	152215630	20247	105, 99, 148	566, 528, 522	211, 216	489, 505	162	99	2.38636e-08	3.02948e-06	0.102,0.103,0.148	0.209,0.207	-0.09
ENSMUSG00000048874.15	Phf3	chr1	-	30829842	30831559	30824209	30824519	30837104	30837266	12009	2701, 2634, 2647	23, 20, 27	2874, 2811	7, 3	1816	99	2.47258e-08	3.12965e-06	0.865,0.878,0.842	0.957,0.981	-0.107
ENSMUSG00000032301.13	Psma4	chr9	+	54951343	54951428	54950814	54950903	54952081	54952108	17263	35, 32, 31	395, 412, 438	11, 12	523, 526	184	99	2.5092e-08	3.16662e-06	0.046,0.04,0.037	0.011,0.012	0.03
ENSMUSG00000014498.9	Ankrd52	chr10	+	128383568	128383709	128383354	128383423	128383791	128383872	33752	54, 47, 85	6, 14, 4	94, 96	0, 0	240	99	2.53159e-08	3.18548e-06	0.788,0.581,0.898	1.0,1.0	-0.244
ENSMUSG00000003824.12	Syce2	chr8	+	84883430	84883584	84872701	84872832	84885934	84886123	4011	353, 322, 404	104, 89, 114	1104, 1210	151, 174	253	99	2.55206e-08	3.20182e-06	0.57,0.586,0.581	0.741,0.731	-0.157
ENSMUSG00000015749.12	Anp32e	chr3	+	95934775	95934898	95929245	95929650	95937119	95937195	2224	137, 103, 95	12, 8, 5	106, 93	32, 28	222	99	2.57948e-08	3.22676e-06	0.836,0.852,0.894	0.596,0.597	0.264
ENSMUSG00000035439.13	Haus8	chr8	-	71255646	71255712	71255406	71255565	71256007	71256120	18801	258, 266, 289	9, 17, 7	432, 444	0, 2	165	99	2.7192e-08	3.38177e-06	0.945,0.904,0.961	1.0,0.993	-0.06
ENSMUSG00000020528.14	Prpsap2	chr11	-	61755409	61755462	61752866	61752933	61756194	61756345	32507	427, 429, 408	24, 12, 14	299, 332	47, 31	152	99	2.71787e-08	3.38177e-06	0.921,0.959,0.95	0.806,0.875	0.103
ENSMUSG00000032872.16	Cyb5r4	chr9	+	87066686	87066813	87059364	87059451	87076827	87077381	21019	166, 178, 186	10, 17, 10	218, 227	2, 1	226	99	2.72858e-08	3.3836e-06	0.879,0.821,0.891	0.979,0.99	-0.121
ENSMUSG00000034218.16	Atm	chr9	-	53451548	53451689	53450517	53450634	53453352	53453435	4604	121, 81, 106	0, 0, 0	78, 65	4, 9	240	99	2.78273e-08	3.44077e-06	1.0,1.0,1.0	0.889,0.749	0.181
ENSMUSG00000113585.1	Gm19605	chr12	-	110478359	110478623	110476813	110477001	110484035	110484207	8338	1, 1, 1	0, 0, 0	2, 1	3, 1	363	99	2.79994e-08	3.45208e-06	1.0,1.0,1.0	0.154,0.214	0.816
ENSMUSG00000029068.16	Ccnl2	chr4	+	155818538	155818664	155817922	155817987	155820328	155820428	24711	227, 229, 276	78, 73, 65	343, 359	47, 35	225	99	2.91311e-08	3.58128e-06	0.562,0.58,0.651	0.763,0.819	-0.193
ENSMUSG00000017210.14	Med24	chr11	-	98717708	98717765	98716413	98716525	98717909	98718142	20587	10, 13, 11	64, 72, 65	1, 0	80, 76	156	99	2.93238e-08	3.59465e-06	0.09,0.103,0.097	0.008,0.0	0.093
ENSMUSG00000072479.10	Xlr5b	chrX	+	73156469	73156568	73154982	73155082	73157787	73157851	47443	0, 2, 2	1, 4, 1	3, 3	0, 0	198	99	2.97289e-08	3.63389e-06	0.0,0.2,0.5	1.0,1.0	-0.767
ENSMUSG00000023175.15	Bsg	chr10	+	79708696	79709044	79704499	79704584	79709670	79709827	14052	66, 79, 64	757, 776, 788	62, 51	2257, 2258	447	99	3.01431e-08	3.67402e-06	0.019,0.022,0.018	0.006,0.005	0.014
ENSMUSG00000046138.15	9930021J03Rik	chr19	-	29786248	29786449	29753599	29755017	29805281	29805507	676	50, 39, 64	6, 9, 7	55, 62	0, 0	300	99	3.24607e-08	3.94526e-06	0.733,0.588,0.751	1.0,1.0	-0.309
ENSMUSG00000039183.6	Nubp2	chr17	-	24885418	24885617	24884400	24884555	24885718	24885837	35288	463, 484, 510	32, 56, 39	639, 607	12, 23	298	99	3.25714e-08	3.94751e-06	0.828,0.742,0.813	0.946,0.898	-0.128
ENSMUSG00000055320.17	Tead1	chr7	+	112693648	112693815	112691697	112691930	112759383	112759529	21536	4, 1, 1	1, 1, 4	2, 1	0, 0	266	99	3.27718e-08	3.96057e-06	0.598,0.271,0.085	1.0,1.0	-0.682
ENSMUSG00000029062.14	Cdk11b	chr4	+	155625184	155625339	155624853	155624941	155625530	155625654	17843	63, 57, 61	92, 92, 95	32, 19	119, 111	254	99	3.28938e-08	3.96412e-06	0.211,0.195,0.2	0.095,0.063	0.123
ENSMUSG00000027699.19	Ect2	chr3	-	27146836	27147019	27145955	27146045	27148992	27149072	3638	486, 507, 547	5, 4, 2	553, 579	31, 12	282	99	3.33836e-08	4.01185e-06	0.972,0.978,0.99	0.862,0.944	0.077
ENSMUSG00000015889.8	Lta4h	chr10	+	93482249	93482332	93480690	93480786	93482961	93483001	24048	234, 261, 328	36, 61, 41	408, 440	26, 21	182	99	3.40027e-08	4.0748e-06	0.78,0.699,0.813	0.895,0.919	-0.143
ENSMUSG00000004056.15	Akt2	chr7	+	27615746	27616155	27608622	27608753	27616240	27616346	2718	9, 9, 12	141, 143, 154	68, 18	207, 149	508	99	3.61259e-08	4.31715e-06	0.012,0.012,0.015	0.06,0.023	-0.028
ENSMUSG00000032366.15	Tpm1	chr9	-	67031950	67032026	67031451	67031514	67032793	67032864	51752	211, 167, 234	15, 14, 12	744, 856	13, 10	175	99	3.72288e-08	4.43655e-06	0.888,0.871,0.917	0.97,0.98	-0.083
ENSMUSG00000013701.13	Timm23	chr14	-	32193402	32193487	32189143	32189254	32198968	32199027	39393	5, 3, 1	4, 6, 4	4, 2	0, 0	184	99	3.79072e-08	4.50484e-06	0.402,0.212,0.119	1.0,1.0	-0.756
ENSMUSG00000039183.6	Nubp2	chr17	-	24885418	24885634	24884400	24884555	24885718	24885837	35290	335, 340, 347	32, 56, 39	456, 452	12, 23	315	99	3.84553e-08	4.55732e-06	0.767,0.656,0.737	0.923,0.861	-0.172
ENSMUSG00000002365.10	Snx9	chr17	+	5870667	5870953	5841351	5841546	5886996	5887083	16058	0, 0, 0	15, 24, 20	8, 20	35, 39	385	99	4.11857e-08	4.86742e-06	0.0,0.0,0.0	0.056,0.117	-0.087
ENSMUSG00000010914.10	Pdhx	chr2	-	103058496	103058577	103046720	103046821	103073289	103073462	35423	132, 159, 123	9, 15, 5	149, 139	0, 0	180	99	4.14045e-08	4.8798e-06	0.89,0.854,0.931	1.0,1.0	-0.108
ENSMUSG00000029131.14	Dnajb6	chr5	+	29756233	29756338	29753541	29753652	29764398	29764530	6490	19, 13, 17	315, 307, 288	48, 43	278, 292	204	99	4.19234e-08	4.92738e-06	0.028,0.02,0.028	0.077,0.067	-0.047
ENSMUSG00000036026.15	Tmem63b	chr17	-	45680587	45680641	45679531	45679714	45686116	45686259	21249	12, 10, 7	37, 44, 52	3, 0	79, 89	153	99	4.28633e-08	5.02405e-06	0.173,0.128,0.08	0.024,0.0	0.115
ENSMUSG00000020831.18	0610010K14Rik	chr11	-	70236887	70236978	70236023	70236211	70237530	70237625	27031	195, 201, 208	26, 27, 37	476, 440	20, 24	190	99	4.32166e-08	5.05162e-06	0.796,0.795,0.745	0.925,0.905	-0.136
ENSMUSG00000033916.5	Chmp2a	chr7	-	13032791	13032821	13032434	13032565	13033828	13034042	48530	139, 131, 140	18, 17, 14	293, 289	7, 7	129	99	4.48513e-08	5.22842e-06	0.856,0.855,0.885	0.97,0.969	-0.104
ENSMUSG00000006678.6	Pola1	chrX	-	93596114	93596231	93594773	93594848	93597217	93597330	13886	117, 136, 110	2, 2, 2	94, 109	14, 12	216	99	4.51812e-08	5.23832e-06	0.964,0.969,0.962	0.755,0.806	0.184
ENSMUSG00000005102.13	Eif2ak4	chr2	+	118401025	118401340	118400534	118400647	118405046	118405149	17382	3, 2, 3	21, 16, 23	26, 19	30, 18	414	99	4.51258e-08	5.23832e-06	0.033,0.029,0.03	0.172,0.202	-0.156
ENSMUSG00000033809.15	Alg3	chr16	-	20608485	20608646	20607763	20607884	20608741	20608889	22790	123, 110, 109	5, 13, 10	221, 212	2, 1	260	99	4.74204e-08	5.48308e-06	0.904,0.763,0.806	0.977,0.988	-0.158
ENSMUSG00000020307.15	Cdc34	chr10	+	79685232	79685367	79685004	79685102	79687848	79688394	33714	2513, 2611, 2452	35, 38, 32	3992, 3553	17, 17	234	99	4.88135e-08	5.61768e-06	0.968,0.967,0.97	0.99,0.989	-0.021
ENSMUSG00000041997.16	Tlk1	chr2	-	70731813	70732066	70725479	70725577	70738420	70738487	39242	9, 5, 4	116, 105, 98	35, 17	115, 93	352	99	4.88471e-08	5.61768e-06	0.021,0.013,0.011	0.079,0.049	-0.049
ENSMUSG00000022564.7	Grina	chr15	+	76247528	76247737	76246829	76246900	76247850	76247943	17312	2, 1, 2	51, 51, 61	23, 32	137, 129	308	99	5.07855e-08	5.82495e-06	0.012,0.006,0.01	0.051,0.074	-0.053
ENSMUSG00000000827.18	Tpd52l2	chr2	+	181511573	181511615	181508165	181508267	181513038	181513056	6093	161, 147, 167	195, 236, 216	322, 313	222, 215	141	99	5.2084e-08	5.9579e-06	0.367,0.304,0.352	0.505,0.505	-0.164
ENSMUSG00000024858.14	Grk2	chr19	-	4288411	4288507	4287822	4287985	4288591	4288658	10841	207, 183, 218	9, 15, 16	273, 374	3, 3	195	99	5.27642e-08	6.01039e-06	0.921,0.861,0.874	0.979,0.984	-0.096
ENSMUSG00000021252.11	Erg28	chr12	-	85823298	85823434	85822087	85822248	85824470	85824550	13752	1, 5, 1	109, 141, 125	28, 30	277, 249	235	99	5.28238e-08	6.01039e-06	0.004,0.015,0.003	0.041,0.048	-0.037
ENSMUSG00000020069.16	Hnrnph3	chr10	-	63018759	63018898	63018040	63018225	63019392	63019527	46199	244, 260, 296	48, 48, 43	560, 670	44, 41	238	99	5.3643e-08	6.08742e-06	0.679,0.693,0.741	0.841,0.872	-0.152
ENSMUSG00000025534.17	Gusb	chr5	-	130000360	130000542	129998658	130000069	130000756	130000942	3426	88, 100, 114	8, 3, 10	193, 205	1, 0	281	99	5.56233e-08	6.29544e-06	0.795,0.922,0.801	0.986,1.0	-0.154
ENSMUSG00000036054.15	Sugp2	chr8	+	70261230	70261317	70260441	70260589	70262870	70263105	18404	94, 124, 94	10, 10, 14	197, 226	3, 3	186	99	5.65873e-08	6.38765e-06	0.833,0.868,0.781	0.972,0.976	-0.147
ENSMUSG00000042390.9	Gatad2b	chr3	+	90324041	90324094	90293183	90293424	90341655	90341994	44672	5, 9, 7	28, 38, 29	0, 0	47, 74	152	99	5.67626e-08	6.39057e-06	0.104,0.134,0.136	0.0,0.0	0.125
ENSMUSG00000097039.8	Pvt1	chr15	+	62149238	62149352	62039256	62039447	62175466	62175548	17145	6, 3, 6	3, 6, 2	9, 7	0, 0	213	99	5.80348e-08	6.51665e-06	0.482,0.189,0.582	1.0,1.0	-0.582
ENSMUSG00000026490.18	Cdc42bpa	chr1	+	180093943	180094186	180084371	180084505	180094380	180094491	40870	102, 123, 107	12, 10, 10	132, 127	0, 2	342	99	6.01191e-08	6.73303e-06	0.711,0.781,0.756	1.0,0.948	-0.225
ENSMUSG00000007050.17	Lsm2	chr17	+	34982619	34982687	34981879	34982085	34985108	34985139	50312	532, 568, 522	7, 12, 9	580, 614	44, 26	167	99	6.13287e-08	6.85056e-06	0.978,0.966,0.972	0.887,0.933	0.062
ENSMUSG00000024350.6	Dnajc18	chr18	-	35702411	35702595	35700803	35700990	35703025	35703112	1790	27, 34, 33	28, 26, 17	14, 24	67, 56	283	99	6.20022e-08	6.90776e-06	0.252,0.314,0.404	0.068,0.13	0.224
ENSMUSG00000036281.13	Snapc4	chr2	-	26378160	26378279	26378020	26378067	26378493	26378636	31461	1, 2, 4	84, 81, 79	17, 10	64, 63	218	99	6.26789e-08	6.96501e-06	0.005,0.011,0.022	0.108,0.067	-0.075
ENSMUSG00000042675.15	Ypel3	chr7	+	126778053	126778097	126777000	126777953	126778305	126778414	2580	73, 81, 78	20, 22, 10	204, 211	4, 15	143	99	6.38763e-08	7.07968e-06	0.716,0.718,0.844	0.972,0.907	-0.18
ENSMUSG00000035559.9	Mpv17l2	chr8	-	70760092	70760253	70759415	70759467	70760367	70760462	4775	22, 27, 23	98, 131, 110	18, 11	240, 256	260	99	6.54581e-08	7.23625e-06	0.079,0.073,0.074	0.028,0.016	0.053
ENSMUSG00000023010.15	Tmbim6	chr15	+	99393694	99393730	99392985	99393040	99401579	99401663	5774	21, 32, 33	471, 440, 494	7, 5	408, 449	135	99	6.65138e-08	7.334e-06	0.032,0.051,0.047	0.012,0.008	0.033
ENSMUSG00000030035.14	Wbp1	chr6	-	83120771	83120873	83120184	83120287	83121202	83121387	16789	76, 74, 98	69, 67, 72	196, 204	60, 81	201	99	6.72817e-08	7.3996e-06	0.352,0.352,0.401	0.617,0.554	-0.217
ENSMUSG00000034218.16	Atm	chr9	-	53451659	53451689	53450517	53450634	53453352	53453435	4605	20, 15, 15	0, 0, 0	21, 7	4, 9	129	99	6.81481e-08	7.47568e-06	1.0,1.0,1.0	0.801,0.374	0.412
ENSMUSG00000046707.9	Csnk2a2	chr8	-	95473370	95473421	95465650	95465710	95477211	95477313	6367	355, 349, 363	12, 5, 11	261, 271	32, 20	150	99	7.41776e-08	8.10141e-06	0.951,0.979,0.956	0.843,0.899	0.091
ENSMUSG00000025747.12	Tyms	chr5	-	30069833	30069955	30068465	30068640	30071633	30071707	38173	5, 4, 3	127, 159, 125	13, 7	40, 44	221	99	7.42311e-08	8.10141e-06	0.017,0.011,0.011	0.127,0.067	-0.084
ENSMUSG00000025894.11	Aasdhppt	chr9	-	4303093	4303215	4302469	4302631	4309253	4309467	34345	165, 163, 175	20, 19, 13	243, 234	4, 5	221	99	7.53348e-08	8.20096e-06	0.787,0.794,0.858	0.965,0.954	-0.146
ENSMUSG00000042590.17	Ipo11	chr13	-	106836211	106836426	106822955	106823051	106842088	106842210	13054	2, 3, 1	104, 77, 105	13, 16	68, 90	314	99	7.64566e-08	8.30194e-06	0.006,0.012,0.003	0.057,0.053	-0.048
ENSMUSG00000034883.9	Lrr1	chr12	+	69174391	69175113	69171861	69171960	69178579	69179009	5048	419, 294, 346	5, 15, 6	336, 410	0, 0	821	99	8.21094e-08	8.89318e-06	0.91,0.703,0.874	1.0,1.0	-0.171
ENSMUSG00000010592.9	Dazl	chr17	-	50284995	50285046	50284237	50284351	50286250	50286322	17261	668, 533, 559	97, 92, 72	451, 532	27, 33	150	99	8.32339e-08	8.99221e-06	0.82,0.793,0.837	0.917,0.914	-0.099
ENSMUSG00000049878.13	Rlf	chr4	-	121188214	121188296	121170617	121170820	121214834	121215084	9954	2, 1, 2	1, 0, 0	0, 0	1, 2	181	99	8.38799e-08	9.03917e-06	0.522,1.0,1.0	0.0,0.0	0.841
ENSMUSG00000024392.17	Bag6	chr17	+	35146756	35146903	35146245	35146353	35147140	35147305	26863	516, 517, 575	51, 58, 65	809, 885	34, 42	246	99	8.68905e-08	9.32896e-06	0.803,0.782,0.781	0.905,0.895	-0.111
ENSMUSG00000019796.12	Lrp11	chr10	+	7602828	7602954	7589799	7590613	7608543	7608567	39554	5, 5, 9	4, 3, 2	15, 24	0, 0	225	99	8.70052e-08	9.32896e-06	0.355,0.423,0.664	1.0,1.0	-0.519
ENSMUSG00000039218.17	Srrm2	chr17	+	23806931	23807202	23803186	23803398	23808065	23808173	21457	987, 1173, 1023	13, 22, 14	1193, 1162	2, 3	370	99	8.73268e-08	9.34003e-06	0.953,0.934,0.951	0.994,0.99	-0.046
ENSMUSG00000033916.5	Chmp2a	chr7	-	13032641	13032821	13032434	13032565	13033828	13034042	48529	1266, 1160, 1286	18, 17, 14	2725, 2635	7, 7	279	99	8.85168e-08	9.44371e-06	0.961,0.96,0.97	0.993,0.993	-0.029
ENSMUSG00000006599.13	Gtf2h1	chr7	+	46797396	46797465	46796113	46796288	46801671	46801840	41421	35, 40, 23	113, 136, 130	13, 9	149, 159	168	99	9.18038e-08	9.77002e-06	0.154,0.148,0.094	0.049,0.032	0.091
ENSMUSG00000031078.15	Cttn	chr7	-	144449936	144450021	144449559	144449615	144452026	144452137	5021	2, 1, 4	82, 68, 64	16, 15	83, 59	184	99	9.30441e-08	9.87745e-06	0.013,0.008,0.033	0.094,0.12	-0.089
ENSMUSG00000040250.14	Ints13	chr6	-	146550086	146550164	146549631	146549985	146550638	146550774	10059	34, 32, 33	130, 143, 146	65, 64	106, 103	177	99	9.46843e-08	1.00267e-05	0.128,0.111,0.112	0.255,0.258	-0.14
ENSMUSG00000078652.9	Psme3	chr11	+	101317020	101317095	101316212	101316488	101317180	101317213	35454	9, 2, 1	270, 319, 290	19, 21	263, 276	174	99	9.70546e-08	1.02523e-05	0.019,0.004,0.002	0.039,0.041	-0.032
ENSMUSG00000059586.10	Nsmce2	chr15	+	59496776	59496854	59455312	59455466	59591696	59591797	50278	59, 53, 65	142, 114, 155	22, 24	152, 147	177	99	9.75904e-08	1.02835e-05	0.189,0.206,0.19	0.075,0.084	0.115
ENSMUSG00000024660.9	Incenp	chr19	-	9883191	9883203	9878318	9878428	9883698	9883833	16508	50, 56, 53	213, 216, 251	19, 39	306, 338	111	99	9.83501e-08	1.03381e-05	0.173,0.188,0.158	0.052,0.093	0.101
ENSMUSG00000054484.14	Tmem62	chr2	+	120993477	120993637	120990330	120990486	120996405	120996519	29743	22, 20, 14	0, 0, 0	13, 14	2, 5	259	99	1.00715e-07	1.05607e-05	1.0,1.0,1.0	0.713,0.517	0.385
ENSMUSG00000054808.15	Actn4	chr7	-	28895431	28895512	28895120	28895186	28896088	28896235	28080	437, 477, 494	43, 49, 40	766, 755	34, 20	180	99	1.03006e-07	1.07746e-05	0.848,0.843,0.872	0.925,0.954	-0.085
ENSMUSG00000055720.10	Ubl7	chr9	+	57911716	57911825	57911031	57911059	57912637	57912850	36062	35, 63, 58	46, 35, 42	96, 124	20, 26	208	99	1.05401e-07	1.09982e-05	0.266,0.461,0.397	0.696,0.694	-0.32
ENSMUSG00000030424.15	Zfp939	chr7	+	39471396	39471506	39467341	39467434	39477310	39477413	35932	8, 6, 4	1, 0, 0	3, 3	3, 5	209	99	1.0574e-07	1.10067e-05	0.791,1.0,1.0	0.321,0.221	0.659
ENSMUSG00000021115.15	Vrk1	chr12	+	106071569	106071641	106070524	106070615	106075006	106075409	8530	56, 45, 54	63, 69, 77	73, 91	38, 42	171	99	1.07429e-07	1.11554e-05	0.34,0.274,0.289	0.527,0.556	-0.241
ENSMUSG00000011960.12	Ccnt1	chr15	-	98546744	98546908	98546523	98546594	98548665	98548711	44059	130, 143, 132	8, 4, 13	196, 186	1, 0	263	99	1.09295e-07	1.13216e-05	0.859,0.931,0.793	0.987,1.0	-0.132
ENSMUSG00000085396.7	Firre	chrX	-	50573014	50573141	50569276	50570291	50573223	50573351	20776	58, 64, 82	13, 19, 8	135, 120	5, 1	226	99	1.10028e-07	1.13701e-05	0.662,0.596,0.818	0.922,0.981	-0.259
ENSMUSG00000035401.9	Emsy	chr7	-	98600671	98600827	98597032	98597184	98610666	98610865	11940	71, 62, 83	25, 14, 21	69, 76	2, 4	255	99	1.11402e-07	1.14843e-05	0.524,0.632,0.605	0.931,0.881	-0.319
ENSMUSG00000022841.15	Ap2m1	chr16	+	20540807	20540813	20540332	20540415	20540974	20541110	42190	494, 421, 437	26, 19, 24	544, 545	74, 64	105	99	1.11763e-07	1.14938e-05	0.947,0.954,0.945	0.874,0.889	0.067
ENSMUSG00000052337.15	Immt	chr6	+	71866725	71866740	71863140	71863270	71868579	71868803	920	712, 767, 675	65, 55, 35	695, 741	16, 21	114	99	1.12208e-07	1.15119e-05	0.905,0.924,0.944	0.974,0.968	-0.047
ENSMUSG00000031651.5	Triml1	chr8	-	43131071	43131573	43130422	43130685	43136275	43136559	21945	184, 216, 269	25, 24, 24	623, 651	23, 21	601	99	1.13189e-07	1.15849e-05	0.548,0.597,0.649	0.817,0.836	-0.229
ENSMUSG00000020736.12	Nt5c	chr11	-	115491137	115491198	115490770	115490967	115491270	115491371	4431	101, 96, 126	12, 11, 14	152, 139	0, 4	160	99	1.20697e-07	1.23237e-05	0.839,0.844,0.848	1.0,0.956	-0.134
ENSMUSG00000021932.13	Rnaseh2b	chr14	+	62348520	62348628	62346567	62346642	62350399	62350476	14928	238, 207, 252	4, 9, 5	336, 354	40, 27	207	99	1.21968e-07	1.24239e-05	0.966,0.917,0.96	0.801,0.862	0.116
ENSMUSG00000030538.15	Cib1	chr7	-	80232343	80232378	80230315	80230424	80232509	80232565	5873	411, 464, 493	25, 39, 24	523, 584	8, 12	134	99	1.26053e-07	1.28095e-05	0.924,0.898,0.938	0.98,0.973	-0.056
ENSMUSG00000010755.17	Cars	chr7	-	143592411	143592660	143588491	143588583	143599981	143600090	33956	150, 153, 168	114, 134, 111	523, 450	193, 181	348	99	1.298e-07	1.3159e-05	0.272,0.245,0.301	0.435,0.414	-0.152
ENSMUSG00000048154.17	Kmt2d	chr15	-	98836580	98836628	98835181	98835467	98837074	98837164	14841	10, 15, 12	44, 68, 62	2, 0	59, 57	147	99	1.33088e-07	1.34604e-05	0.133,0.129,0.115	0.022,0.0	0.115
ENSMUSG00000035183.14	Slc24a5	chr2	+	125085656	125085863	125083030	125083314	125087419	125087521	33644	7, 6, 11	0, 0, 0	13, 13	4, 3	306	99	1.40603e-07	1.4187e-05	1.0,1.0,1.0	0.513,0.584	0.452
ENSMUSG00000032872.16	Cyb5r4	chr9	+	87066648	87066813	87059364	87059451	87076827	87077774	21018	320, 345, 356	10, 17, 10	386, 396	2, 1	264	99	1.43088e-07	1.44037e-05	0.923,0.884,0.93	0.986,0.993	-0.077
ENSMUSG00000001017.15	Chtop	chr3	-	90505394	90505478	90503095	90503279	90506107	90506261	45461	7, 3, 12	167, 147, 150	40, 33	213, 225	183	99	1.44405e-07	1.45022e-05	0.022,0.011,0.041	0.092,0.074	-0.058
ENSMUSG00000040746.15	Rnf167	chr11	+	70648407	70648592	70648028	70648109	70649220	70649294	36957	11, 21, 21	161, 174, 167	8, 2	277, 276	284	99	1.47222e-07	1.47505e-05	0.023,0.04,0.042	0.01,0.003	0.029
ENSMUSG00000049295.17	Zfp219	chr14	-	52014947	52015052	52009969	52010058	52020522	52020733	23789	5, 9, 4	21, 26, 9	11, 15	2, 5	204	99	1.48216e-07	1.48153e-05	0.104,0.144,0.177	0.727,0.593	-0.518
ENSMUSG00000045438.12	Cox19	chr5	-	139339464	139339576	139338309	139338375	139342562	139342674	25956	1, 1, 1	102, 115, 122	15, 9	90, 99	211	99	1.50755e-07	1.5034e-05	0.005,0.004,0.004	0.073,0.041	-0.053
ENSMUSG00000050323.14	Ndufaf6	chr4	-	11053431	11053488	11051044	11051225	11059011	11059113	30013	106, 127, 93	4, 0, 1	173, 191	20, 16	156	99	1.51278e-07	1.50511e-05	0.944,1.0,0.983	0.846,0.883	0.111
ENSMUSG00000096054.3	Syne1	chr10	-	5045265	5045334	5043610	5043753	5047530	5047858	1026	2, 3, 6	2, 4, 3	2, 4	0, 0	168	99	1.52413e-07	1.51288e-05	0.371,0.307,0.541	1.0,1.0	-0.594
ENSMUSG00000028898.15	Trnau1ap	chr4	-	132321688	132321810	132319454	132319574	132325207	132325260	28813	236, 208, 256	8, 10, 8	411, 445	0, 2	221	99	1.56879e-07	1.55328e-05	0.93,0.903,0.935	1.0,0.99	-0.072
ENSMUSG00000030590.15	Fam98c	chr7	-	29154418	29154531	29153321	29153489	29154615	29154693	50863	51, 59, 47	18, 8, 15	65, 84	1, 3	212	99	1.57209e-07	1.55328e-05	0.57,0.775,0.594	0.968,0.929	-0.302
ENSMUSG00000030035.14	Wbp1	chr6	-	83120771	83120876	83120184	83120287	83121202	83121406	16790	143, 125, 151	69, 67, 72	301, 334	60, 81	204	99	1.57689e-07	1.55443e-05	0.501,0.475,0.504	0.709,0.667	-0.195
ENSMUSG00000097039.8	Pvt1	chr15	+	62149238	62149352	62107147	62107465	62242173	62242301	17149	7, 5, 9	3, 2, 6	14, 10	0, 0	213	99	1.62219e-07	1.58811e-05	0.52,0.537,0.411	1.0,1.0	-0.511
ENSMUSG00000097039.8	Pvt1	chr15	+	62159996	62160128	62039256	62039447	62175466	62175548	17152	6, 13, 6	3, 6, 2	15, 18	0, 0	231	99	1.61893e-07	1.58811e-05	0.462,0.481,0.563	1.0,1.0	-0.498
ENSMUSG00000045659.18	Plekha7	chr7	-	116156855	116156975	116154632	116154686	116157481	116157568	26538	24, 20, 51	84, 90, 56	103, 100	83, 55	219	99	1.62007e-07	1.58811e-05	0.114,0.091,0.292	0.359,0.451	-0.239
ENSMUSG00000031822.20	Gse1	chr8	+	120574170	120574278	120572635	120572906	120574933	120575305	51995	168, 176, 189	0, 0, 0	116, 134	9, 5	207	99	1.63533e-07	1.59732e-05	1.0,1.0,1.0	0.86,0.928	0.106
ENSMUSG00000030279.15	C2cd5	chr6	-	143072542	143072694	143061752	143061861	143078262	143078461	11312	164, 241, 202	2, 0, 0	209, 211	12, 7	251	99	1.66267e-07	1.61318e-05	0.97,1.0,1.0	0.873,0.922	0.092
ENSMUSG00000038518.15	Jarid2	chr13	+	44848279	44848421	44823379	44823515	44874282	44874314	14214	846, 827, 840	14, 26, 21	994, 1076	4, 7	241	99	1.66288e-07	1.61318e-05	0.961,0.929,0.943	0.99,0.984	-0.043
ENSMUSG00000022822.16	Abcc5	chr16	-	20402259	20402334	20399805	20400039	20404565	20404713	52094	11, 8, 4	38, 31, 52	0, 1	93, 62	174	99	1.65903e-07	1.61318e-05	0.141,0.128,0.042	0.0,0.009	0.099
ENSMUSG00000045983.16	Eif4g1	chr16	+	20673867	20673961	20673294	20673655	20674227	20674314	33598	598, 706, 637	30, 35, 39	511, 551	61, 72	193	99	1.67111e-07	1.61749e-05	0.911,0.912,0.893	0.811,0.797	0.101
ENSMUSG00000026074.15	Map4k4	chr1	+	40001429	40001591	40000530	40000749	40004806	40004913	12095	44, 23, 66	41, 55, 50	230, 240	92, 76	261	99	1.67946e-07	1.62125e-05	0.289,0.137,0.334	0.487,0.545	-0.263
ENSMUSG00000106864.3	Gtf3c2	chr5	-	31173382	31173511	31172781	31173061	31173767	31174089	45960	56, 56, 39	122, 129, 140	20, 19	143, 150	228	99	1.68257e-07	1.62125e-05	0.166,0.159,0.108	0.057,0.052	0.09
ENSMUSG00000022789.15	Dnm1l	chr16	-	16318444	16318477	16316601	16316778	16318763	16318841	24274	115, 93, 118	36, 17, 25	313, 325	20, 28	132	99	1.70488e-07	1.63906e-05	0.706,0.804,0.78	0.921,0.897	-0.146
ENSMUSG00000043987.18	Cep164	chr9	-	45805985	45807644	45803172	45803328	45809703	45809908	32952	92, 95, 89	46, 58, 57	136, 154	24, 39	1758	99	1.71326e-07	1.64343e-05	0.101,0.084,0.081	0.242,0.182	-0.123
ENSMUSG00000029089.8	5730480H06Rik	chr5	+	48380123	48380231	48379329	48379464	48381786	48381867	19634	43, 77, 61	12, 7, 3	83, 75	0, 0	207	99	1.75818e-07	1.68274e-05	0.632,0.84,0.907	1.0,1.0	-0.207
ENSMUSG00000024048.15	Myl12a	chr17	-	70999988	71000234	70996696	70996895	71001759	71002017	31325	4, 13, 13	1, 1, 0	3, 2	5, 4	345	99	1.80102e-07	1.71989e-05	0.534,0.789,1.0	0.147,0.125	0.638
ENSMUSG00000035673.10	Sbno2	chr10	-	80079952	80081382	80070620	80072518	80082614	80082726	50646	109, 109, 90	45, 33, 29	52, 47	41, 57	1529	99	1.85159e-07	1.76424e-05	0.136,0.176,0.167	0.076,0.051	0.096
ENSMUSG00000025932.14	Eya1	chr1	-	14229492	14229576	14208894	14208984	14252427	14252614	9208	7, 5, 3	0, 0, 0	10, 8	2, 5	183	99	1.85961e-07	1.76795e-05	1.0,1.0,1.0	0.73,0.464	0.403
ENSMUSG00000031889.9	D230025D16Rik	chr8	+	105240840	105240938	105239977	105240072	105241026	105241139	48629	489, 415, 545	36, 27, 21	793, 761	11, 17	197	99	1.90848e-07	1.81039e-05	0.872,0.885,0.929	0.973,0.957	-0.07
ENSMUSG00000096974.2	Gm26881	chr4	+	43052944	43053051	43051236	43051377	43053153	43053254	16875	0, 1, 0	4, 2, 4	16, 7	1, 5	206	99	1.9306e-07	1.82733e-05	0.0,0.194,0.0	0.885,0.402	-0.579
ENSMUSG00000075023.11	Accsl	chr2	-	93868438	93868687	93865874	93866229	93869021	93869072	10437	4, 9, 11	2, 4, 2	9, 8	0, 0	348	99	1.93888e-07	1.82966e-05	0.363,0.39,0.61	1.0,1.0	-0.546
ENSMUSG00000040263.16	Klhdc4	chr8	-	121813706	121813843	121806505	121806598	121820121	121820220	11562	437, 479, 413	19, 17, 23	244, 241	27, 37	236	99	1.94163e-07	1.82966e-05	0.906,0.922,0.883	0.791,0.732	0.142
ENSMUSG00000027829.15	Ccnl1	chr3	-	65950024	65950226	65948690	65948790	65950479	65950544	42643	32, 20, 42	79, 103, 58	91, 78	62, 81	301	99	1.95477e-07	1.838e-05	0.118,0.06,0.192	0.326,0.241	-0.16
ENSMUSG00000040462.13	Os9	chr10	-	127096914	127097079	127096629	127096742	127097931	127098121	51846	95, 79, 71	30, 29, 36	197, 177	23, 23	264	99	1.97118e-07	1.84936e-05	0.543,0.505,0.425	0.763,0.743	-0.262
ENSMUSG00000071454.13	Dtnb	chr12	+	3774569	3774610	3773550	3773640	3779618	3779654	2679	38, 27, 37	20, 32, 20	119, 136	10, 27	140	99	2.01768e-07	1.88885e-05	0.573,0.374,0.567	0.894,0.781	-0.333
ENSMUSG00000027203.15	Dut	chr2	+	125250972	125251017	125249165	125249257	125256848	125256923	16633	785, 822, 715	14, 11, 16	804, 875	36, 49	144	99	2.03334e-07	1.89935e-05	0.975,0.981,0.968	0.939,0.925	0.043
ENSMUSG00000029048.3	Rer1	chr4	-	155083108	155083317	155082666	155082754	155086204	155086371	42381	255, 243, 294	185, 182, 185	666, 652	245, 252	308	99	2.03944e-07	1.9009e-05	0.307,0.3,0.338	0.466,0.454	-0.145
ENSMUSG00000029676.15	Pot1a	chr6	-	25800283	25800510	25793597	25794674	25805874	25805941	1006	293, 291, 322	12, 21, 6	375, 376	1, 3	326	99	2.0586e-07	1.91293e-05	0.881,0.808,0.942	0.991,0.974	-0.105
ENSMUSG00000027201.16	Myef2	chr2	-	125098796	125098847	125097976	125098075	125100318	125100420	15654	56, 68, 46	0, 0, 0	0, 10	4, 3	150	99	2.06129e-07	1.91293e-05	1.0,1.0,1.0	0.0,0.688	0.656
ENSMUSG00000071172.13	Srsf3	chr17	+	29039453	29039909	29038489	29038624	29040774	29040813	32181	816, 895, 776	1238, 1376, 1354	1100, 991	877, 1119	555	99	2.08378e-07	1.92962e-05	0.105,0.104,0.093	0.183,0.136	-0.059
ENSMUSG00000032295.15	Man2c1	chr9	+	57138847	57138969	57138396	57138520	57139068	57139154	6138	129, 87, 121	2, 20, 11	217, 274	2, 2	221	99	2.26125e-07	2.08944e-05	0.967,0.661,0.831	0.98,0.984	-0.162
ENSMUSG00000019790.17	Stxbp5	chr10	-	9784340	9784400	9778020	9778071	9789362	9789428	29213	5, 3, 3	2, 0, 3	0, 0	7, 7	159	99	2.27175e-07	2.09461e-05	0.609,1.0,0.384	0.0,0.0	0.664
ENSMUSG00000032376.12	Usp3	chr9	-	66542512	66542626	66540061	66540175	66543945	66544028	13863	113, 108, 126	8, 15, 3	235, 220	3, 0	213	99	2.37128e-07	2.18168e-05	0.868,0.77,0.951	0.973,1.0	-0.123
ENSMUSG00000044627.11	Swi5	chr2	-	32281685	32281810	32280708	32280803	32287596	32287645	29145	2476, 2737, 2798	27, 44, 18	4341, 4473	17, 11	224	99	2.4056e-07	2.20851e-05	0.976,0.965,0.986	0.991,0.994	-0.017
ENSMUSG00000038876.12	Rnf146	chr10	-	29361284	29361345	29354291	29354447	29361963	29362026	34581	15, 7, 8	18, 12, 19	3, 2	35, 44	160	99	2.4534e-07	2.24756e-05	0.34,0.265,0.207	0.05,0.027	0.232
ENSMUSG00000039662.16	Icmt	chr4	+	152299136	152299245	152298684	152298773	152299670	152299840	14732	20, 21, 31	23, 31, 35	12, 7	51, 52	208	99	2.53727e-07	2.30956e-05	0.293,0.244,0.297	0.101,0.06	0.197
ENSMUSG00000020121.15	Srgap1	chr10	-	121828728	121828762	121825633	121825694	121829226	121829329	14753	3, 0, 9	3, 5, 4	4, 3	0, 0	133	99	2.52882e-07	2.30956e-05	0.427,0.0,0.626	1.0,1.0	-0.649
ENSMUSG00000031565.18	Fgfr1	chr8	+	25563373	25563524	25562137	25562328	25564339	25564484	36042	48, 52, 45	140, 143, 172	18, 22	194, 160	250	99	2.53445e-07	2.30956e-05	0.12,0.126,0.094	0.035,0.052	0.07
ENSMUSG00000024764.10	Naa40	chr19	-	7229947	7230106	7229721	7229805	7230187	7230283	51295	447, 502, 550	13, 20, 9	491, 595	1, 3	258	99	2.57061e-07	2.33495e-05	0.93,0.906,0.959	0.995,0.987	-0.059
ENSMUSG00000097290.9	1300002E11Rik	chr16	+	21800714	21800836	21795849	21795975	21808677	21808820	14280	8, 12, 9	14, 12, 14	27, 32	5, 7	221	99	2.70376e-07	2.44709e-05	0.204,0.309,0.224	0.708,0.672	-0.444
ENSMUSG00000016664.16	Pacsin2	chr15	-	83452866	83452965	83401866	83401999	83464458	83464552	40001	19, 28, 21	233, 224, 225	6, 9	289, 315	198	99	2.70552e-07	2.44709e-05	0.039,0.059,0.045	0.01,0.014	0.036
ENSMUSG00000034269.12	Setd5	chr6	+	113109423	113109616	113104934	113105121	113109884	113109954	36735	159, 169, 171	37, 29, 28	187, 310	14, 15	292	99	2.73888e-07	2.47024e-05	0.593,0.664,0.674	0.819,0.875	-0.203
ENSMUSG00000064138.14	Fam172a	chr13	+	77761837	77761938	77759427	77759529	77825322	77825388	46482	57, 61, 69	0, 0, 0	57, 45	7, 4	200	99	2.74266e-07	2.47024e-05	1.0,1.0,1.0	0.801,0.848	0.175
ENSMUSG00000021932.13	Rnaseh2b	chr14	+	62348561	62348628	62346567	62346642	62350399	62350476	14929	106, 104, 121	4, 9, 5	178, 151	40, 27	166	99	2.76116e-07	2.48168e-05	0.94,0.873,0.935	0.726,0.769	0.168
ENSMUSG00000059851.15	Kmt5c	chr7	+	4743246	4743266	4742743	4743110	4745801	4745908	4876	170, 202, 205	9, 10, 9	261, 300	0, 0	119	99	2.85379e-07	2.55955e-05	0.94,0.944,0.95	1.0,1.0	-0.055
ENSMUSG00000002105.15	Slc39a13	chr2	-	91064905	91065007	91064640	91064804	91065581	91065700	713	24, 27, 14	7, 14, 6	43, 70	3, 2	201	99	2.86933e-07	2.56811e-05	0.628,0.487,0.535	0.876,0.945	-0.361
ENSMUSG00000031808.7	Slc27a1	chr8	+	71570195	71570312	71569747	71569841	71570720	71570826	11747	0, 0, 2	30, 17, 26	9, 13	33, 35	216	99	2.9165e-07	2.60488e-05	0.0,0.0,0.034	0.111,0.145	-0.117
ENSMUSG00000026111.15	Unc50	chr1	+	37437376	37437478	37437161	37437301	37438681	37438984	20298	195, 172, 195	8, 9, 7	256, 264	0, 0	201	99	2.92674e-07	2.60858e-05	0.923,0.904,0.932	1.0,1.0	-0.08
ENSMUSG00000003809.14	Gcdh	chr8	-	84893447	84893474	84893020	84893164	84893554	84893684	22638	131, 119, 173	12, 24, 13	316, 309	9, 7	126	99	2.95363e-07	2.62707e-05	0.896,0.796,0.913	0.965,0.972	-0.1
ENSMUSG00000006169.20	Clint1	chr11	+	45883709	45883814	45851963	45852192	45884331	45884428	14258	277, 297, 266	0, 5, 0	264, 349	18, 8	204	99	3.0096e-07	2.6713e-05	1.0,0.966,1.0	0.877,0.955	0.073
ENSMUSG00000063511.11	Snrnp70	chr7	-	45383124	45383184	45380716	45380818	45383803	45383885	2188	130, 106, 117	881, 853, 992	74, 116	1479, 1371	159	99	3.03364e-07	2.68706e-05	0.084,0.072,0.068	0.03,0.05	0.035
ENSMUSG00000065979.12	Cpped1	chr16	-	11894882	11894954	11887577	11887796	11909265	11909398	37506	7, 11, 8	40, 44, 45	0, 0	32, 61	171	99	3.08285e-07	2.72501e-05	0.092,0.126,0.093	0.0,0.0	0.104
ENSMUSG00000032316.8	Clk3	chr9	-	57758626	57758723	57758283	57758350	57760823	57761040	51799	305, 271, 319	16, 7, 14	914, 845	7, 8	196	99	3.111e-07	2.74422e-05	0.906,0.951,0.92	0.985,0.982	-0.058
ENSMUSG00000075023.11	Accsl	chr2	-	93868438	93868645	93865874	93866229	93869021	93869082	10436	4, 8, 10	2, 4, 2	5, 7	0, 0	306	99	3.19292e-07	2.81069e-05	0.393,0.393,0.618	1.0,1.0	-0.532
ENSMUSG00000022771.17	Ppil2	chr16	-	17092214	17092304	17091855	17091889	17092684	17092791	443	346, 366, 361	2, 3, 5	340, 416	20, 15	189	99	3.42803e-07	3.01146e-05	0.989,0.985,0.974	0.899,0.936	0.065
ENSMUSG00000021282.17	Eif5	chr12	+	111539800	111539882	111539070	111539687	111540129	111540302	9181	1035, 1028, 954	17, 28, 16	716, 811	1, 2	181	99	3.55587e-07	3.11099e-05	0.971,0.953,0.97	0.997,0.996	-0.032
ENSMUSG00000038369.14	Ncoa6	chr2	-	155405474	155408450	155402671	155402740	155411524	155411646	20109	823, 858, 714	56, 72, 70	416, 453	75, 77	3075	99	3.55069e-07	3.11099e-05	0.321,0.277,0.247	0.152,0.159	0.126
ENSMUSG00000034145.14	Tmem63c	chr12	+	87038441	87038590	87026563	87026590	87052825	87052888	40781	3, 5, 5	1, 1, 2	0, 0	5, 2	248	99	3.59369e-07	3.13766e-05	0.545,0.666,0.499	0.0,0.0	0.57
ENSMUSG00000020634.12	Ubxn2a	chr12	-	4891314	4891421	4885720	4885858	4894537	4894679	90	769, 691, 629	26, 35, 20	510, 523	7, 2	206	99	3.7114e-07	3.23383e-05	0.934,0.905,0.938	0.972,0.992	-0.056
ENSMUSG00000032294.17	Pkm	chr9	+	59675028	59675195	59671920	59672073	59675567	59675734	45240	83, 118, 93	1834, 2045, 2004	103, 99	3875, 4386	266	99	3.8449e-07	3.34334e-05	0.017,0.021,0.017	0.01,0.008	0.009
ENSMUSG00000007050.17	Lsm2	chr17	+	34982640	34982687	34981910	34982085	34985108	34985139	50314	246, 265, 268	7, 12, 9	288, 310	44, 26	146	99	3.87383e-07	3.36167e-05	0.96,0.937,0.953	0.816,0.89	0.097
ENSMUSG00000022791.19	Tnk2	chr16	+	32680905	32680995	32679458	32680807	32681151	32681279	31454	72, 75, 55	36, 46, 36	107, 134	23, 26	189	99	3.91889e-07	3.39388e-05	0.512,0.461,0.445	0.709,0.73	-0.247
ENSMUSG00000064326.13	Siva1	chr12	+	112646837	112647032	112644678	112645084	112647824	112647981	21635	1350, 1592, 1339	24, 19, 24	2262, 2108	8, 11	294	99	3.95792e-07	3.42077e-05	0.95,0.966,0.949	0.99,0.985	-0.033
ENSMUSG00000059495.14	Arhgef12	chr9	-	42992535	42992571	42991873	42992028	42992988	42993121	39651	50, 76, 69	1, 0, 3	61, 83	9, 14	135	99	3.97368e-07	3.42746e-05	0.973,1.0,0.944	0.833,0.813	0.149
ENSMUSG00000018412.16	Kansl1	chr11	-	104426423	104426468	104424936	104425293	104467638	104467991	2160	31, 29, 32	24, 36, 27	14, 13	62, 39	144	99	4.24317e-07	3.63063e-05	0.47,0.356,0.449	0.134,0.186	0.265
ENSMUSG00000023951.17	Vegfa	chr17	-	46022276	46022348	46018857	46018879	46024064	46024094	12589	8, 12, 12	5, 9, 12	91, 80	6, 14	171	99	4.22979e-07	3.63063e-05	0.481,0.436,0.367	0.898,0.768	-0.405
ENSMUSG00000118346.1	Tmem179b	chr19	-	8773504	8773692	8773027	8773106	8774334	8774467	51453	101, 145, 95	13, 11, 5	237, 233	2, 3	287	99	4.2186e-07	3.63063e-05	0.728,0.82,0.868	0.976,0.964	-0.165
ENSMUSG00000056167.8	Cnot10	chr9	-	114597794	114597830	114597478	114597606	114598704	114598835	51727	140, 169, 165	32, 39, 34	160, 135	77, 77	135	99	4.23907e-07	3.63063e-05	0.762,0.761,0.781	0.604,0.563	0.185
ENSMUSG00000046711.16	Hmga1	chr17	+	27556951	27557066	27556667	27556749	27559532	27559670	20417	79, 108, 80	277, 277, 298	175, 172	267, 301	214	99	4.29421e-07	3.66697e-05	0.117,0.153,0.11	0.233,0.209	-0.094
ENSMUSG00000032030.16	Cul5	chr9	-	53642517	53642598	53634971	53635065	53642680	53642826	34455	220, 196, 246	12, 23, 5	195, 174	2, 0	180	99	4.44549e-07	3.78858e-05	0.91,0.824,0.964	0.982,1.0	-0.092
ENSMUSG00000020831.18	0610010K14Rik	chr11	-	70236876	70236978	70236023	70236211	70237530	70237625	27029	396, 397, 464	26, 27, 37	894, 828	20, 24	201	99	4.49543e-07	3.82353e-05	0.882,0.879,0.861	0.957,0.944	-0.076
ENSMUSG00000037458.15	Azin1	chr15	-	38507186	38507346	38501403	38501600	38514472	38514609	46694	61, 78, 66	102, 109, 88	115, 100	66, 69	259	99	4.66463e-07	3.95957e-05	0.186,0.215,0.223	0.4,0.356	-0.17
ENSMUSG00000030424.15	Zfp939	chr7	+	39472861	39474772	39467341	39467434	39477310	39477413	35933	111, 120, 81	1, 0, 0	71, 93	3, 5	2010	99	4.70264e-07	3.98393e-05	0.845,1.0,1.0	0.538,0.478	0.44
ENSMUSG00000026380.10	Tfcp2l1	chr1	+	118632241	118632393	118627944	118628102	118652300	118652377	22892	668, 699, 626	12, 14, 9	971, 728	0, 1	251	99	4.77239e-07	4.03503e-05	0.956,0.952,0.965	1.0,0.997	-0.041
ENSMUSG00000041740.16	Rnf10	chr5	-	115259493	115259546	115256973	115257173	115260118	115260226	9703	18, 29, 14	455, 476, 467	6, 5	704, 705	152	99	4.80197e-07	4.04692e-05	0.025,0.038,0.019	0.006,0.005	0.022
ENSMUSG00000022568.17	Scrib	chr15	-	76047921	76048152	76047645	76047672	76048221	76048364	32466	90, 77, 91	6, 8, 4	114, 102	0, 0	330	99	4.80537e-07	4.04692e-05	0.818,0.743,0.872	1.0,1.0	-0.189
ENSMUSG00000042138.8	Msantd2	chr9	+	37513613	37513703	37489818	37489833	37517372	37517472	27262	8, 14, 11	21, 19, 13	29, 27	8, 7	189	99	4.91537e-07	4.13142e-05	0.166,0.278,0.307	0.655,0.669	-0.412
ENSMUSG00000040269.5	Mrps28	chr3	-	8899985	8900167	8802145	8802414	8923586	8923918	9316	391, 444, 478	20, 30, 14	627, 576	5, 10	281	99	4.94478e-07	4.14799e-05	0.873,0.839,0.923	0.978,0.953	-0.087
ENSMUSG00000027829.15	Ccnl1	chr3	-	65955129	65955276	65951433	65951554	65956852	65956962	42648	107, 115, 132	56, 90, 43	214, 166	29, 31	246	99	4.9883e-07	4.17631e-05	0.435,0.34,0.553	0.748,0.683	-0.273
ENSMUSG00000054752.16	Fsd1l	chr4	+	53655740	53655763	53649791	53649893	53659512	53659634	21978	3, 2, 4	1, 2, 3	0, 0	4, 5	122	99	5.02023e-07	4.19483e-05	0.709,0.448,0.52	0.0,0.0	0.559
ENSMUSG00000061186.15	Sfmbt2	chr2	+	10380184	10380235	10372435	10372616	10393264	10393406	39526	14, 12, 14	0, 0, 0	18, 17	5, 4	150	99	5.08828e-07	4.2434e-05	1.0,1.0,1.0	0.704,0.737	0.28
ENSMUSG00000041258.18	Zfp236	chr18	-	82610604	82610686	82609287	82609475	82617709	82617750	29733	10, 11, 6	17, 10, 18	2, 2	33, 42	181	99	5.11165e-07	4.2546e-05	0.243,0.376,0.154	0.032,0.025	0.229
ENSMUSG00000026276.20	2023-09-02	chr1	+	93501506	93501652	93500457	93500559	93503434	93503518	711	1129, 1135, 1091	15, 17, 12	1907, 2088	5, 1	245	99	5.13247e-07	4.26364e-05	0.968,0.964,0.974	0.994,0.999	-0.028
ENSMUSG00000027940.18	Tpm3	chr3	+	90088400	90088476	90087673	90087744	90089047	90089123	27689	1125, 1282, 1064	10, 15, 12	951, 1051	27, 37	175	99	5.14441e-07	4.26528e-05	0.985,0.98,0.98	0.952,0.941	0.035
ENSMUSG00000033439.12	Trmt13	chr3	-	116590404	116590556	116590229	116590292	116592192	116592259	3715	11, 8, 14	29, 20, 28	42, 52	30, 28	251	99	5.22714e-07	4.32548e-05	0.13,0.136,0.165	0.356,0.423	-0.246
ENSMUSG00000039678.12	Tbc1d13	chr2	+	30135408	30135552	30134796	30134870	30136672	30136713	17926	57, 83, 94	56, 57, 62	187, 243	68, 69	243	99	5.35697e-07	4.42436e-05	0.293,0.372,0.382	0.528,0.589	-0.209
ENSMUSG00000038535.17	Zfp280d	chr9	+	72329708	72329953	72329509	72329610	72330865	72331173	24450	1, 4, 6	0, 0, 0	18, 21	1, 11	344	99	5.58804e-07	4.60631e-05	1.0,1.0,1.0	0.838,0.355	0.403
ENSMUSG00000027884.16	Clcc1	chr3	+	108662512	108662718	108661931	108662033	108663164	108663292	6743	4, 2, 4	0, 0, 0	7, 0	1, 4	305	99	5.64059e-07	4.63343e-05	1.0,1.0,1.0	0.694,0.0	0.653
ENSMUSG00000020453.17	Patz1	chr11	+	3306287	3306360	3299033	3299205	3307647	3309083	11343	22, 23, 25	95, 83, 51	60, 76	73, 86	172	99	5.6426e-07	4.63343e-05	0.118,0.138,0.22	0.321,0.337	-0.17
ENSMUSG00000033166.11	Dis3	chr14	-	99099118	99099186	99098682	99098840	99099445	99099764	8356	28, 23, 22	68, 79, 49	54, 57	49, 56	167	99	5.66414e-07	4.64221e-05	0.196,0.147,0.21	0.395,0.376	-0.201
ENSMUSG00000028062.15	Lamtor2	chr3	-	88552354	88552517	88550695	88550785	88552795	88553024	48413	1486, 1541, 1694	10, 26, 16	3436, 3585	8, 8	262	99	5.80023e-07	4.74466e-05	0.983,0.957,0.976	0.994,0.994	-0.022
ENSMUSG00000022515.6	Anks3	chr16	-	4954754	4954876	4953818	4953954	4955857	4955939	36306	15, 17, 9	37, 50, 39	5, 0	45, 64	221	99	5.8216e-07	4.75305e-05	0.154,0.132,0.094	0.047,0.0	0.103
ENSMUSG00000030811.14	Fbxl19	chr7	+	127750147	127750366	127749980	127750067	127750864	127750897	43734	251, 319, 314	21, 46, 37	466, 430	9, 24	318	99	6.03591e-07	4.91863e-05	0.788,0.683,0.725	0.942,0.848	-0.163
ENSMUSG00000071533.11	Pcnp	chr16	-	56022054	56022129	56018119	56018527	56029602	56029686	20009	195, 234, 235	6, 16, 5	300, 297	1, 0	174	99	6.14259e-07	4.99605e-05	0.949,0.893,0.964	0.994,1.0	-0.062
ENSMUSG00000000131.15	Xpo6	chr7	-	126103078	126103190	126101720	126102390	126104703	126104934	25771	24, 25, 27	173, 169, 214	55, 58	160, 171	211	99	6.16573e-07	5.00536e-05	0.061,0.065,0.056	0.139,0.137	-0.077
ENSMUSG00000061306.16	Slc38a10	chr11	-	120140592	120140686	120134779	120134882	120147720	120147838	2455	5, 3, 6	0, 0, 0	19, 13	2, 7	193	99	6.41932e-07	5.19546e-05	1.0,1.0,1.0	0.83,0.488	0.341
ENSMUSG00000057637.13	Prdm2	chr4	-	143142123	143142234	143111633	143111777	143162055	143162182	35779	82, 89, 87	5, 6, 9	91, 107	0, 0	210	99	6.42419e-07	5.19546e-05	0.885,0.875,0.82	1.0,1.0	-0.14
ENSMUSG00000009995.17	Taz	chrX	+	74288928	74289019	74288661	74288714	74289104	74289182	6782	4, 2, 2	8, 4, 6	19, 9	2, 2	190	99	6.5513e-07	5.28826e-05	0.207,0.207,0.148	0.832,0.701	-0.579
ENSMUSG00000038416.15	Cdc16	chr8	+	13768560	13768634	13767537	13767587	13769376	13769502	30431	468, 415, 463	1, 8, 1	553, 595	17, 22	173	99	6.6688e-07	5.37297e-05	0.996,0.967,0.996	0.949,0.939	0.042
ENSMUSG00000029063.16	Nadk	chr4	+	155576727	155576890	155563841	155563979	155576992	155577090	33152	36, 38, 28	130, 144, 138	17, 18	218, 197	262	99	6.70173e-07	5.38935e-05	0.095,0.091,0.071	0.029,0.033	0.055
ENSMUSG00000030016.14	Zfp638	chr6	+	83976201	83976350	83972245	83972283	83978021	83978087	1578	185, 157, 165	3, 3, 1	90, 135	10, 11	248	99	6.7259e-07	5.39864e-05	0.961,0.954,0.985	0.782,0.83	0.161
ENSMUSG00000028799.15	Zfp362	chr4	-	128794850	128794976	128790249	128790313	128806011	128806045	10135	9, 20, 28	0, 0, 1	19, 21	3, 8	225	99	6.78437e-07	5.43537e-05	1.0,1.0,0.925	0.736,0.536	0.339
ENSMUSG00000038518.15	Jarid2	chr13	+	44758848	44759018	44734039	44734185	44823379	44823515	14206	11, 14, 17	12, 19, 9	69, 80	13, 14	269	99	6.88434e-07	5.50515e-05	0.252,0.213,0.41	0.661,0.678	-0.378
ENSMUSG00000022992.17	Kansl2	chr15	-	98531322	98531437	98529285	98529453	98531719	98531898	44013	362, 345, 361	20, 21, 14	370, 328	4, 3	214	99	6.90702e-07	5.51299e-05	0.893,0.884,0.923	0.977,0.981	-0.079
ENSMUSG00000038005.15	Hpf1	chr8	+	60896737	60896836	60893700	60893860	60905547	60905720	12230	21, 21, 14	0, 0, 0	5, 10	3, 3	198	99	6.94564e-07	5.52321e-05	1.0,1.0,1.0	0.455,0.625	0.46
ENSMUSG00000000826.16	Dnajc5	chr2	+	181548925	181549000	181548669	181548841	181549272	181552249	25854	69, 91, 85	111, 162, 126	133, 137	91, 116	174	99	6.9398e-07	5.52321e-05	0.261,0.242,0.277	0.454,0.402	-0.168
ENSMUSG00000024273.8	2700062C07Rik	chr18	+	24472949	24473149	24470850	24471084	24475524	24475724	9616	197, 179, 203	11, 10, 5	201, 206	1, 0	299	99	6.96772e-07	5.53049e-05	0.856,0.856,0.931	0.985,1.0	-0.112
ENSMUSG00000032294.17	Pkm	chr9	+	59663039	59663156	59657237	59657270	59665199	59665366	45237	15, 18, 20	14, 17, 19	16, 25	84, 71	216	99	7.22232e-07	5.72195e-05	0.329,0.327,0.325	0.08,0.139	0.217
ENSMUSG00000021377.15	Dek	chr13	-	47101622	47101732	47100173	47100268	47101972	47102074	30703	1295, 1305, 1416	8, 11, 13	895, 1085	22, 29	209	99	7.31985e-07	5.7885e-05	0.987,0.983,0.981	0.951,0.947	0.035
ENSMUSG00000047921.17	Trappc9	chr15	-	73042176	73042203	73031521	73031643	73050594	73050723	5345	14, 11, 30	14, 16, 27	11, 13	62, 51	126	99	7.50073e-07	5.92059e-05	0.44,0.351,0.466	0.122,0.167	0.274
ENSMUSG00000069049.11	Eif2s3y	chrY	+	1013378	1013473	1012047	1012169	1014633	1014792	1970	207, 197, 261	20, 22, 21	474, 497	17, 11	194	99	7.52636e-07	5.92989e-05	0.841,0.82,0.864	0.934,0.958	-0.104
ENSMUSG00000035401.9	Emsy	chr7	-	98602582	98602747	98597045	98597184	98610666	98610865	11942	88, 86, 96	25, 14, 21	62, 99	2, 4	264	99	7.56896e-07	5.95249e-05	0.569,0.697,0.632	0.921,0.903	-0.279
ENSMUSG00000031708.17	Tecr	chr8	-	83573027	83573143	83572840	83572946	83573219	83573288	16007	1015, 945, 1195	16, 16, 11	3080, 3079	4, 6	215	99	7.5891e-07	5.95737e-05	0.967,0.965,0.98	0.997,0.996	-0.026
ENSMUSG00000046311.13	Zfp62	chr11	+	49214222	49214654	49213591	49213642	49215063	49215323	7453	21, 27, 15	18, 24, 25	2, 0	8, 16	531	99	7.72316e-07	6.05151e-05	0.179,0.173,0.101	0.045,0.0	0.129
ENSMUSG00000030279.15	C2cd5	chr6	-	143067055	143067141	143061752	143061861	143078262	143078461	11311	92, 111, 124	2, 0, 0	120, 165	12, 7	185	99	7.82687e-07	6.12156e-05	0.961,1.0,1.0	0.843,0.927	0.102
ENSMUSG00000027699.19	Ect2	chr3	-	27148794	27148887	27145955	27146045	27148992	27149069	3639	132, 179, 147	5, 4, 2	158, 169	31, 12	192	99	7.89934e-07	6.16696e-05	0.932,0.958,0.974	0.724,0.879	0.153
ENSMUSG00000027855.13	Sycp1	chr3	-	102932642	102932807	102931627	102931695	102934204	102934261	37442	70, 33, 63	21, 19, 27	60, 67	5, 5	264	99	7.98697e-07	6.22402e-05	0.556,0.394,0.467	0.818,0.834	-0.354
ENSMUSG00000038777.19	Sema6c	chr3	+	95167412	95167476	95167005	95167120	95167623	95167680	11898	22, 33, 26	0, 0, 1	23, 49	5, 8	163	99	8.13853e-07	6.3306e-05	1.0,1.0,0.94	0.736,0.788	0.218
ENSMUSG00000031697.12	Orc6	chr8	+	85305208	85305321	85303361	85303451	85306216	85306318	35914	1069, 1218, 1221	20, 21, 13	1344, 1463	1, 6	212	99	8.20935e-07	6.37409e-05	0.961,0.964,0.978	0.998,0.991	-0.027
ENSMUSG00000038005.15	Hpf1	chr8	+	60896737	60896836	60890444	60890536	60905547	60905720	12227	10, 7, 5	11, 14, 11	0, 0	13, 10	198	99	8.50926e-07	6.59499e-05	0.313,0.2,0.185	0.0,0.0	0.233
ENSMUSG00000028645.11	Slc2a1	chr4	+	119116006	119116120	119108803	119108972	119120390	119120486	4026	48, 17, 18	557, 504, 582	26, 20	1376, 1507	213	99	8.58306e-07	6.64015e-05	0.039,0.015,0.014	0.009,0.006	0.015
ENSMUSG00000035504.16	Reep6	chr10	+	80334712	80334793	80333965	80334134	80335109	80336440	40923	2, 3, 2	37, 29, 29	29, 23	96, 38	180	99	8.61114e-07	6.64985e-05	0.029,0.054,0.037	0.142,0.25	-0.156
ENSMUSG00000037805.15	Rpl10a	chr17	+	28328966	28329280	28328583	28328618	28329373	28329522	19365	1695, 2230, 1536	17, 20, 7	2155, 1908	0, 1	413	99	8.7003e-07	6.7066e-05	0.96,0.964,0.981	1.0,0.998	-0.031
ENSMUSG00000055531.12	Cpsf6	chr10	-	117355781	117355852	117349373	117349467	117355934	117356127	21728	11, 7, 15	240, 274, 258	26, 25	158, 206	170	99	8.8481e-07	6.79604e-05	0.026,0.015,0.033	0.087,0.066	-0.052
ENSMUSG00000042705.9	Commd10	chr18	+	46967739	46967895	46963555	46963770	46990478	46990589	37460	445, 427, 511	14, 18, 13	740, 601	6, 3	255	99	8.83466e-07	6.79604e-05	0.925,0.902,0.939	0.98,0.987	-0.061
ENSMUSG00000046691.14	Chtf8	chr8	-	106886919	106887037	106883862	106886526	106887300	106887356	27047	499, 583, 490	13, 14, 13	626, 797	1, 5	217	99	8.93681e-07	6.85188e-05	0.946,0.95,0.945	0.997,0.986	-0.045
ENSMUSG00000034269.12	Setd5	chr6	+	113110084	113110221	113109884	113109990	113110316	113110525	36743	16, 11, 13	106, 103, 112	47, 54	131, 160	236	99	9.13609e-07	6.99213e-05	0.06,0.043,0.046	0.131,0.124	-0.078
ENSMUSG00000022791.19	Tnk2	chr16	+	32680899	32680995	32679458	32680807	32681151	32681279	31453	152, 138, 142	36, 46, 36	221, 254	23, 26	195	99	9.19794e-07	7.0269e-05	0.682,0.604,0.667	0.83,0.832	-0.18
ENSMUSG00000070371.11	Prss36	chr7	-	127934138	127934280	127933566	127933832	127934389	127934627	45738	10, 17, 13	1, 0, 1	17, 22	16, 7	241	99	9.25554e-07	7.0583e-05	0.804,1.0,0.842	0.304,0.564	0.448
ENSMUSG00000034729.16	Mrps10	chr17	+	47370263	47370370	47368892	47368954	47372426	47372491	14970	11, 15, 25	65, 58, 64	54, 66	73, 85	206	99	9.39319e-07	7.15053e-05	0.075,0.111,0.158	0.262,0.272	-0.152
ENSMUSG00000021764.8	Ndufs4	chr13	-	114351447	114351526	114316856	114317029	114387958	114388050	15256	600, 638, 629	83, 118, 78	1066, 1143	88, 80	178	99	9.42735e-07	7.16378e-05	0.801,0.75,0.818	0.871,0.888	-0.09
ENSMUSG00000020184.15	Mdm2	chr10	-	117695952	117696049	117694904	117695068	117696380	117696439	8242	1211, 1281, 928	25, 24, 15	722, 614	1, 1	196	99	9.56413e-07	7.25484e-05	0.961,0.964,0.969	0.997,0.997	-0.032
ENSMUSG00000055531.12	Cpsf6	chr10	-	117355781	117355852	117349038	117349501	117355934	117356127	21727	5, 6, 12	5, 22, 8	19, 20	1, 3	170	99	9.79934e-07	7.42009e-05	0.368,0.137,0.466	0.917,0.795	-0.532
ENSMUSG00000029672.16	Fam3c	chr6	-	22343265	22343319	22339272	22339377	22355994	22356073	43541	191, 197, 226	7, 13, 5	249, 310	0, 0	153	99	1.01383e-06	7.66316e-05	0.946,0.907,0.967	1.0,1.0	-0.06
ENSMUSG00000022884.15	Eif4a2	chr16	+	23109119	23109259	23108718	23108851	23109984	23110153	7863	4128, 3377, 4299	384, 358, 349	6744, 6498	371, 369	239	99	1.02031e-06	7.69855e-05	0.817,0.796,0.836	0.883,0.879	-0.065
ENSMUSG00000007570.16	Fance	chr17	+	28323570	28323665	28322645	28322771	28326151	28326568	7700	17, 8, 15	37, 31, 38	63, 69	60, 55	194	99	1.02396e-06	7.71251e-05	0.19,0.116,0.168	0.349,0.39	-0.211
ENSMUSG00000029761.16	Cald1	chr6	+	34747885	34747969	34746006	34746015	34753442	34753588	12617	35, 35, 31	410, 380, 323	17, 6	376, 402	183	99	1.03141e-06	7.75495e-05	0.044,0.047,0.049	0.024,0.008	0.031
ENSMUSG00000032637.15	Atxn2l	chr7	-	126492443	126492608	126491785	126492215	126492811	126493001	27768	149, 155, 157	38, 32, 21	351, 327	19, 25	264	99	1.03506e-06	7.76873e-05	0.595,0.645,0.737	0.874,0.831	-0.194
ENSMUSG00000025027.18	Xpnpep1	chr19	-	53032008	53032097	53025258	53025383	53038513	53038553	24567	316, 305, 355	65, 71, 92	376, 442	227, 180	188	99	1.0411e-06	7.80041e-05	0.719,0.693,0.67	0.466,0.564	0.179
ENSMUSG00000024212.9	Mllt1	chr17	-	56902562	56902688	56899768	56900296	56905711	56905855	8049	141, 121, 128	3, 5, 5	155, 141	18, 24	225	99	1.05129e-06	7.863e-05	0.954,0.914,0.918	0.791,0.721	0.173
ENSMUSG00000021519.11	Mterf3	chr13	-	66931605	66931658	66929884	66930223	66932393	66932708	18003	1, 3, 3	0, 0, 1	0, 3	5, 3	152	99	1.05894e-06	7.9064e-05	1.0,1.0,0.661	0.0,0.394	0.69
ENSMUSG00000030061.16	Uba3	chr6	-	97205102	97205347	97203473	97203594	97205532	97205559	15522	66, 82, 58	24, 16, 24	69, 58	64, 68	344	99	1.06858e-06	7.96448e-05	0.442,0.596,0.41	0.237,0.197	0.266
ENSMUSG00000032294.17	Pkm	chr9	+	59658998	59659153	59657237	59657270	59665199	59665367	45235	10, 11, 11	14, 17, 19	10, 8	84, 71	254	99	1.07527e-06	8.00039e-05	0.218,0.201,0.184	0.044,0.042	0.158
ENSMUSG00000097451.11	Rian	chr12	+	109656787	109656840	109655848	109655934	109658057	109658121	18732	407, 332, 439	16, 17, 10	468, 484	52, 40	152	99	1.09669e-06	8.14562e-05	0.943,0.927,0.966	0.854,0.887	0.075
ENSMUSG00000004843.7	Chmp2b	chr16	-	65554018	65554074	65550962	65551054	65562474	65562520	6818	8, 9, 11	108, 115, 99	1, 0	154, 160	155	99	1.1027e-06	8.17601e-05	0.045,0.048,0.066	0.004,0.0	0.051
ENSMUSG00000028066.15	Pmf1	chr3	-	88395713	88395810	88394378	88394570	88395904	88396100	20620	8, 8, 15	287, 304, 234	39, 47	390, 412	196	99	1.10588e-06	8.18541e-05	0.014,0.013,0.031	0.048,0.054	-0.032
ENSMUSG00000023044.2	Csad	chr15	-	102178780	102178832	102177318	102177786	102178960	102179160	10580	22, 26, 22	5, 8, 8	24, 30	1, 0	151	99	1.10827e-06	8.18892e-05	0.743,0.681,0.643	0.94,1.0	-0.281
ENSMUSG00000022255.16	Mtdh	chr15	+	34121422	34121512	34117879	34118110	34123667	34123766	42391	22, 22, 23	215, 233, 234	57, 61	237, 260	189	99	1.15133e-06	8.49248e-05	0.051,0.047,0.049	0.112,0.109	-0.061
ENSMUSG00000047986.12	Palm3	chr8	+	84026999	84027084	84026748	84026891	84028125	84028171	49733	182, 159, 144	10, 17, 11	159, 193	2, 2	184	99	1.18851e-06	8.75164e-05	0.907,0.834,0.876	0.977,0.981	-0.107
ENSMUSG00000037108.13	Zcwpw1	chr5	+	137816892	137816976	137812001	137812100	137817457	137817524	39951	60, 48, 79	10, 3, 4	152, 139	45, 58	183	99	1.19497e-06	8.78409e-05	0.764,0.896,0.914	0.646,0.565	0.253
ENSMUSG00000047879.17	Usp14	chr18	-	10017990	10018095	10016540	10016644	10022817	10022850	31356	520, 612, 548	12, 22, 13	570, 616	5, 1	204	99	1.21897e-06	8.94508e-05	0.955,0.931,0.953	0.982,0.997	-0.043
ENSMUSG00000056211.13	R3hdm1	chr1	+	128184399	128184654	128181985	128182212	128186757	128186909	20798	238, 207, 211	8, 16, 3	342, 342	2, 1	354	99	1.23018e-06	8.99654e-05	0.893,0.783,0.952	0.98,0.99	-0.109
ENSMUSG00000050668.10	Gpatch11	chr17	+	78836793	78836920	78835566	78835678	78837830	78837902	30705	104, 114, 110	9, 22, 21	135, 162	4, 5	226	99	1.22929e-06	8.99654e-05	0.835,0.694,0.696	0.937,0.934	-0.194
ENSMUSG00000086453.7	Gm11457	chr2	-	164762720	164762881	164762543	164762608	164767712	164767913	26621	25, 9, 21	13, 10, 17	39, 52	6, 5	260	99	1.25613e-06	9.17062e-05	0.423,0.255,0.32	0.712,0.798	-0.422
ENSMUSG00000006673.14	Qrich1	chr9	+	108518766	108518826	108517086	108517240	108528588	108528859	23612	43, 48, 48	109, 111, 124	11, 24	114, 127	159	99	1.30417e-06	9.46374e-05	0.197,0.212,0.194	0.057,0.105	0.12
ENSMUSG00000069206.14	Zfp874a	chr13	-	67443220	67443334	67431449	67431545	67448820	67448916	25924	43, 32, 27	1, 0, 1	26, 48	9, 6	213	99	1.3023e-06	9.46374e-05	0.952,1.0,0.926	0.573,0.788	0.279
ENSMUSG00000070808.4	Bicra	chr7	-	15993079	15993145	15987478	15989440	15996400	15996443	35652	45, 31, 47	1, 0, 1	19, 24	3, 7	165	99	1.30472e-06	9.46374e-05	0.964,1.0,0.966	0.792,0.673	0.244
ENSMUSG00000033419.16	Snap91	chr9	-	86774196	86774280	86773518	86773623	86775591	86775691	39420	17, 10, 25	20, 23, 13	38, 53	7, 8	183	99	1.30513e-06	9.46374e-05	0.315,0.19,0.51	0.746,0.782	-0.426
ENSMUSG00000028898.15	Trnau1ap	chr4	-	132321678	132321810	132319454	132319574	132325207	132325260	28811	392, 355, 415	8, 10, 8	687, 776	0, 2	231	99	1.32579e-06	9.59732e-05	0.955,0.938,0.957	1.0,0.994	-0.047
ENSMUSG00000031508.14	Ankrd10	chr8	-	11620261	11620373	11619061	11619297	11628438	11628530	13551	91, 83, 78	62, 107, 59	123, 199	47, 45	211	99	1.33228e-06	9.60572e-05	0.408,0.267,0.383	0.551,0.675	-0.26
ENSMUSG00000066036.14	Ubr4	chr4	+	139435948	139436032	139435009	139435184	139436121	139436259	23026	5, 3, 6	123, 114, 121	21, 21	144, 119	183	99	1.33335e-06	9.60572e-05	0.022,0.014,0.026	0.073,0.087	-0.059
ENSMUSG00000037486.18	Asxl2	chr12	+	3445451	3445454	3442473	3442556	3451661	3451770	27489	23, 32, 34	8, 6, 5	25, 38	0, 0	102	99	1.33369e-06	9.60572e-05	0.736,0.838,0.868	1.0,1.0	-0.186
ENSMUSG00000037608.16	Bclaf1	chr10	+	20332395	20332557	20332085	20332261	20333391	20333572	17421	76, 92, 88	287, 334, 279	103, 103	152, 209	261	99	1.3565e-06	9.74343e-05	0.091,0.095,0.107	0.204,0.157	-0.083
ENSMUSG00000032228.16	Tcf12	chr9	-	72015637	72015711	72000415	72000518	72109675	72109748	23549	59, 63, 60	4, 8, 4	83, 118	0, 0	173	99	1.35737e-06	9.74343e-05	0.894,0.818,0.896	1.0,1.0	-0.131
ENSMUSG00000078671.11	Chd2	chr7	-	73441585	73441679	73435734	73435978	73441768	73441799	13321	74, 65, 53	7, 8, 3	113, 100	0, 1	193	99	1.36168e-06	9.758e-05	0.844,0.806,0.901	1.0,0.981	-0.14
ENSMUSG00000057561.10	Eif1a	chr18	+	46598050	46598156	46597700	46597800	46598640	46598700	8897	26, 19, 22	313, 321, 293	5, 8	340, 372	205	99	1.37725e-06	9.84439e-05	0.039,0.028,0.035	0.007,0.01	0.026
ENSMUSG00000032624.16	Eml4	chr17	+	83427222	83427351	83421605	83421735	83427999	83428025	20500	132, 118, 118	5, 4, 7	88, 85	19, 14	228	99	1.37833e-06	9.84439e-05	0.92,0.928,0.88	0.668,0.725	0.213
ENSMUSG00000031805.17	Jak3	chr8	+	71684216	71684368	71683952	71684085	71684483	71684634	31234	314, 307, 345	5, 12, 6	482, 552	0, 0	251	99	1.39837e-06	9.95602e-05	0.961,0.91,0.958	1.0,1.0	-0.057
ENSMUSG00000036202.16	Rif1	chr2	+	52109350	52109402	52109191	52109275	52109910	52113000	47539	425, 381, 443	14, 18, 7	442, 453	3, 0	151	99	1.39862e-06	9.95602e-05	0.952,0.933,0.976	0.99,1.0	-0.041
ENSMUSG00000030423.7	Pop4	chr7	-	38268470	38268659	38267368	38267595	38268901	38268954	7443	14, 16, 14	75, 94, 81	41, 38	70, 83	288	99	1.42433e-06	0.000101219	0.06,0.055,0.056	0.168,0.136	-0.095
ENSMUSG00000091490.3	Triml2	chr8	+	43182341	43182357	43180540	43180612	43183121	43183365	49308	55, 48, 58	49, 47, 58	37, 59	102, 123	115	99	1.42665e-06	0.000101219	0.491,0.468,0.463	0.238,0.292	0.209
ENSMUSG00000036748.16	Cuedc2	chr19	-	46338309	46338411	46332617	46332701	46338568	46338627	6873	32, 40, 33	48, 43, 54	65, 69	30, 36	201	99	1.45251e-06	0.000102744	0.247,0.314,0.231	0.516,0.486	-0.237
ENSMUSG00000030605.15	Mfge8	chr7	-	79143277	79143388	79142868	79143050	79145246	79145378	15601	123, 88, 164	237, 241, 297	428, 378	488, 456	210	99	1.45295e-06	0.000102744	0.197,0.147,0.207	0.293,0.281	-0.103
ENSMUSG00000035278.9	Plekhj1	chr10	-	80797909	80797977	80797772	80797839	80798080	80798626	16240	238, 238, 253	13, 34, 23	356, 375	12, 8	167	99	1.46277e-06	0.000103267	0.916,0.806,0.867	0.946,0.965	-0.093
ENSMUSG00000000738.18	Spg7	chr8	+	123094473	123094640	123093590	123093747	123095157	123095235	8978	293, 362, 373	15, 13, 8	511, 595	4, 3	266	99	1.47934e-06	0.000104266	0.879,0.912,0.946	0.979,0.987	-0.071
ENSMUSG00000061306.16	Slc38a10	chr11	-	120147720	120147838	120141599	120141645	120150979	120151287	2464	118, 134, 164	7, 13, 11	182, 207	3, 1	217	99	1.52645e-06	0.000107409	0.885,0.825,0.872	0.965,0.99	-0.117
ENSMUSG00000036580.15	Spg20	chr3	+	55124754	55124925	55121599	55121797	55126533	55126654	41613	183, 141, 204	9, 13, 11	274, 306	1, 5	270	99	1.52991e-06	0.000107476	0.882,0.799,0.872	0.99,0.957	-0.123
ENSMUSG00000007850.16	Hnrnph1	chr11	+	50385140	50385190	50384643	50384736	50385776	50385921	9584	781, 972, 759	58, 61, 43	730, 834	19, 22	149	99	1.57686e-06	0.000110592	0.899,0.914,0.921	0.962,0.962	-0.051
ENSMUSG00000046691.14	Chtf8	chr8	-	106886919	106887051	106886121	106886526	106887300	106887356	27049	336, 395, 367	13, 14, 13	397, 524	1, 5	231	99	1.59359e-06	0.000111582	0.917,0.924,0.924	0.994,0.978	-0.064
ENSMUSG00000036834.16	Plch1	chr3	-	63885927	63886013	63870655	63870774	63899226	63899442	26012	5, 1, 5	0, 0, 0	1, 0	1, 2	185	99	1.64902e-06	0.000115275	1.0,1.0,1.0	0.349,0.0	0.826
ENSMUSG00000029179.14	Zcchc4	chr5	+	52814228	52814313	52796581	52796659	52815800	52815882	18306	2, 3, 3	1, 0, 2	0, 0	2, 2	184	99	1.66604e-06	0.000116275	0.518,1.0,0.447	0.0,0.0	0.655
ENSMUSG00000014349.7	Ube2z	chr11	-	96058315	96058427	96055837	96055950	96062994	96063067	17372	300, 271, 327	8, 11, 6	380, 397	0, 0	211	99	1.78707e-06	0.000124519	0.946,0.92,0.962	1.0,1.0	-0.057
ENSMUSG00000045751.16	Mms22l	chr4	+	24500036	24500086	24497837	24497963	24502747	24502835	21287	164, 166, 159	4, 9, 1	108, 127	24, 10	149	99	1.86624e-06	0.000129824	0.965,0.925,0.991	0.749,0.894	0.139
ENSMUSG00000021268.17	Meg3	chr12	+	109549290	109549371	109546429	109546542	109549478	109549552	18487	682, 530, 802	80, 75, 65	2230, 2088	131, 120	180	99	1.8748e-06	0.000130208	0.824,0.795,0.872	0.903,0.905	-0.074
ENSMUSG00000031570.17	Plpp5	chr8	+	25723030	25723113	25721980	25722600	25724079	25724226	9044	14, 13, 24	27, 32, 42	13, 15	105, 103	182	99	1.89705e-06	0.000131539	0.22,0.181,0.237	0.063,0.073	0.145
ENSMUSG00000042156.16	Dzip1	chr14	-	118923896	118924095	118923051	118923167	118924424	118924518	9722	17, 24, 28	14, 18, 13	55, 67	9, 4	298	99	1.90412e-06	0.000131816	0.287,0.307,0.417	0.67,0.848	-0.422
ENSMUSG00000039831.16	Arhgap29	chr3	+	121990984	121991122	121990308	121990357	121991861	121991926	33189	47, 35, 30	0, 0, 0	44, 22	3, 5	237	99	1.90745e-06	0.000131833	1.0,1.0,1.0	0.86,0.648	0.246
ENSMUSG00000041815.14	Poldip3	chr15	-	83137467	83137554	83135293	83135389	83138131	83138522	25426	720, 671, 654	50, 45, 57	607, 692	107, 85	186	99	1.95242e-06	0.000134723	0.885,0.888,0.859	0.751,0.812	0.096
ENSMUSG00000022770.17	Dlg1	chr16	+	31771756	31771855	31743105	31743270	31781781	31781835	5484	80, 72, 82	97, 83, 93	173, 173	94, 100	198	99	1.97283e-06	0.000135913	0.292,0.303,0.306	0.479,0.464	-0.171
ENSMUSG00000030177.14	Ccdc77	chr6	-	120331811	120332031	120329333	120329459	120334768	120334917	5612	280, 314, 374	12, 16, 4	448, 535	0, 5	319	99	2.00357e-06	0.000137808	0.879,0.859,0.967	1.0,0.971	-0.084
ENSMUSG00000030016.14	Zfp638	chr6	+	83976201	83977429	83972245	83972283	83978021	83978087	1581	1988, 2043, 1999	3, 3, 1	1301, 1706	10, 11	1327	99	2.05674e-06	0.000141239	0.98,0.981,0.993	0.907,0.92	0.071
ENSMUSG00000000127.15	Fer	chr17	+	63941582	63941757	63941290	63941480	63973064	63973157	14434	0, 0, 2	34, 30, 30	8, 8	22, 32	274	99	2.06344e-06	0.000141352	0.0,0.0,0.024	0.116,0.083	-0.091
ENSMUSG00000029001.15	Fbxo44	chr4	-	148156394	148156490	148155497	148156281	148156608	148156706	24520	4, 9, 5	1, 3, 3	40, 20	0, 0	195	99	2.065e-06	0.000141352	0.67,0.604,0.458	1.0,1.0	-0.423
ENSMUSG00000014856.12	Tmem208	chr8	+	105328607	105328692	105328321	105328484	105328771	105329055	43220	83, 123, 98	4, 11, 5	163, 135	1, 0	184	99	2.0956e-06	0.000143217	0.918,0.857,0.913	0.989,1.0	-0.099
ENSMUSG00000000600.15	Krit1	chr5	+	3813271	3813419	3812777	3813194	3818526	3818569	45794	10, 7, 7	101, 98, 83	12, 31	57, 78	247	99	2.10115e-06	0.000143368	0.038,0.028,0.033	0.078,0.137	-0.075
ENSMUSG00000014426.9	Map3k4	chr17	-	12242649	12242805	12239969	12240070	12243499	12243596	10760	52, 51, 69	30, 10, 17	156, 130	12, 6	255	99	2.15782e-06	0.00014685	0.402,0.664,0.612	0.835,0.894	-0.305
ENSMUSG00000020076.7	Ddx50	chr10	-	62647533	62647643	62645990	62647201	62651024	62651203	37546	123, 124, 103	104, 109, 108	114, 155	272, 229	209	99	2.15905e-06	0.00014685	0.359,0.35,0.311	0.166,0.243	0.136
ENSMUSG00000021115.15	Vrk1	chr12	+	106056020	106056113	106042836	106042892	106057842	106057975	8524	110, 89, 161	0, 3, 3	140, 165	15, 13	192	99	2.17913e-06	0.00014798	1.0,0.939,0.965	0.828,0.867	0.121
ENSMUSG00000097451.11	Rian	chr12	+	109656787	109656831	109655848	109655934	109658057	109658121	18729	336, 284, 353	16, 17, 10	396, 411	52, 40	143	99	2.22953e-06	0.000151163	0.936,0.92,0.961	0.841,0.877	0.08
ENSMUSG00000038412.8	Higd1a	chr9	-	121856720	121856872	121852490	121852609	121857511	121857535	2294	37, 11, 34	349, 438, 398	12, 23	675, 763	251	99	2.26199e-06	0.000153121	0.04,0.01,0.033	0.007,0.012	0.018
ENSMUSG00000066568.12	Lsm14a	chr7	-	34357765	34357942	34357433	34357496	34365614	34365737	5055	1177, 1236, 1318	15, 19, 9	1418, 1458	1, 1	276	99	2.27404e-06	0.000153693	0.966,0.959,0.981	0.998,0.998	-0.029
ENSMUSG00000032178.14	Ilf3	chr9	+	21388111	21388150	21387699	21387797	21388523	21388753	25970	290, 327, 306	121, 101, 145	263, 306	203, 223	138	99	2.30796e-06	0.00015574	0.632,0.699,0.602	0.482,0.496	0.155
ENSMUSG00000019889.10	Ptprk	chr10	+	28562106	28562142	28560004	28560165	28566494	28566679	8626	8, 17, 11	48, 52, 31	4, 2	78, 58	135	99	2.37661e-06	0.000159868	0.109,0.193,0.206	0.036,0.025	0.139
ENSMUSG00000019795.17	Pcmt1	chr10	-	7648466	7648660	7647589	7647621	7649050	7649155	12832	15, 4, 15	188, 169, 168	22, 35	135, 153	293	99	2.37641e-06	0.000159868	0.026,0.008,0.029	0.052,0.072	-0.041
ENSMUSG00000026743.16	Mllt10	chr2	+	18171042	18171075	18170250	18170298	18186217	18186396	29449	87, 83, 89	21, 28, 13	113, 107	3, 9	132	99	2.38827e-06	0.0001604	0.757,0.69,0.837	0.966,0.899	-0.171
ENSMUSG00000025950.16	Idh1	chr1	-	65179762	65179815	65175230	65175368	65181627	65181698	157	4, 5, 4	5, 2, 7	0, 0	9, 6	152	99	2.41228e-06	0.000161759	0.343,0.62,0.271	0.0,0.0	0.411
ENSMUSG00000055862.7	Izumo4	chr10	+	80704620	80704713	80704417	80704435	80705063	80705133	21147	0, 1, 1	2, 2, 0	6, 5	0, 0	192	99	2.43081e-06	0.000162746	0.0,0.205,1.0	1.0,1.0	-0.598
ENSMUSG00000004364.14	Cul3	chr1	-	80321784	80321930	80304079	80304193	80322858	80323056	5304	23, 19, 8	143, 138, 137	2, 3	125, 128	245	99	2.43629e-06	0.000162858	0.061,0.053,0.023	0.006,0.009	0.038
ENSMUSG00000038482.11	Tfdp1	chr8	+	13370168	13370274	13369458	13369580	13370480	13370646	41377	48, 57, 46	440, 429, 328	24, 30	503, 500	205	99	2.45535e-06	0.000163877	0.05,0.06,0.063	0.023,0.028	0.032
ENSMUSG00000032519.11	Slc25a38	chr9	+	120119882	120119955	120117452	120117537	120120256	120120280	21225	30, 22, 33	43, 75, 44	45, 33	26, 15	172	99	2.46551e-06	0.000164298	0.287,0.144,0.302	0.499,0.559	-0.285
ENSMUSG00000026594.14	Ralgps2	chr1	-	156821386	156821464	156818895	156819918	156823990	156824045	50651	29, 25, 33	15, 32, 25	87, 67	18, 13	177	99	2.51775e-06	0.000167518	0.52,0.304,0.425	0.73,0.742	-0.32
ENSMUSG00000021131.14	Erh	chr12	-	80642788	80642845	80640956	80641044	80643763	80643832	49794	244, 363, 268	880, 1035, 942	188, 238	1155, 1213	156	99	2.5335e-06	0.000168305	0.15,0.182,0.153	0.094,0.111	0.059
ENSMUSG00000046897.17	Zfp740	chr15	+	102205228	102205305	102204570	102205086	102207770	102207920	39186	74, 74, 83	27, 31, 25	147, 139	17, 18	176	99	2.53951e-06	0.000168442	0.607,0.573,0.651	0.829,0.813	-0.211
ENSMUSG00000026708.16	Cenpl	chr1	+	161079867	161080010	161078228	161078480	161082907	161083450	37113	8, 10, 10	33, 41, 46	1, 1	41, 56	242	99	2.59331e-06	0.000171745	0.09,0.091,0.082	0.01,0.007	0.079
ENSMUSG00000042133.16	Ppig	chr2	+	69731490	69731580	69722902	69722957	69732196	69732274	30968	14, 26, 26	14, 13, 13	28, 34	3, 2	189	99	2.60921e-06	0.000172531	0.344,0.512,0.512	0.83,0.899	-0.409
ENSMUSG00000060152.14	Pop5	chr5	+	115238134	115238277	115237823	115238069	115240161	115240311	5859	307, 263, 350	10, 14, 2	519, 480	2, 1	242	99	2.62093e-06	0.000173038	0.926,0.885,0.986	0.991,0.995	-0.061
ENSMUSG00000062949.13	Atp11c	chrX	-	60293606	60293657	60292318	60292383	60295188	60295292	18990	23, 17, 19	0, 0, 0	33, 18	5, 4	150	99	2.64655e-06	0.00017446	1.0,1.0,1.0	0.813,0.748	0.22
ENSMUSG00000024350.6	Dnajc18	chr18	-	35702411	35702505	35700803	35700990	35703025	35703112	1789	36, 54, 35	28, 26, 17	18, 40	67, 56	193	99	2.66346e-06	0.000175305	0.397,0.516,0.514	0.121,0.268	0.281
ENSMUSG00000022378.14	Fam49b	chr15	-	63957584	63957667	63956599	63956682	63970929	63970968	1720	58, 63, 49	123, 109, 140	35, 35	173, 184	182	99	2.66898e-06	0.000175398	0.204,0.239,0.16	0.099,0.094	0.104
ENSMUSG00000032376.12	Usp3	chr9	-	66542512	66542613	66540061	66540175	66543945	66544028	13862	46, 46, 55	8, 15, 3	91, 98	3, 0	200	99	2.68362e-06	0.00017609	0.74,0.603,0.901	0.938,1.0	-0.221
ENSMUSG00000027620.16	Rbm39	chr2	-	156178879	156178952	156177160	156177385	156179176	156179240	34877	238, 248, 270	324, 378, 269	369, 411	298, 258	172	99	2.71603e-06	0.000177944	0.297,0.274,0.366	0.416,0.478	-0.135
ENSMUSG00000004980.16	Hnrnpa2b1	chr6	-	51467390	51467426	51467184	51467295	51469670	51469826	26161	222, 231, 229	2621, 3028, 2623	104, 117	2235, 2457	135	99	2.75665e-06	0.000180329	0.058,0.053,0.06	0.033,0.034	0.023
ENSMUSG00000041958.10	Pigs	chr11	+	78328731	78328871	78328414	78328508	78328974	78329086	13866	229, 252, 278	10, 11, 11	416, 419	1, 5	239	99	2.7713e-06	0.00018101	0.905,0.905,0.913	0.994,0.972	-0.075
ENSMUSG00000032560.14	Dnajc13	chr9	-	104160478	104160622	104156813	104156913	104162272	104162413	16344	352, 354, 338	3, 3, 3	289, 313	17, 9	243	99	2.82211e-06	0.000184048	0.98,0.98,0.979	0.874,0.934	0.076
ENSMUSG00000034908.16	Sidt2	chr9	-	45946505	45946568	45945665	45945784	45946744	45946816	8135	27, 26, 20	41, 41, 44	11, 21	91, 87	162	99	2.84647e-06	0.000185354	0.287,0.279,0.217	0.069,0.129	0.162
ENSMUSG00000041415.10	Dicer1	chr12	-	104737768	104737866	104731799	104731987	104738782	104738837	1019	83, 82, 77	3, 13, 4	74, 87	0, 0	197	99	2.89293e-06	0.000188093	0.933,0.76,0.906	1.0,1.0	-0.134
ENSMUSG00000037012.18	Hk1	chr10	-	62291974	62292043	62290159	62290393	62292313	62292469	35410	23, 13, 25	149, 115, 147	19, 17	367, 370	168	99	2.9435e-06	0.000191091	0.083,0.062,0.091	0.03,0.026	0.051
ENSMUSG00000029528.19	Pxn	chr5	+	115548281	115549112	115546812	115546948	115550120	115550387	48576	30, 19, 17	6, 6, 5	7, 11	0, 0	930	99	2.95592e-06	0.000191606	0.347,0.252,0.266	1.0,1.0	-0.712
ENSMUSG00000031586.17	Rbpms	chr8	-	33789391	33789495	33782643	33784186	33795081	33795150	28475	142, 119, 199	138, 147, 149	409, 412	190, 217	203	99	2.98507e-06	0.000193203	0.334,0.283,0.394	0.512,0.481	-0.159
ENSMUSG00000020190.13	Mknk2	chr10	-	80667612	80667656	80665326	80667332	80667965	80668130	6449	149, 142, 158	3, 5, 3	178, 158	25, 11	143	99	3.01847e-06	0.00019507	0.972,0.952,0.973	0.831,0.909	0.096
ENSMUSG00000039128.13	Cdc123	chr2	-	5810795	5810844	5798360	5798489	5823101	5823197	28601	1, 6, 2	0, 0, 1	0, 1	1, 2	148	99	3.03024e-06	0.000195535	1.0,1.0,0.572	0.0,0.251	0.732
ENSMUSG00000021268.17	Meg3	chr12	+	109546429	109546542	109544947	109545041	109549478	109549552	18484	310, 257, 314	5, 12, 9	621, 605	5, 0	212	99	3.0441e-06	0.000196134	0.967,0.909,0.942	0.983,1.0	-0.052
ENSMUSG00000003435.9	Supt5	chr7	-	28330017	28330029	28329582	28329652	28330579	28330645	28739	513, 493, 440	19, 25, 25	409, 369	51, 38	111	99	3.14389e-06	0.000202258	0.96,0.946,0.94	0.877,0.896	0.062
ENSMUSG00000016356.18	Col20a1	chr2	+	181007566	181007725	181007125	181007235	181007795	181007873	6626	17, 6, 23	6, 1, 2	40, 48	0, 0	258	99	3.17991e-06	0.000204269	0.521,0.697,0.815	1.0,1.0	-0.322
ENSMUSG00000051586.17	Mical3	chr6	-	121019695	121019779	121008994	121009181	121021182	121021353	30617	12, 11, 19	69, 73, 85	2, 9	115, 153	183	99	3.31263e-06	0.000212475	0.086,0.075,0.108	0.009,0.031	0.07
ENSMUSG00000002043.17	Trappc6a	chr7	+	19515006	19515090	19514421	19514539	19515203	19515297	24856	199, 168, 158	15, 11, 16	566, 624	16, 11	183	99	3.33042e-06	0.000213296	0.878,0.892,0.842	0.95,0.968	-0.088
ENSMUSG00000002748.7	Baz1b	chr5	+	135216589	135218294	135210740	135210938	135221957	135222096	41217	2484, 2898, 2277	8, 9, 10	1971, 2159	24, 22	1804	99	3.33872e-06	0.000213509	0.945,0.946,0.926	0.818,0.843	0.109
ENSMUSG00000034243.17	Golgb1	chr16	+	36900457	36900573	36898504	36898907	36904552	36904667	27023	71, 65, 66	1, 1, 1	94, 104	16, 6	215	99	3.37224e-06	0.00021533	0.97,0.968,0.968	0.73,0.889	0.159
ENSMUSG00000055897.13	Ppp4r1l-ps	chr2	-	173599589	173599687	173594975	173597187	173608732	173608879	4751	27, 30, 33	10, 12, 18	71, 66	7, 6	197	99	3.39477e-06	0.000216445	0.576,0.557,0.48	0.836,0.847	-0.304
ENSMUSG00000020717.19	Pecam1	chr11	-	106671741	106671798	106654217	106655162	106679548	106679611	42671	50, 47, 48	74, 83, 63	69, 115	49, 71	156	99	3.40476e-06	0.00021676	0.3,0.264,0.326	0.472,0.507	-0.193
ENSMUSG00000042079.13	Hnrnpf	chr6	+	117907148	117907208	117906789	117906839	117917469	117917598	29775	135, 134, 148	729, 770, 697	122, 118	1081, 1181	159	99	3.49158e-06	0.000221957	0.103,0.098,0.117	0.066,0.059	0.043
ENSMUSG00000003778.14	Brd8	chr18	-	34608417	34608627	34607774	34608055	34609804	34609949	24946	435, 454, 435	29, 27, 14	577, 592	6, 13	309	99	3.49912e-06	0.000222106	0.828,0.843,0.909	0.969,0.936	-0.093
ENSMUSG00000042439.13	Zfp532	chr18	+	65582726	65582809	65581086	65581148	65582896	65583006	13	3, 0, 0	0, 2, 2	2, 2	0, 0	182	99	3.57905e-06	0.000226843	1.0,0.0,0.0	1.0,1.0	-0.667
ENSMUSG00000032407.14	U2surp	chr9	-	95500687	95500819	95495834	95495933	95502539	95502584	14806	541, 507, 604	31, 43, 31	507, 560	9, 15	231	99	3.58799e-06	0.000227073	0.882,0.835,0.893	0.96,0.941	-0.08
ENSMUSG00000024302.16	Dtna	chr18	+	23535161	23535229	23497478	23497703	23545685	23545725	29390	7, 12, 5	0, 0, 0	8, 9	2, 4	167	99	3.61703e-06	0.000228573	1.0,1.0,1.0	0.703,0.572	0.363
ENSMUSG00000052934.14	Fbxo31	chr8	-	121564637	121564724	121560385	121560462	121566274	121566346	29737	10, 16, 11	110, 105, 113	3, 3	145, 155	186	99	3.72131e-06	0.000234816	0.046,0.075,0.049	0.011,0.01	0.046
ENSMUSG00000038369.14	Ncoa6	chr2	-	155405474	155408450	155399654	155399691	155411524	155411646	20108	792, 830, 687	1, 0, 0	398, 442	9, 1	3075	99	3.80674e-06	0.000239853	0.962,1.0,1.0	0.587,0.934	0.227
ENSMUSG00000002043.17	Trappc6a	chr7	+	19515024	19515090	19514421	19514539	19515203	19515297	24857	74, 69, 59	15, 11, 16	228, 246	16, 11	165	99	3.83656e-06	0.000241022	0.747,0.79,0.689	0.895,0.931	-0.171
ENSMUSG00000086316.8	Nbdy	chrX	+	153728861	153728939	153725704	153725841	153741039	153741084	25164	125, 113, 96	24, 20, 20	117, 112	66, 46	177	99	3.83195e-06	0.000241022	0.744,0.76,0.729	0.498,0.577	0.207
ENSMUSG00000022487.14	Gtsf1	chr15	-	103430176	103430257	103428339	103428384	103430355	103430379	15052	3, 10, 15	36, 27, 33	29, 37	24, 35	180	99	3.93131e-06	0.000246612	0.044,0.169,0.2	0.399,0.368	-0.246
ENSMUSG00000030654.9	Arl6ip1	chr7	-	118128895	118129068	118126395	118126515	118129468	118129560	8565	8, 17, 8	6, 4, 1	2, 4	0, 0	272	99	3.93885e-06	0.000246723	0.327,0.607,0.744	1.0,1.0	-0.441
ENSMUSG00000057147.13	Dph6	chr2	-	114523043	114523138	114519668	114519799	114535524	114535586	9482	87, 99, 99	5, 8, 4	144, 129	0, 0	194	99	3.96549e-06	0.000247874	0.899,0.863,0.927	1.0,1.0	-0.104
ENSMUSG00000037243.17	Zfp692	chr11	+	58310255	58310333	58309953	58310172	58311455	58311570	26023	14, 12, 10	5, 6, 1	34, 36	0, 1	177	99	3.96881e-06	0.000247874	0.61,0.528,0.848	1.0,0.953	-0.315
ENSMUSG00000030279.15	C2cd5	chr6	-	143019327	143019429	143017882	143018073	143020323	143020374	11302	155, 144, 190	3, 10, 9	228, 282	1, 1	201	99	4.01909e-06	0.000250648	0.962,0.876,0.912	0.991,0.993	-0.075
ENSMUSG00000074247.10	Dda1	chr8	+	71472194	71472246	71472036	71472117	71473774	71473836	35840	417, 383, 395	29, 32, 25	569, 493	19, 8	151	99	4.08196e-06	0.000254198	0.904,0.887,0.912	0.952,0.976	-0.063
ENSMUSG00000021196.14	Pfkp	chr13	-	6593100	6593164	6588488	6588653	6594962	6595036	19093	1, 3, 2	0, 1, 0	4, 2	2, 3	163	99	4.0922e-06	0.000254466	1.0,0.646,1.0	0.548,0.288	0.464
ENSMUSG00000020898.18	Ctc1	chr11	+	69022708	69022920	69021029	69022614	69024161	69024306	33800	290, 273, 295	13, 26, 12	442, 442	7, 6	311	99	4.11719e-06	0.000255648	0.877,0.77,0.887	0.953,0.959	-0.111
ENSMUSG00000014668.15	Chfr	chr5	+	110140116	110140189	110136050	110136194	110140353	110140453	21603	29, 16, 32	91, 102, 89	78, 70	123, 106	172	99	4.13954e-06	0.000256663	0.155,0.083,0.171	0.267,0.275	-0.135
ENSMUSG00000021495.10	Fam193b	chr13	-	55564519	55564580	55555982	55556225	55570774	55571100	13192	36, 48, 44	8, 11, 14	106, 105	4, 7	160	99	4.19184e-06	0.00025953	0.736,0.73,0.66	0.943,0.903	-0.214
ENSMUSG00000026196.7	Bard1	chr1	-	71067107	71067188	71065478	71065651	71074542	71075480	37472	101, 78, 73	1, 0, 0	91, 91	10, 3	180	99	4.26496e-06	0.000263317	0.982,1.0,1.0	0.833,0.943	0.106
ENSMUSG00000032648.14	Pygm	chr19	+	6386023	6386127	6385865	6385944	6386373	6386505	46020	4, 3, 2	3, 2, 1	8, 13	0, 0	203	99	4.26531e-06	0.000263317	0.394,0.422,0.494	1.0,1.0	-0.563
ENSMUSG00000018761.14	Mpdu1	chr11	-	69657935	69658021	69657724	69657843	69658565	69658698	31474	300, 321, 306	25, 34, 17	585, 598	16, 19	185	99	4.31142e-06	0.000265733	0.865,0.835,0.906	0.951,0.944	-0.079
ENSMUSG00000019978.16	Epb41l2	chr10	+	25501577	25501631	25495444	25495591	25501823	25501911	43102	47, 47, 52	13, 19, 12	104, 90	4, 9	153	99	4.32308e-06	0.000265733	0.701,0.615,0.737	0.944,0.866	-0.221
ENSMUSG00000118346.1	Tmem179b	chr19	-	8773289	8773424	8773027	8773106	8774334	8774467	51450	116, 178, 139	13, 11, 5	247, 240	2, 3	234	99	4.31834e-06	0.000265733	0.791,0.873,0.922	0.981,0.971	-0.114
ENSMUSG00000023015.14	Racgap1	chr15	-	99643421	99643523	99642882	99642971	99651506	99651612	6538	32, 42, 63	112, 95, 103	90, 109	106, 96	201	99	4.36361e-06	0.000267839	0.123,0.179,0.232	0.295,0.359	-0.149
ENSMUSG00000020448.16	Rnf185	chr11	-	3428883	3428902	3426565	3426678	3432399	3432620	39519	73, 77, 74	5, 17, 6	67, 90	2, 0	118	99	4.45109e-06	0.000272817	0.925,0.792,0.912	0.966,1.0	-0.107
ENSMUSG00000043251.6	Exoc3l	chr8	-	105295259	105295435	105294964	105295184	105295625	105295706	14390	16, 25, 32	1, 6, 4	35, 43	0, 0	275	99	4.49511e-06	0.000274337	0.852,0.6,0.742	1.0,1.0	-0.269
ENSMUSG00000058835.14	Abi1	chr2	-	22950183	22950270	22946575	22946761	22957017	22957118	34096	104, 93, 73	5, 9, 3	134, 106	0, 0	186	99	4.4936e-06	0.000274337	0.917,0.846,0.928	1.0,1.0	-0.103
ENSMUSG00000021870.17	Slmap	chr14	-	26459903	26459954	26442574	26442634	26460041	26460185	34128	41, 47, 46	69, 83, 57	51, 72	36, 39	150	99	4.48916e-06	0.000274337	0.282,0.272,0.348	0.483,0.549	-0.215
ENSMUSG00000013593.12	Ndufs2	chr1	-	171238514	171238592	171237944	171238372	171238709	171238897	38346	809, 846, 847	19, 17, 16	1137, 1139	8, 4	177	99	4.51295e-06	0.000275033	0.96,0.965,0.967	0.988,0.994	-0.027
ENSMUSG00000021666.16	Gfm2	chr13	+	97160086	97160167	97155420	97155600	97161018	97161167	8619	121, 99, 121	4, 5, 10	151, 206	33, 31	180	99	4.55261e-06	0.000277055	0.943,0.916,0.869	0.716,0.785	0.159
ENSMUSG00000023707.13	Ogfod2	chr5	+	124114064	124114192	124113428	124113528	124114387	124114645	32182	32, 30, 31	6, 3, 2	67, 67	0, 0	227	99	4.57244e-06	0.000277866	0.699,0.813,0.871	1.0,1.0	-0.206
ENSMUSG00000020485.14	Supt4a	chr11	+	87740504	87740646	87738166	87738273	87742795	87742851	45244	29, 28, 45	323, 368, 363	60, 54	254, 285	241	99	4.62519e-06	0.000280673	0.036,0.03,0.048	0.088,0.072	-0.042
ENSMUSG00000021000.17	Mia2	chr12	+	59176330	59176459	59174105	59174188	59179849	59180008	38589	225, 248, 174	1, 2, 2	150, 238	11, 8	228	99	4.69291e-06	0.00028438	0.99,0.982,0.974	0.856,0.928	0.09
ENSMUSG00000026074.15	Map4k4	chr1	+	40001429	40001591	40000530	40000749	40003762	40003987	12094	36, 22, 62	6, 5, 10	207, 209	2, 10	261	99	4.70002e-06	0.000284408	0.695,0.625,0.702	0.975,0.888	-0.258
ENSMUSG00000003452.15	Bicd1	chr6	+	149550349	149550425	149518905	149519113	149556643	149556731	44460	8, 6, 3	6, 5, 5	2, 2	0, 0	175	99	4.71398e-06	0.000284849	0.43,0.404,0.253	1.0,1.0	-0.638
ENSMUSG00000032997.16	Chpf	chr1	-	75478269	75478412	75477244	75477818	75478791	75479114	16628	13, 18, 7	13, 19, 14	1, 7	32, 29	242	99	4.7237e-06	0.000285034	0.29,0.279,0.17	0.013,0.09	0.195
ENSMUSG00000028070.7	Naxe	chr3	-	88057723	88057837	88056985	88057133	88057920	88058031	32369	375, 334, 411	8, 13, 6	791, 847	4, 2	213	99	4.77576e-06	0.000287076	0.956,0.923,0.97	0.989,0.995	-0.042
ENSMUSG00000019969.14	Psen1	chr12	+	83699354	83699421	83688151	83688293	83699600	83699651	48930	63, 46, 46	5, 11, 3	93, 99	2, 0	166	99	4.76458e-06	0.000287076	0.883,0.714,0.901	0.965,1.0	-0.15
ENSMUSG00000025925.14	Terf1	chr1	+	15833400	15833489	15831506	15831566	15838181	15838288	50912	1034, 955, 1074	19, 19, 13	1459, 1551	6, 6	188	99	4.77767e-06	0.000287076	0.966,0.964,0.978	0.992,0.993	-0.023
ENSMUSG00000038416.15	Cdc16	chr8	+	13758047	13758305	13757676	13757854	13758997	13759052	30425	29, 37, 27	136, 135, 142	26, 15	226, 258	357	99	4.84568e-06	0.000289941	0.056,0.071,0.05	0.031,0.016	0.035
ENSMUSG00000029063.16	Nadk	chr4	+	155576727	155576782	155563907	155563979	155576992	155577197	33150	25, 31, 31	130, 144, 138	16, 15	218, 197	154	99	4.83252e-06	0.000289941	0.11,0.122,0.126	0.045,0.047	0.073
ENSMUSG00000021870.17	Slmap	chr14	-	26459903	26459954	26459409	26459460	26460041	26460185	34130	92, 76, 76	8, 11, 9	85, 116	1, 2	150	99	4.84541e-06	0.000289941	0.884,0.82,0.848	0.982,0.975	-0.128
ENSMUSG00000036309.14	Skp1a	chr11	+	52242404	52242474	52238250	52238350	52242586	52242660	3202	0, 1, 0	1, 1, 3	1, 3	0, 1	169	99	4.85586e-06	0.000290144	0.0,0.369,0.0	1.0,0.637	-0.696
ENSMUSG00000054723.6	Vmac	chr17	-	56716633	56716800	56715701	56715817	56717597	56717685	22336	45, 63, 64	8, 12, 13	131, 123	7, 3	266	99	4.90034e-06	0.000292394	0.677,0.661,0.647	0.874,0.938	-0.244
ENSMUSG00000032366.15	Tpm1	chr9	-	67032465	67032541	67031950	67032026	67032793	67032864	51754	109, 121, 85	109, 93, 119	206, 180	361, 464	175	99	4.98634e-06	0.000297111	0.361,0.424,0.288	0.244,0.18	0.146
ENSMUSG00000056050.13	Mia3	chr1	-	183330796	183330934	183329922	183329991	183331091	183331192	9969	195, 207, 198	13, 22, 22	267, 271	6, 8	237	99	5.03422e-06	0.000299546	0.862,0.797,0.79	0.949,0.934	-0.125
ENSMUSG00000002393.14	Nr2f6	chr8	-	71378388	71378556	71375818	71376273	71380990	71381177	5153	61, 53, 64	1, 0, 0	94, 77	8, 4	267	99	5.2666e-06	0.000312938	0.958,1.0,1.0	0.813,0.877	0.141
ENSMUSG00000059208.15	Hnrnpm	chr17	-	33666493	33666529	33665491	33665645	33666646	33666685	49078	983, 1033, 996	39, 36, 25	892, 1052	6, 17	135	99	5.31681e-06	0.000315484	0.949,0.955,0.967	0.991,0.978	-0.027
ENSMUSG00000028109.14	Hormad1	chr3	+	95585534	95585589	95585139	95585214	95587380	95587596	51935	8, 1, 7	90, 77, 91	16, 19	69, 73	154	99	5.47659e-06	0.000324514	0.054,0.008,0.047	0.13,0.143	-0.1
ENSMUSG00000035967.15	Ints6l	chrX	+	56494132	56494243	56493038	56493133	56496515	56496734	39643	43, 34, 41	7, 1, 1	33, 33	18, 12	210	99	5.55219e-06	0.000328539	0.743,0.941,0.951	0.464,0.565	0.364
ENSMUSG00000017421.18	Zfp207	chr11	+	80389773	80389821	80389254	80389330	80391330	80391401	29495	440, 498, 415	24, 30, 22	345, 365	4, 7	147	99	5.60582e-06	0.000331255	0.925,0.918,0.927	0.983,0.972	-0.054
ENSMUSG00000042508.16	Dmtf1	chr5	-	9148899	9149022	9139817	9140480	9150375	9150492	8820	199, 146, 177	19, 17, 9	226, 242	5, 4	222	99	5.66431e-06	0.000334249	0.824,0.793,0.898	0.953,0.964	-0.12
ENSMUSG00000024493.9	Lars	chr18	-	42250828	42250909	42245939	42246077	42257069	42257194	50902	182, 157, 178	1, 0, 0	207, 237	13, 4	180	99	5.68151e-06	0.000334802	0.99,1.0,1.0	0.898,0.97	0.063
ENSMUSG00000034343.14	Ube2f	chr1	+	91253759	91253827	91250310	91250437	91254259	91254393	3362	19, 20, 18	38, 67, 51	5, 12	81, 90	167	99	5.80225e-06	0.00034083	0.229,0.15,0.173	0.035,0.073	0.13
ENSMUSG00000034252.14	Senp6	chr9	+	80098885	80098906	80093536	80093641	80103693	80103764	40090	41, 31, 62	52, 77, 45	94, 110	38, 37	120	99	5.79558e-06	0.00034083	0.394,0.249,0.532	0.671,0.71	-0.299
ENSMUSG00000041491.8	Cep78	chr19	-	15969071	15969200	15962371	15962449	15970532	15970578	49703	149, 150, 141	2, 10, 6	200, 194	0, 0	228	99	5.8077e-06	0.00034083	0.97,0.867,0.911	1.0,1.0	-0.084
ENSMUSG00000000326.13	Comt	chr16	-	18424303	18424360	18411689	18411957	18426355	18426604	34139	51, 53, 78	15, 6, 11	46, 83	53, 44	156	99	5.83463e-06	0.000341941	0.683,0.849,0.818	0.355,0.545	0.333
ENSMUSG00000026577.13	Blzf1	chr1	-	164303847	164303924	164302283	164302720	164306438	164306516	6789	6, 8, 6	107, 147, 126	20, 14	79, 90	176	99	5.97036e-06	0.000349385	0.031,0.03,0.026	0.125,0.08	-0.074
ENSMUSG00000029657.15	Hsph1	chr5	-	149632291	149632410	149632097	149632174	149633829	149633887	48563	37, 44, 32	255, 243, 167	24, 31	63, 55	218	99	5.97798e-06	0.000349385	0.062,0.076,0.08	0.147,0.204	-0.103
ENSMUSG00000014856.12	Tmem208	chr8	+	105328607	105328692	105328321	105328458	105328771	105329055	43219	163, 190, 185	11, 13, 13	237, 221	4, 2	184	99	6.10185e-06	0.000356138	0.889,0.887,0.884	0.97,0.983	-0.09
ENSMUSG00000002393.14	Nr2f6	chr8	-	71378388	71378527	71375751	71376273	71380990	71381090	5152	59, 53, 64	1, 0, 0	89, 76	8, 4	238	99	6.17466e-06	0.000359897	0.961,1.0,1.0	0.822,0.888	0.132
ENSMUSG00000045962.16	Wnk1	chr6	-	119952684	119952969	119951897	119951995	119956070	119956196	52204	918, 859, 878	41, 36, 47	1127, 1108	91, 111	384	99	6.18826e-06	0.000360199	0.852,0.86,0.828	0.762,0.72	0.106
ENSMUSG00000006728.12	Cdk4	chr10	+	127064219	127064453	127063533	127063759	127064584	127064630	24859	2979, 3832, 3078	23, 50, 21	3975, 4243	8, 21	333	99	6.29571e-06	0.000365955	0.975,0.958,0.978	0.993,0.984	-0.018
ENSMUSG00000022708.16	Zbtb20	chr16	+	43193464	43193538	43024937	43024987	43302568	43302615	44826	0, 0, 1	1, 2, 0	1, 1	0, 0	173	99	6.3781e-06	0.000370242	0.0,0.0,1.0	1.0,1.0	-0.667
ENSMUSG00000021488.8	Nsd1	chr13	+	55277273	55277427	55276522	55276641	55277531	55277590	18266	15, 24, 23	91, 98, 115	46, 43	72, 101	253	99	6.50747e-06	0.000377239	0.061,0.087,0.073	0.2,0.143	-0.098
ENSMUSG00000038679.16	Trps1	chr15	-	50765504	50765537	50664686	50664809	50822104	50822708	47015	3, 5, 5	11, 9, 8	0, 0	14, 10	132	99	6.92593e-06	0.000400954	0.17,0.294,0.319	0.0,0.0	0.261
ENSMUSG00000028898.15	Trnau1ap	chr4	-	132321688	132321810	132314312	132314367	132325207	132325260	28812	235, 207, 255	20, 18, 11	410, 444	8, 9	221	99	7.02606e-06	0.000406201	0.84,0.837,0.912	0.958,0.957	-0.095
ENSMUSG00000031819.13	Emc8	chr8	-	120660493	120660670	120659004	120659074	120660783	120660860	11698	27, 41, 32	203, 224, 178	41, 54	117, 132	276	99	7.20285e-06	0.00041586	0.046,0.062,0.061	0.112,0.128	-0.064
ENSMUSG00000027709.9	Mccc1	chr3	-	35997524	35997571	35995780	35995917	36000480	36000609	51820	83, 101, 88	1, 2, 1	87, 85	9, 8	146	99	7.22865e-06	0.000416787	0.983,0.972,0.984	0.868,0.878	0.107
ENSMUSG00000027652.15	Ralgapb	chr2	+	158462070	158462258	158456450	158456602	158464071	158464178	2867	121, 151, 125	2, 13, 2	195, 164	0, 0	287	99	7.3158e-06	0.000421245	0.954,0.8,0.956	1.0,1.0	-0.097
ENSMUSG00000036817.14	Sun1	chr5	+	139210193	139210327	139200684	139200699	139223593	139223785	14609	5, 1, 5	0, 0, 0	6, 8	2, 3	233	99	7.38978e-06	0.000424932	1.0,1.0,1.0	0.56,0.531	0.454
ENSMUSG00000030733.10	Sh2b1	chr7	-	126473478	126473615	126472072	126473094	126474995	126475090	47426	25, 47, 44	42, 37, 34	19, 15	70, 42	236	99	7.45984e-06	0.000428385	0.2,0.348,0.352	0.102,0.13	0.184
ENSMUSG00000022434.8	Fam118a	chr15	+	85038771	85038964	85037201	85037244	85044779	85044841	16421	38, 42, 46	34, 51, 46	109, 113	31, 53	292	99	7.69105e-06	0.00044107	0.275,0.218,0.253	0.544,0.42	-0.233
ENSMUSG00000025915.14	Sgk3	chr1	+	9827012	9827119	9798142	9798246	9865130	9865348	1843	5, 2, 3	5, 1, 0	0, 0	6, 4	206	99	7.95417e-06	0.00045494	0.325,0.49,1.0	0.0,0.0	0.605
ENSMUSG00000020580.10	Rock2	chr12	+	16955669	16955681	16954906	16954967	16957225	16957305	40698	72, 55, 64	2, 2, 0	55, 65	6, 11	111	99	7.95319e-06	0.00045494	0.97,0.961,1.0	0.891,0.841	0.111
ENSMUSG00000054708.17	Ankrd24	chr10	+	81634666	81634753	81633698	81633755	81634864	81634985	50050	11, 14, 8	6, 1, 6	23, 35	1, 0	186	99	7.97901e-06	0.000455752	0.494,0.882,0.415	0.924,1.0	-0.365
ENSMUSG00000022756.17	Slc7a4	chr16	-	17576080	17576203	17574951	17575965	17583130	17583214	30349	0, 1, 1	1, 0, 3	4, 1	0, 0	222	99	8.14701e-06	0.000464727	0.0,1.0,0.129	1.0,1.0	-0.624
ENSMUSG00000045302.13	Preb	chr5	-	30955931	30956089	30955492	30955737	30956261	30956334	12910	180, 220, 177	9, 11, 8	269, 265	2, 2	257	99	8.24658e-06	0.000469781	0.885,0.885,0.895	0.981,0.981	-0.093
ENSMUSG00000055720.10	Ubl7	chr9	+	57911709	57911825	57910978	57911007	57912637	57912850	36059	34, 51, 48	11, 7, 10	82, 105	0, 6	215	99	8.38483e-06	0.000477021	0.587,0.77,0.688	1.0,0.89	-0.263
ENSMUSG00000032612.14	Usp4	chr9	+	108388276	108388380	108384806	108384956	108390979	108391068	20875	300, 328, 306	9, 8, 12	367, 382	1, 2	203	99	8.45167e-06	0.000480185	0.942,0.952,0.926	0.994,0.989	-0.052
ENSMUSG00000029422.15	Rsrc2	chr5	-	123742778	123742856	123740671	123740862	123743637	123743645	38717	127, 146, 116	297, 257, 319	67, 131	413, 400	177	99	8.5401e-06	0.000484566	0.193,0.241,0.169	0.083,0.155	0.082
ENSMUSG00000024663.20	Rab3il1	chr19	+	10028284	10028503	10027559	10027637	10030149	10030278	8643	12, 3, 21	1, 0, 0	53, 61	8, 12	318	99	8.63123e-06	0.000489088	0.789,1.0,1.0	0.673,0.613	0.287
ENSMUSG00000028019.9	Pdgfc	chr3	+	81131017	81131076	81037171	81037554	81141404	81141600	7810	1, 1, 0	10, 6, 4	6, 4	4, 5	158	99	8.91972e-06	0.000504095	0.059,0.095,0.0	0.485,0.334	-0.358
ENSMUSG00000040481.17	Bptf	chr11	-	107044491	107044665	107043632	107043825	107046999	107047343	8683	199, 155, 192	29, 58, 38	266, 278	18, 21	273	99	8.92816e-06	0.000504095	0.713,0.492,0.647	0.843,0.828	-0.218
ENSMUSG00000045302.13	Preb	chr5	-	30956261	30956334	30955042	30955737	30957887	30958061	12911	113, 111, 94	14, 16, 2	134, 143	4, 0	172	99	8.93142e-06	0.000504095	0.823,0.8,0.964	0.951,1.0	-0.113
ENSMUSG00000027282.17	Mtch2	chr2	+	90852839	90852866	90849597	90849704	90853050	90853113	25529	536, 497, 545	15, 27, 24	549, 516	42, 58	126	99	9.03026e-06	0.000509002	0.966,0.935,0.947	0.911,0.875	0.056
ENSMUSG00000019817.18	Plagl1	chr10	+	13105854	13105893	13090690	13091020	13116709	13116720	16577	4, 3, 5	0, 0, 0	2, 1	3, 1	138	99	9.09253e-06	0.000511838	1.0,1.0,1.0	0.324,0.418	0.629
ENSMUSG00000022553.16	Maf1	chr15	+	76351995	76352041	76351293	76351659	76352466	76352552	30637	8, 9, 11	34, 29, 28	3, 1	33, 58	145	99	9.23841e-06	0.000519366	0.138,0.175,0.211	0.058,0.012	0.14
ENSMUSG00000026623.16	Lpgat1	chr1	+	191718428	191718597	191717833	191718205	191719353	191719398	49679	19, 31, 17	5, 10, 7	13, 25	27, 28	268	99	9.3479e-06	0.000524832	0.584,0.534,0.473	0.151,0.248	0.331
ENSMUSG00000021302.10	Ggps1	chr13	-	14059318	14059450	14057795	14057888	14063205	14063413	45849	17, 16, 24	50, 56, 47	43, 40	37, 43	231	99	9.39542e-06	0.000526808	0.127,0.109,0.18	0.332,0.285	-0.17
ENSMUSG00000030792.8	Dkkl1	chr7	-	45211400	45211570	45210330	45210471	45211755	45212123	28060	182, 155, 227	8, 16, 10	409, 413	6, 5	269	99	9.43266e-06	0.000528204	0.893,0.781,0.893	0.962,0.968	-0.109
ENSMUSG00000015748.13	Prpf3	chr3	-	95849694	95849790	95848914	95849061	95851562	95851693	17468	24, 26, 21	259, 272, 245	30, 41	162, 154	195	99	9.64091e-06	0.000539004	0.045,0.046,0.042	0.086,0.119	-0.058
ENSMUSG00000031095.15	Cul4b	chrX	-	38542050	38542158	38540936	38541050	38543331	38543417	36049	1077, 946, 1074	18, 12, 7	1465, 1368	54, 30	207	99	9.66331e-06	0.000539004	0.966,0.974,0.987	0.928,0.956	0.034
ENSMUSG00000032657.15	Fam189b	chr3	+	89185733	89185833	89185433	89185609	89186778	89186848	37882	28, 27, 32	0, 0, 0	15, 31	2, 5	199	99	9.65262e-06	0.000539004	1.0,1.0,1.0	0.789,0.755	0.228
ENSMUSG00000024150.12	Mcfd2	chr17	-	87258749	87258881	87257927	87258089	87265834	87265895	3812	88, 71, 91	28, 24, 28	72, 88	65, 58	231	99	9.70681e-06	0.000540725	0.574,0.559,0.582	0.322,0.394	0.214
ENSMUSG00000040843.10	Tiprl	chr1	-	165229050	165229165	165228267	165228442	165236729	165236996	40349	0, 1, 1	1, 0, 3	2, 1	0, 0	214	99	9.79905e-06	0.000545153	0.0,1.0,0.134	1.0,1.0	-0.622
ENSMUSG00000021286.8	Zfyve21	chr12	+	111825578	111825632	111825016	111825108	111827542	111827685	23763	43, 51, 40	69, 47, 54	45, 68	161, 181	153	99	9.8329e-06	0.000546326	0.287,0.412,0.324	0.153,0.196	0.166
ENSMUSG00000029152.13	Ociad1	chr5	+	73310273	73310426	73306577	73306753	73313442	73313941	25226	1082, 1068, 1135	20, 13, 10	1625, 1585	4, 5	252	99	9.93312e-06	0.000550464	0.955,0.97,0.978	0.994,0.992	-0.025
ENSMUSG00000039254.16	Pomt1	chr2	+	32247536	32247629	32246014	32246110	32248614	32248691	36977	46, 44, 47	0, 1, 0	72, 76	3, 10	192	99	9.92445e-06	0.000550464	1.0,0.958,1.0	0.925,0.797	0.125
ENSMUSG00000069495.12	Epc2	chr2	+	49532043	49532235	49530010	49530143	49535254	49535344	25705	127, 138, 132	5, 16, 3	123, 108	0, 1	291	99	9.94804e-06	0.000550578	0.896,0.746,0.937	1.0,0.974	-0.127
ENSMUSG00000078427.3	Sarnp	chr10	+	128851737	128851932	128851156	128851182	128853182	128853251	21218	6, 6, 20	642, 576, 562	34, 44	623, 605	294	99	1.00322e-05	0.00055452	0.003,0.003,0.012	0.018,0.024	-0.015
ENSMUSG00000028898.15	Trnau1ap	chr4	-	132321678	132321810	132314204	132314367	132325207	132325260	28810	258, 224, 272	20, 18, 11	435, 466	8, 9	231	99	1.00569e-05	0.000555168	0.847,0.842,0.914	0.959,0.957	-0.09
ENSMUSG00000040483.15	Xaf1	chr11	+	72306563	72306652	72303326	72303462	72308606	72308749	28795	42, 60, 55	45, 56, 53	41, 68	15, 24	188	99	1.00845e-05	0.000555971	0.33,0.361,0.353	0.59,0.599	-0.246
ENSMUSG00000041939.14	Mvk	chr5	+	114444651	114444689	114444268	114444363	114445387	114445479	16201	37, 33, 26	31, 38, 29	24, 24	72, 66	137	99	1.03494e-05	0.000569844	0.463,0.386,0.393	0.194,0.208	0.213
ENSMUSG00000042605.16	Atxn2	chr5	+	121785758	121785866	121785073	121785412	121786333	121786404	14421	163, 178, 152	1, 0, 0	161, 147	4, 9	207	99	1.03991e-05	0.000571843	0.987,1.0,1.0	0.951,0.887	0.077
ENSMUSG00000005656.9	Snx6	chr12	-	54783402	54783513	54770718	54770840	54784014	54784119	18249	687, 626, 641	4, 1, 5	762, 825	19, 14	210	99	1.05061e-05	0.000576984	0.988,0.997,0.984	0.95,0.965	0.032
ENSMUSG00000024317.15	Rnf138	chr18	+	21024408	21024516	21020887	21020999	21026085	21027535	36880	104, 152, 125	100, 70, 95	79, 107	185, 142	207	99	1.07327e-05	0.000588677	0.332,0.509,0.386	0.17,0.265	0.191
ENSMUSG00000001870.16	Ltbp1	chr17	+	75348743	75348869	75327196	75327322	75352686	75352830	38484	4, 9, 15	0, 0, 0	28, 28	2, 5	225	99	1.08917e-05	0.000596631	1.0,1.0,1.0	0.86,0.711	0.215
ENSMUSG00000021258.10	Ccnk	chr12	+	108182176	108182208	108179578	108179880	108186375	108186622	38400	244, 284, 248	15, 28, 22	240, 275	51, 47	131	99	1.09378e-05	0.00059839	0.925,0.885,0.895	0.781,0.816	0.103
ENSMUSG00000045302.13	Preb	chr5	-	30955929	30956089	30950852	30955737	30957887	30958087	12909	222, 223, 203	14, 16, 2	268, 250	4, 0	259	99	1.09773e-05	0.000599017	0.858,0.842,0.975	0.962,1.0	-0.089
ENSMUSG00000069855.9	Slc47a2	chr11	-	61329760	61329805	61328527	61328625	61336814	61336963	44612	0, 2, 2	2, 1, 2	7, 3	0, 0	144	99	1.09731e-05	0.000599017	0.0,0.579,0.407	1.0,1.0	-0.671
ENSMUSG00000029699.13	Ssc4d	chr5	-	135961888	135961966	135960210	135961208	135962199	135962327	20482	10, 18, 18	1, 5, 5	9, 24	0, 0	177	99	1.10033e-05	0.000599673	0.848,0.668,0.668	1.0,1.0	-0.272
ENSMUSG00000029217.16	Tec	chr5	-	72779420	72779486	72773208	72773885	72782002	72782175	27725	13, 25, 22	15, 11, 8	34, 25	3, 1	165	99	1.10354e-05	0.000600655	0.342,0.577,0.623	0.872,0.938	-0.391
ENSMUSG00000052395.17	Rft1	chr14	+	30663273	30663424	30663077	30663179	30666678	30666816	33893	2, 2, 4	25, 23, 31	18, 13	28, 34	250	99	1.11384e-05	0.000605495	0.031,0.033,0.049	0.203,0.132	-0.13
ENSMUSG00000072591.10	Fzd10os	chr5	-	128594207	128594910	128585271	128585406	128600536	128600693	1820	6, 12, 7	0, 0, 0	11, 32	4, 1	802	99	1.15645e-05	0.000627856	1.0,1.0,1.0	0.253,0.798	0.474
ENSMUSG00000066037.14	Hnrnpr	chr4	+	136314086	136314255	136311590	136311747	136316360	136316479	33515	218, 206, 227	7, 21, 12	175, 209	4, 0	268	99	1.16244e-05	0.000630313	0.92,0.784,0.875	0.942,1.0	-0.111
ENSMUSG00000040811.15	Eml2	chr7	+	19201829	19201927	19201564	19201653	19202508	19202596	32939	145, 110, 154	10, 8, 7	428, 474	7, 4	197	99	1.1646e-05	0.000630682	0.879,0.874,0.917	0.968,0.983	-0.086
ENSMUSG00000066037.14	Hnrnpr	chr4	+	136314089	136314255	136311684	136311747	136316360	136316423	33517	215, 207, 226	7, 21, 12	174, 207	4, 0	265	99	1.17773e-05	0.000636184	0.92,0.786,0.876	0.942,1.0	-0.11
ENSMUSG00000007610.15	Gtpbp3	chr8	+	71491065	71491209	71490334	71490537	71491424	71491590	40678	281, 354, 253	3, 0, 0	344, 369	7, 12	243	99	1.17738e-05	0.000636184	0.974,1.0,1.0	0.952,0.926	0.052
ENSMUSG00000071528.4	Atp5md	chr19	-	47084768	47084858	47083485	47083569	47085954	47086047	33141	31, 19, 32	805, 825, 695	52, 44	599, 648	189	99	1.21344e-05	0.000654643	0.02,0.012,0.024	0.043,0.034	-0.02
ENSMUSG00000022472.16	Desi1	chr15	-	81999229	81999412	81998109	81998232	81999504	81999614	26795	1, 4, 1	112, 94, 100	6, 17	97, 81	282	99	1.21665e-05	0.00065555	0.003,0.015,0.003	0.021,0.069	-0.038
ENSMUSG00000045983.16	Eif4g1	chr16	+	20674227	20674314	20672822	20672876	20675343	20675433	33599	438, 452, 427	6, 1, 4	526, 533	19, 15	186	99	1.21923e-05	0.000656112	0.975,0.996,0.983	0.936,0.95	0.042
ENSMUSG00000022779.16	Top3b	chr16	+	16883406	16883563	16882500	16882697	16885834	16885849	51783	217, 234, 220	0, 0, 0	222, 226	7, 6	256	99	1.24158e-05	0.000667305	1.0,1.0,1.0	0.925,0.936	0.069
ENSMUSG00000014786.8	Slc9a5	chr8	+	105357580	105357651	105357393	105357483	105358373	105358503	1619	14, 5, 16	1, 5, 10	66, 65	1, 2	170	99	1.2622e-05	0.000677532	0.891,0.368,0.482	0.975,0.95	-0.382
ENSMUSG00000039128.13	Cdc123	chr2	-	5810795	5810844	5798360	5798489	5833080	5833113	28602	3, 4, 1	1, 0, 0	4, 1	4, 1	148	99	1.2731e-05	0.000682529	0.667,1.0,1.0	0.401,0.401	0.488
ENSMUSG00000118423.1	Lrrc70	chr13	-	106836211	106836426	106833713	106834836	106842088	106842210	42005	2, 6, 3	1, 3, 7	17, 18	1, 1	314	99	1.27629e-05	0.00068338	0.387,0.387,0.119	0.843,0.85	-0.549
ENSMUSG00000028282.12	Casp8ap2	chr4	+	32643539	32646660	32634767	32634883	32648026	32648126	31260	2179, 2135, 2172	0, 0, 0	1815, 2182	12, 0	3220	99	1.27842e-05	0.000683666	1.0,1.0,1.0	0.823,1.0	0.089
ENSMUSG00000032295.15	Man2c1	chr9	+	57138853	57138969	57138396	57138520	57139068	57139154	6139	58, 36, 54	2, 20, 11	99, 126	2, 2	215	99	1.28274e-05	0.00068512	0.93,0.453,0.693	0.958,0.967	-0.27
ENSMUSG00000021546.18	Hnrnpk	chr13	-	58396187	58396259	58395264	58395687	58396826	58396899	33878	2463, 2582, 2358	90, 123, 87	2682, 2715	57, 61	171	99	1.30579e-05	0.00069645	0.941,0.924,0.94	0.965,0.963	-0.029
ENSMUSG00000031826.20	Usp10	chr8	+	119936530	119936588	119931848	119931917	119941112	119942138	51627	279, 241, 268	1, 4, 1	287, 297	12, 11	157	99	1.30721e-05	0.00069645	0.994,0.974,0.994	0.938,0.945	0.046
ENSMUSG00000035597.19	Prpf39	chr12	+	65043714	65043877	65043326	65043357	65044005	65044124	1047	33, 34, 46	28, 24, 30	71, 69	18, 17	262	99	1.31683e-05	0.000700705	0.308,0.349,0.367	0.598,0.605	-0.26
ENSMUSG00000035640.18	Cbarp	chr10	-	80136662	80136743	80136349	80136494	80136873	80136938	4304	11, 17, 18	4, 8, 6	21, 10	0, 1	180	99	1.33212e-05	0.000707958	0.602,0.539,0.623	1.0,0.846	-0.335
ENSMUSG00000027160.16	Ccdc34	chr2	+	110032331	110032439	110021881	110022014	110040573	110040717	13922	221, 208, 209	3, 0, 2	225, 200	10, 9	207	99	1.33877e-05	0.00071061	0.972,1.0,0.98	0.915,0.914	0.069
ENSMUSG00000039382.12	Wdr45	chrX	+	7723314	7723364	7722334	7722378	7723564	7723753	22127	2, 5, 1	1, 4, 0	0, 0	1, 4	149	99	1.35546e-05	0.000718577	0.571,0.454,1.0	0.0,0.0	0.675
ENSMUSG00000035762.11	Tmem161b	chr13	+	84251229	84251333	84222295	84222434	84257760	84257844	31854	108, 70, 85	15, 23, 6	143, 109	3, 4	203	99	1.37958e-05	0.000730462	0.778,0.597,0.874	0.959,0.93	-0.195
ENSMUSG00000029175.17	Slc35f6	chr5	+	30651001	30651378	30647940	30648098	30654747	30654820	46757	11, 9, 19	46, 45, 40	4, 2	54, 52	476	99	1.385e-05	0.000732421	0.047,0.04,0.09	0.015,0.008	0.048
ENSMUSG00000006728.12	Cdk4	chr10	+	127064201	127064453	127063603	127063759	127064584	127064720	24858	2121, 2727, 2186	23, 50, 21	2738, 2893	8, 21	351	99	1.397e-05	0.00073629	0.963,0.939,0.967	0.99,0.975	-0.026
ENSMUSG00000055720.10	Ubl7	chr9	+	57911716	57911825	57910978	57911007	57912637	57912850	36061	29, 48, 49	11, 7, 10	79, 96	0, 6	208	99	1.39748e-05	0.00073629	0.557,0.765,0.7	1.0,0.884	-0.268
ENSMUSG00000027829.15	Ccnl1	chr3	-	65955203	65955276	65951433	65951554	65956852	65956856	42649	70, 87, 98	56, 90, 43	125, 113	29, 31	172	99	1.39615e-05	0.00073629	0.418,0.357,0.567	0.713,0.677	-0.248
ENSMUSG00000082286.10	Pisd-ps1	chr11	+	3127130	3127219	3125935	3126058	3127478	3127644	45715	17, 15, 21	23, 26, 26	127, 107	68, 59	188	99	1.39996e-05	0.000736695	0.28,0.233,0.298	0.496,0.488	-0.222
ENSMUSG00000007610.15	Gtpbp3	chr8	+	71490894	71490967	71490334	71490537	71491424	71491590	40677	39, 28, 44	3, 0, 0	57, 61	7, 12	172	99	1.40702e-05	0.000739499	0.882,1.0,1.0	0.824,0.745	0.176
ENSMUSG00000078515.4	Ddi2	chr4	-	141689269	141689331	141677548	141685631	141692254	141692444	21134	240, 270, 283	9, 5, 2	211, 221	20, 12	161	99	1.4166e-05	0.00074362	0.943,0.971,0.989	0.866,0.919	0.075
ENSMUSG00000042216.13	Sgsm1	chr5	-	113277508	113277673	113276033	113276172	113279132	113279265	293	1, 0, 2	12, 7, 21	13, 10	32, 19	264	99	1.42706e-05	0.000748193	0.03,0.0,0.034	0.132,0.165	-0.127
ENSMUSG00000052584.10	Serp2	chr14	-	76549981	76550054	76539569	76540054	76556430	76556492	38915	10, 16, 17	1, 0, 0	6, 15	6, 2	172	99	1.43555e-05	0.000751724	0.852,1.0,1.0	0.365,0.812	0.362
ENSMUSG00000045962.16	Wnk1	chr6	-	119953770	119954232	119952684	119952969	119956070	119956196	52208	609, 644, 620	130, 128, 136	1030, 971	113, 131	561	99	1.4404e-05	0.000753341	0.453,0.47,0.446	0.617,0.567	-0.136
ENSMUSG00000041936.18	Agrn	chr4	-	156169545	156169557	156169219	156169336	156169769	156169881	6585	1, 1, 8	149, 107, 160	28, 18	288, 246	111	99	1.44299e-05	0.000753775	0.006,0.008,0.043	0.08,0.061	-0.052
ENSMUSG00000059439.15	Bcas3	chr11	+	85354593	85354661	85353166	85353233	85354887	85354975	30142	10, 5, 6	22, 19, 14	28, 17	15, 12	167	99	1.44488e-05	0.000753838	0.212,0.135,0.203	0.525,0.456	-0.307
ENSMUSG00000045636.16	Mtus1	chr8	-	41056534	41056684	41049984	41050116	41076231	41076427	9416	5, 11, 9	36, 38, 27	13, 20	10, 21	249	99	1.45249e-05	0.000756888	0.052,0.103,0.117	0.341,0.275	-0.217
ENSMUSG00000046434.16	Hnrnpa1	chr15	+	103242921	103243080	103242643	103242718	103243624	103243780	25052	1361, 1348, 1328	3338, 3602, 3081	2441, 2435	3848, 4161	258	99	1.46529e-05	0.00076263	0.135,0.126,0.142	0.196,0.183	-0.055
ENSMUSG00000056167.8	Cnot10	chr9	-	114631821	114631983	114629006	114629157	114632676	114632771	51736	391, 362, 371	4, 7, 4	410, 443	23, 16	261	99	1.47257e-05	0.000765488	0.974,0.951,0.972	0.871,0.913	0.074
ENSMUSG00000057193.8	Slc44a2	chr9	+	21353000	21353128	21352466	21352551	21353681	21353851	39337	25, 34, 31	46, 47, 43	99, 72	57, 52	227	99	1.4832e-05	0.000770078	0.192,0.24,0.239	0.431,0.377	-0.18
ENSMUSG00000027285.13	Haus2	chr2	+	120612337	120612430	120609382	120609545	120617872	120617981	19265	83, 100, 64	5, 8, 4	65, 84	0, 0	192	99	1.49629e-05	0.00077593	0.895,0.866,0.892	1.0,1.0	-0.116
ENSMUSG00000023994.13	Nfya	chr17	-	48398984	48399065	48395649	48395796	48400437	48400580	16564	43, 41, 42	20, 35, 28	99, 88	25, 16	180	99	1.50024e-05	0.000777038	0.542,0.392,0.452	0.685,0.752	-0.257
ENSMUSG00000063052.9	Lrrc40	chr3	+	158040440	158040622	158036661	158036876	158043560	158043690	3870	205, 201, 245	19, 17, 10	342, 346	6, 7	281	99	1.50737e-05	0.000778171	0.792,0.806,0.896	0.953,0.946	-0.118
ENSMUSG00000000605.9	Clcn4	chr7	-	7296723	7296878	7295969	7296069	7298691	7298771	32354	10, 1, 11	1, 0, 0	13, 12	5, 3	254	99	1.50805e-05	0.000778171	0.796,1.0,1.0	0.503,0.609	0.376
ENSMUSG00000018196.18	Glrx2	chr1	+	143745877	143746094	143742650	143745223	143746507	143746774	39005	56, 63, 58	102, 124, 157	32, 21	123, 137	316	99	1.5097e-05	0.000778171	0.147,0.137,0.104	0.075,0.046	0.069
ENSMUSG00000056486.18	Chn1	chr2	-	73659679	73659757	73631745	73631830	73679614	73679903	47830	63, 84, 78	1, 0, 0	106, 72	8, 4	177	99	1.50539e-05	0.000778171	0.972,1.0,1.0	0.881,0.91	0.095
ENSMUSG00000024150.12	Mcfd2	chr17	-	87264140	87264365	87257927	87258089	87265791	87265880	3813	34, 32, 33	7, 0, 4	60, 69	0, 0	324	99	1.53047e-05	0.00078614	0.597,1.0,0.716	1.0,1.0	-0.229
ENSMUSG00000078584.9	AU022252	chr4	-	119232353	119232469	119228026	119228113	119232582	119232678	6163	181, 188, 146	2, 15, 3	219, 246	0, 1	215	99	1.52921e-05	0.00078614	0.977,0.852,0.957	1.0,0.991	-0.067
ENSMUSG00000022404.8	Slc25a17	chr15	-	81327216	81327362	81327040	81327136	81329049	81329166	50380	509, 457, 526	5, 13, 9	579, 588	0, 1	245	99	1.53068e-05	0.00078614	0.976,0.934,0.959	1.0,0.996	-0.042
ENSMUSG00000036606.17	Plxnb2	chr15	-	89161985	89162122	89161674	89161845	89162250	89162359	14113	242, 245, 293	17, 28, 18	454, 479	11, 15	236	99	1.53985e-05	0.000789904	0.857,0.786,0.872	0.945,0.931	-0.1
ENSMUSG00000020923.17	Ubtf	chr11	-	102310925	102311036	102310442	102310576	102311379	102311500	47854	532, 670, 503	44, 40, 59	358, 468	62, 76	210	99	1.55068e-05	0.000794507	0.851,0.888,0.801	0.731,0.744	0.109
ENSMUSG00000041225.16	Arhgap12	chr18	-	6111684	6112439	6069830	6070091	6135803	6135888	8387	492, 442, 535	10, 13, 7	704, 793	41, 39	854	99	1.56539e-05	0.000801081	0.851,0.798,0.899	0.666,0.702	0.165
ENSMUSG00000025812.18	Pard3	chr8	+	127410728	127410773	127409555	127409704	127415569	127415797	4113	4, 15, 21	0, 0, 0	8, 12	4, 2	144	99	1.58443e-05	0.00080986	1.0,1.0,1.0	0.579,0.805	0.308
ENSMUSG00000087590.2	Epb41l4aos	chr18	+	33795382	33795445	33794891	33795124	33795852	33795986	6966	410, 454, 403	9, 16, 8	900, 929	5, 6	162	99	1.58652e-05	0.000809959	0.965,0.945,0.969	0.991,0.99	-0.031
ENSMUSG00000021144.14	Mta1	chr12	+	113133540	113133576	113133184	113133337	113135796	113135828	12582	53, 35, 57	59, 73, 66	46, 55	173, 165	135	99	1.59494e-05	0.000813002	0.397,0.26,0.388	0.163,0.196	0.169
ENSMUSG00000041264.16	Uspl1	chr5	+	149185484	149185661	149184662	149184806	149188344	149188473	23847	16, 25, 39	69, 92, 56	42, 40	48, 30	276	99	1.59628e-05	0.000813002	0.077,0.089,0.2	0.239,0.324	-0.159
ENSMUSG00000054387.13	Mdm4	chr1	-	133019353	133019431	133018776	133018884	133025247	133025348	21285	74, 94, 59	137, 147, 113	69, 47	208, 198	177	99	1.60323e-05	0.000815568	0.232,0.263,0.226	0.157,0.117	0.103
ENSMUSG00000027620.16	Rbm39	chr2	-	156177632	156177906	156177360	156177385	156178879	156178952	34874	457, 377, 382	81, 92, 121	421, 443	197, 210	373	99	1.60664e-05	0.000816333	0.6,0.521,0.456	0.362,0.359	0.165
ENSMUSG00000097993.7	Ptprv	chr1	-	135110649	135110717	135110251	135110330	135111045	135111181	46176	5, 15, 9	1, 9, 4	3, 3	0, 0	167	99	1.64744e-05	0.000836071	0.748,0.497,0.572	1.0,1.0	-0.394
ENSMUSG00000004677.17	Myo9b	chr8	+	71340759	71340799	71338906	71339020	71342761	71342884	28052	72, 69, 88	2, 0, 0	72, 108	9, 5	139	99	1.65083e-05	0.000836799	0.962,1.0,1.0	0.851,0.939	0.092
ENSMUSG00000043535.13	Setx	chr2	+	29125851	29125963	29124991	29125549	29126873	29127063	25497	123, 95, 101	4, 7, 6	102, 113	0, 0	211	99	1.65596e-05	0.000838404	0.935,0.864,0.888	1.0,1.0	-0.104
ENSMUSG00000035953.14	Pip4p1	chr14	-	50929201	50929307	50928921	50929058	50929583	50929690	27929	334, 343, 346	38, 34, 14	862, 852	34, 24	205	99	1.70505e-05	0.000862239	0.809,0.83,0.923	0.924,0.945	-0.08
ENSMUSG00000018796.13	Acsl1	chr8	+	46471872	46472049	46471176	46471230	46492799	46493026	6128	2, 12, 3	29, 33, 29	0, 0	64, 75	276	99	1.70864e-05	0.000863035	0.024,0.115,0.036	0.0,0.0	0.058
ENSMUSG00000036860.14	Mrpl55	chr11	+	59204534	59204757	59202485	59202659	59205648	59205888	47507	210, 231, 243	10, 11, 14	383, 382	3, 6	322	99	1.71165e-05	0.000863538	0.866,0.866,0.842	0.975,0.951	-0.105
ENSMUSG00000033760.17	Rbm4b	chr19	+	4760012	4760282	4757245	4757669	4761976	4762647	16118	36, 68, 48	2, 6, 5	45, 82	20, 24	369	99	1.71913e-05	0.000866287	0.828,0.753,0.72	0.376,0.478	0.34
ENSMUSG00000023015.14	Racgap1	chr15	-	99643392	99643523	99642882	99642971	99651506	99651612	6536	79, 92, 148	112, 95, 103	205, 226	106, 96	230	99	1.74092e-05	0.000876236	0.233,0.294,0.382	0.454,0.503	-0.176
ENSMUSG00000044350.14	Lacc1	chr14	-	77034792	77035405	77032339	77033351	77036496	77036641	43888	70, 77, 76	0, 0, 0	60, 61	3, 3	712	99	1.74437e-05	0.00087694	1.0,1.0,1.0	0.736,0.739	0.262
ENSMUSG00000034269.12	Setd5	chr6	+	113109423	113109616	113105916	113106141	113109884	113109954	36738	192, 197, 207	110, 103, 117	228, 375	79, 100	292	99	1.76793e-05	0.000887741	0.372,0.393,0.375	0.495,0.56	-0.148
ENSMUSG00000042323.17	Pbrm1	chr14	+	31113848	31114004	31107108	31107310	31117012	31117083	40850	79, 105, 78	29, 27, 36	43, 61	63, 46	255	99	1.77488e-05	0.000890189	0.514,0.602,0.457	0.209,0.34	0.25
ENSMUSG00000027366.12	Sppl2a	chr2	-	126913299	126913353	126912642	126912745	126913531	126913588	48118	33, 19, 36	23, 27, 23	66, 44	16, 9	153	99	1.78634e-05	0.000894887	0.481,0.313,0.503	0.727,0.76	-0.311
ENSMUSG00000036860.14	Mrpl55	chr11	+	59204555	59204757	59202491	59202659	59205648	59206002	47509	216, 227, 243	10, 11, 14	389, 376	3, 6	301	99	1.79829e-05	0.000899817	0.877,0.872,0.851	0.977,0.954	-0.099
ENSMUSG00000029439.14	Sfswap	chr5	+	129559468	129559621	129554442	129554708	129560679	129560805	4238	199, 223, 197	77, 93, 51	200, 271	23, 49	252	99	1.80241e-05	0.000900824	0.504,0.485,0.603	0.774,0.685	-0.199
ENSMUSG00000002324.8	Rec8	chr14	+	55618897	55619040	55618741	55618810	55619120	55619196	24662	51, 36, 66	6, 3, 4	87, 105	1, 0	242	99	1.83233e-05	0.000914714	0.777,0.831,0.871	0.973,1.0	-0.16
ENSMUSG00000014195.15	Dnajc7	chr11	-	100589678	100589778	100584981	100585055	100589897	100589989	8647	29, 29, 41	766, 801, 772	52, 69	682, 724	199	99	1.84043e-05	0.000916614	0.018,0.018,0.026	0.037,0.045	-0.02
ENSMUSG00000052144.8	Ppp4r2	chr6	+	100865073	100865217	100864678	100864753	100865787	100866076	36007	833, 827, 808	28, 33, 35	849, 834	12, 13	243	99	1.8402e-05	0.000916614	0.924,0.911,0.904	0.966,0.963	-0.051
ENSMUSG00000028898.15	Trnau1ap	chr4	-	132319454	132319574	132314204	132314367	132325207	132325260	28809	291, 284, 317	20, 18, 11	517, 507	8, 9	219	99	1.84425e-05	0.000917451	0.868,0.877,0.929	0.967,0.962	-0.073
ENSMUSG00000019854.17	Reps1	chr10	+	18107670	18107748	18104153	18104275	18114398	18114486	36415	76, 66, 83	43, 45, 45	86, 80	127, 85	177	99	1.85486e-05	0.000921655	0.497,0.451,0.508	0.275,0.345	0.175
ENSMUSG00000023927.15	Satb1	chr17	-	51742046	51742142	51739475	51740410	51742645	51742849	35246	8, 5, 2	0, 0, 0	16, 10	4, 2	195	99	1.86659e-05	0.000926408	1.0,1.0,1.0	0.67,0.717	0.306
ENSMUSG00000032712.16	Resf1	chr6	+	149311482	149311606	149310321	149310359	149324731	149324800	42733	2, 4, 2	0, 1, 0	1, 4	1, 3	223	99	1.87695e-05	0.000930474	1.0,0.64,1.0	0.307,0.372	0.54
ENSMUSG00000003762.13	Coq8b	chr7	+	27251429	27251642	27250535	27250643	27252260	27252326	7519	7, 2, 9	27, 38, 31	21, 45	50, 45	312	99	1.88518e-05	0.000932388	0.076,0.016,0.084	0.118,0.241	-0.121
ENSMUSG00000028964.14	Park7	chr4	-	150905249	150905309	150901007	150901094	150907039	150907141	38367	609, 726, 651	16, 11, 14	712, 837	38, 39	159	99	1.88388e-05	0.000932388	0.96,0.976,0.967	0.921,0.93	0.042
ENSMUSG00000020212.14	Mdm1	chr10	+	118142849	118142964	118141831	118141962	118146594	118146971	17565	85, 80, 83	1, 1, 0	95, 116	11, 3	214	99	1.91249e-05	0.000944807	0.975,0.974,1.0	0.8,0.947	0.11
ENSMUSG00000021969.8	Zdhhc20	chr14	-	57837590	57837667	57832702	57836646	57839089	57839205	8566	47, 48, 37	10, 0, 1	48, 57	20, 20	176	99	1.92059e-05	0.000947122	0.726,1.0,0.954	0.574,0.616	0.298
ENSMUSG00000045302.13	Preb	chr5	-	30955929	30956089	30950852	30955737	30956261	30956334	12908	324, 357, 297	9, 11, 8	416, 420	2, 2	259	99	1.92161e-05	0.000947122	0.932,0.925,0.934	0.988,0.988	-0.058
ENSMUSG00000038936.13	Sccpdh	chr1	+	179681650	179681707	179681432	179681552	179684204	179684316	13389	92, 98, 105	4, 10, 2	152, 139	0, 0	156	99	1.93504e-05	0.000952647	0.936,0.861,0.971	1.0,1.0	-0.077
ENSMUSG00000020528.14	Prpsap2	chr11	-	61756581	61756677	61756194	61756345	61761953	61762012	32509	255, 285, 263	42, 41, 25	304, 327	16, 18	195	99	1.94765e-05	0.000957751	0.755,0.779,0.842	0.906,0.902	-0.112
ENSMUSG00000030281.16	Il17rc	chr6	+	113474552	113474597	113474160	113474272	113476398	113476538	34749	19, 17, 20	1, 1, 0	35, 29	8, 6	144	99	1.95226e-05	0.000958917	0.929,0.921,1.0	0.75,0.769	0.191
ENSMUSG00000026784.14	Pdss1	chr2	+	22929743	22929857	22929539	22929620	22935558	22935639	2567	87, 68, 91	3, 9, 5	69, 65	0, 0	213	99	1.99285e-05	0.000977449	0.931,0.778,0.894	1.0,1.0	-0.132
ENSMUSG00000030678.7	Maz	chr7	-	127023481	127023706	127022129	127023168	127024443	127024615	34316	386, 425, 408	115, 132, 144	670, 713	117, 141	324	99	1.99456e-05	0.000977449	0.506,0.496,0.464	0.636,0.607	-0.133
ENSMUSG00000051278.12	Zgrf1	chr3	+	127608484	127608868	127606368	127606446	127611783	127611911	29975	54, 55, 55	3, 3, 8	67, 81	0, 1	483	99	2.01168e-05	0.000984712	0.787,0.79,0.585	1.0,0.943	-0.251
ENSMUSG00000020070.18	Rufy2	chr10	+	62995309	62995379	62994704	62994770	62997880	62997982	17005	99, 73, 94	0, 0, 2	98, 122	8, 6	169	99	2.04922e-05	0.00100194	1.0,1.0,0.965	0.878,0.923	0.088
ENSMUSG00000006498.16	Ptbp1	chr10	+	79860116	79860194	79859780	79859955	79860823	79860969	11554	1110, 1215, 1060	418, 543, 431	1234, 1119	801, 690	177	99	2.07117e-05	0.00101152	0.598,0.556,0.579	0.463,0.476	0.108
ENSMUSG00000066500.5	Izumo2	chr7	+	44710510	44710531	44710254	44710341	44715327	44715451	5989	1, 2, 2	0, 0, 0	1, 2	1, 3	120	99	2.08249e-05	0.00101589	1.0,1.0,1.0	0.452,0.355	0.597
ENSMUSG00000020527.14	Myo19	chr11	+	84897358	84897463	84897120	84897211	84897548	84897720	45170	10, 0, 4	43, 29, 38	21, 11	34, 26	204	99	2.0996e-05	0.00102307	0.101,0.0,0.049	0.231,0.17	-0.15
ENSMUSG00000059208.15	Hnrnpm	chr17	-	33652272	33652326	33649594	33650397	33658387	33658465	49073	2139, 2733, 2148	34, 40, 17	1785, 1975	5, 0	153	99	2.11914e-05	0.00103141	0.976,0.978,0.988	0.996,1.0	-0.017
ENSMUSG00000033192.5	Lpcat2	chr8	+	92873047	92873108	92871137	92871250	92874232	92874291	33315	9, 3, 14	1, 3, 4	13, 26	0, 0	160	99	2.15698e-05	0.00104863	0.848,0.382,0.684	1.0,1.0	-0.362
ENSMUSG00000034269.12	Setd5	chr6	+	113105916	113106141	113104934	113105121	113109884	113109990	36733	493, 459, 506	37, 29, 28	529, 614	14, 15	324	99	2.1712e-05	0.00105435	0.803,0.829,0.847	0.92,0.926	-0.097
ENSMUSG00000020027.18	Socs2	chr10	-	95410651	95410755	95390564	95390645	95412658	95412994	4602	1, 0, 0	2, 2, 1	5, 5	0, 5	203	99	2.17539e-05	0.00105519	0.196,0.0,0.0	1.0,0.328	-0.599
ENSMUSG00000019961.17	Tmpo	chr10	-	91152627	91152738	91151708	91151797	91158747	91158845	14734	316, 302, 296	14, 18, 8	443, 465	5, 5	210	99	2.1826e-05	0.00105748	0.914,0.888,0.946	0.977,0.978	-0.061
ENSMUSG00000097451.11	Rian	chr12	+	109640266	109640328	109627047	109627153	109645261	109645331	18687	6, 11, 10	6, 4, 1	1, 3	0, 0	161	99	2.20798e-05	0.00106857	0.381,0.628,0.86	1.0,1.0	-0.377
ENSMUSG00000019854.17	Reps1	chr10	+	18107667	18107748	18104153	18104275	18114398	18114486	36414	122, 106, 122	43, 45, 45	133, 128	127, 85	180	99	2.21282e-05	0.0010697	0.609,0.564,0.599	0.365,0.453	0.182
ENSMUSG00000072591.10	Fzd10os	chr5	-	128594207	128595764	128585271	128585406	128600536	128600687	1821	15, 19, 13	0, 0, 0	42, 72	4, 1	1656	99	2.26359e-05	0.00109301	1.0,1.0,1.0	0.386,0.811	0.401
ENSMUSG00000069049.11	Eif2s3y	chrY	+	1019985	1020155	1016056	1017508	1023301	1023474	1972	610, 592, 712	13, 16, 7	1289, 1502	5, 9	269	99	2.27134e-05	0.00109552	0.945,0.932,0.974	0.99,0.984	-0.037
ENSMUSG00000037426.18	Depdc5	chr5	+	32986935	32986996	32983858	32984030	32990741	32990824	16483	70, 48, 76	4, 0, 2	62, 88	8, 15	160	99	2.28303e-05	0.00109992	0.915,1.0,0.959	0.827,0.784	0.153
ENSMUSG00000032407.14	U2surp	chr9	-	95500687	95500873	95495834	95495933	95502539	95502584	14807	308, 268, 334	31, 43, 31	286, 279	9, 15	285	99	2.28943e-05	0.00110176	0.775,0.684,0.789	0.917,0.866	-0.142
ENSMUSG00000039178.9	Tbc1d19	chr5	+	53889315	53889407	53883661	53883694	53896990	53897106	17309	26, 16, 10	1, 0, 0	19, 23	6, 2	191	99	2.32403e-05	0.00111715	0.931,1.0,1.0	0.621,0.856	0.239
ENSMUSG00000055762.16	Eef1d	chr15	-	75900690	75900762	75896675	75896919	75901131	75901252	16089	1951, 2028, 1986	133, 116, 109	2945, 2880	89, 115	171	99	2.33165e-05	0.00111956	0.895,0.91,0.913	0.95,0.935	-0.036
ENSMUSG00000030733.10	Sh2b1	chr7	-	126469487	126469570	126469124	126469328	126471121	126471297	47424	5, 13, 10	122, 131, 112	1, 2	204, 158	182	99	2.3368e-05	0.00112077	0.022,0.051,0.046	0.003,0.007	0.035
ENSMUSG00000001482.15	Def8	chr8	+	123446097	123446184	123442985	123443051	123447787	123447912	10942	10, 13, 25	55, 60, 52	7, 3	65, 81	186	99	2.37912e-05	0.0011388	0.088,0.103,0.204	0.054,0.019	0.095
ENSMUSG00000025521.15	Tmem192	chr8	+	64964197	64964532	64959542	64959609	64965538	64965591	13817	257, 288, 291	6, 17, 12	365, 329	1, 5	434	99	2.38317e-05	0.0011388	0.907,0.794,0.847	0.988,0.938	-0.114
ENSMUSG00000029647.15	Pan3	chr5	+	147466935	147467097	147455117	147455188	147488110	147488258	24669	3, 2, 0	32, 37, 30	12, 9	44, 32	261	99	2.38494e-05	0.0011388	0.034,0.02,0.0	0.094,0.096	-0.077
ENSMUSG00000001576.15	Ergic1	chr17	+	26629900	26630079	26629554	26629679	26634416	26634521	35338	2, 7, 13	153, 164, 171	26, 36	249, 243	278	99	2.38504e-05	0.0011388	0.005,0.015,0.026	0.036,0.05	-0.028
ENSMUSG00000001482.15	Def8	chr8	+	123446097	123446184	123442985	123443051	123447316	123447363	10941	11, 10, 12	5, 2, 5	8, 10	19, 22	186	99	2.39615e-05	0.00114283	0.539,0.727,0.561	0.183,0.195	0.42
ENSMUSG00000030536.10	Iqgap1	chr7	-	80821777	80821845	80809047	80809114	80825832	80825974	18139	2, 0, 3	4, 2, 0	4, 3	0, 0	167	99	2.40472e-05	0.00114564	0.229,0.0,1.0	1.0,1.0	-0.59
ENSMUSG00000029422.15	Rsrc2	chr5	-	123746771	123746870	123744954	123745111	123749288	123749367	38721	23, 28, 27	204, 192, 160	10, 20	246, 318	198	99	2.41282e-05	0.00114822	0.053,0.068,0.078	0.02,0.03	0.041
ENSMUSG00000039759.10	Thap3	chr4	-	151983634	151983736	151982638	151983352	151985668	151985861	1198	79, 74, 89	6, 4, 8	126, 159	25, 39	201	99	2.42217e-05	0.00115012	0.866,0.901,0.846	0.713,0.668	0.18
ENSMUSG00000031753.16	Cog4	chr8	+	110865976	110866095	110863250	110863384	110866560	110866727	13911	350, 365, 382	8, 13, 2	530, 560	1, 0	218	99	2.41992e-05	0.00115012	0.952,0.927,0.989	0.996,1.0	-0.042
ENSMUSG00000031996.17	Aplp2	chr9	-	31156189	31156225	31153413	31153499	31157694	31157847	41564	14, 19, 26	431, 415, 452	61, 61	627, 640	135	99	2.43051e-05	0.00115279	0.023,0.032,0.04	0.067,0.065	-0.034
ENSMUSG00000044791.16	Setd2	chr9	+	110577121	110577338	110573883	110574274	110590387	110590436	11924	47, 27, 26	114, 112, 116	58, 66	80, 118	316	99	2.44043e-05	0.00115622	0.114,0.07,0.066	0.185,0.149	-0.084
ENSMUSG00000061887.14	Ssbp3	chr4	+	107027216	107027297	107009678	107009768	107028192	107028252	14579	110, 123, 101	22, 18, 36	126, 130	66, 81	180	99	2.46323e-05	0.00116573	0.733,0.79,0.607	0.512,0.469	0.219
ENSMUSG00000030279.15	C2cd5	chr6	-	143072542	143072694	143067055	143067141	143078262	143078461	11313	243, 340, 317	2, 2, 0	319, 334	13, 5	251	99	2.46797e-05	0.00116594	0.98,0.985,1.0	0.906,0.963	0.054
ENSMUSG00000043251.6	Exoc3l	chr8	-	105295625	105295706	105295259	105295435	105295905	105295940	14393	12, 22, 20	0, 0, 1	7, 25	4, 3	180	99	2.46913e-05	0.00116594	1.0,1.0,0.917	0.49,0.821	0.317
ENSMUSG00000097451.11	Rian	chr12	+	109643413	109643461	109640266	109640328	109645261	109645331	18698	91, 75, 97	11, 12, 15	135, 86	2, 5	147	99	2.48566e-05	0.00117245	0.848,0.808,0.813	0.978,0.921	-0.126
ENSMUSG00000026388.15	3110009E18Rik	chr1	+	120171400	120171482	120166134	120166172	120188040	120188189	51824	19, 22, 23	0, 1, 0	31, 43	5, 5	181	99	2.49072e-05	0.00117355	1.0,0.923,1.0	0.772,0.825	0.176
ENSMUSG00000097451.11	Rian	chr12	+	109642564	109642652	109639280	109640328	109645261	109645331	18695	230, 203, 256	11, 12, 15	282, 278	2, 5	187	99	2.50271e-05	0.0011779	0.917,0.9,0.9	0.987,0.967	-0.071
ENSMUSG00000055897.13	Ppp4r1l-ps	chr2	-	173649169	173649367	173645456	173645558	173659322	173659535	4769	3, 7, 1	0, 5, 0	0, 0	2, 2	297	99	2.54251e-05	0.00119531	1.0,0.318,1.0	0.0,0.0	0.773
ENSMUSG00000036707.16	Cab39	chr1	+	85795356	85795473	85793540	85793821	85818356	85818513	44302	17, 25, 30	84, 106, 97	5, 15	134, 106	216	99	2.55245e-05	0.00119867	0.085,0.098,0.124	0.017,0.061	0.063
ENSMUSG00000090935.10	Synj2bp	chr12	-	81510828	81510965	81504250	81504639	81532715	81532880	13931	334, 387, 351	33, 31, 20	489, 489	19, 11	236	99	2.60087e-05	0.00122007	0.809,0.84,0.88	0.915,0.949	-0.089
ENSMUSG00000038301.15	Snx10	chr6	+	51544540	51544649	51523981	51524034	51562017	51562064	44490	18, 10, 21	46, 75, 58	40, 72	72, 83	208	99	2.62017e-05	0.00122778	0.157,0.06,0.147	0.209,0.292	-0.129
ENSMUSG00000037608.16	Bclaf1	chr10	+	20334498	20334645	20333253	20333572	20339708	20339921	17422	704, 759, 725	246, 261, 183	625, 678	111, 129	246	99	2.62498e-05	0.00122869	0.535,0.539,0.615	0.694,0.679	-0.123
ENSMUSG00000030512.13	Snrpa1	chr7	+	66070118	66070198	66069423	66069526	66070589	66070665	7051	993, 979, 1032	12, 20, 6	950, 1085	26, 38	179	99	2.63268e-05	0.00123095	0.979,0.964,0.99	0.953,0.94	0.031
ENSMUSG00000031562.15	Dctd	chr8	+	48138178	48138878	48137257	48137374	48140342	48141663	28671	257, 283, 285	19, 14, 17	348, 430	54, 53	799	99	2.65771e-05	0.00124129	0.626,0.715,0.675	0.444,0.501	0.2
ENSMUSG00000032312.7	Csk	chr9	-	57633994	57634045	57631366	57631443	57651831	57651992	37392	9, 11, 14	2, 0, 0	10, 17	11, 4	150	99	2.673e-05	0.00124707	0.748,1.0,1.0	0.375,0.737	0.36
ENSMUSG00000071650.6	Ganab	chr19	+	8907850	8907916	8907214	8907394	8908677	8908747	7075	126, 113, 125	292, 323, 292	235, 255	377, 348	165	99	2.68009e-05	0.00124901	0.206,0.173,0.204	0.272,0.305	-0.094
ENSMUSG00000028560.11	Usp1	chr4	+	98926435	98926674	98923878	98924243	98928233	98928354	4082	260, 273, 289	36, 52, 32	313, 344	19, 20	338	99	2.70643e-05	0.00125446	0.679,0.606,0.726	0.828,0.834	-0.161
ENSMUSG00000026991.20	Pkp4	chr2	+	59350493	59350622	59347923	59348041	59352261	59352335	6559	119, 136, 118	40, 59, 49	123, 174	22, 30	228	99	2.70231e-05	0.00125446	0.564,0.5,0.511	0.708,0.716	-0.187
ENSMUSG00000069094.12	Pde7a	chr3	-	19236443	19236539	19235912	19236013	19256777	19256861	29757	64, 54, 38	0, 0, 0	45, 41	9, 0	195	99	2.70431e-05	0.00125446	1.0,1.0,1.0	0.717,1.0	0.141
ENSMUSG00000025613.13	Cct8	chr16	-	87485833	87485905	87485579	87485744	87486235	87486351	35654	3181, 2978, 3006	8, 7, 14	2593, 2638	39, 25	171	99	2.70305e-05	0.00125446	0.996,0.996,0.992	0.975,0.984	0.015
ENSMUSG00000058486.11	Wdr91	chr6	-	34909676	34909827	34909360	34909540	34910509	34910563	45323	33, 32, 31	5, 6, 1	35, 23	0, 0	250	99	2.70291e-05	0.00125446	0.723,0.679,0.925	1.0,1.0	-0.224
ENSMUSG00000004988.9	Fxyd4	chr6	-	117936737	117936780	117935853	117936006	117937290	117937335	5093	12, 12, 8	0, 0, 0	9, 10	1, 5	142	99	2.71116e-05	0.00125529	1.0,1.0,1.0	0.863,0.582	0.278
ENSMUSG00000039985.14	Sinhcaf	chr6	-	148941932	148942022	148933001	148933148	148944749	148944812	32678	2, 1, 4	1, 2, 1	0, 0	4, 3	189	99	2.72535e-05	0.0012605	0.512,0.208,0.677	0.0,0.0	0.466
ENSMUSG00000003458.12	Ncstn	chr1	-	172075625	172075740	172075404	172075528	172081211	172081316	21074	2, 3, 4	178, 176, 137	9, 14	120, 129	214	99	2.74463e-05	0.00126482	0.005,0.008,0.013	0.034,0.048	-0.032
ENSMUSG00000040957.15	Cables1	chr18	+	11905924	11906002	11888736	11888829	11923359	11923456	38812	8, 3, 9	1, 0, 0	6, 8	2, 4	177	99	2.74485e-05	0.00126482	0.817,1.0,1.0	0.627,0.528	0.362
ENSMUSG00000019796.12	Lrp11	chr10	+	7598706	7598848	7589816	7590613	7608543	7608639	39552	32, 28, 29	4, 3, 2	72, 86	0, 0	241	99	2.74653e-05	0.00126482	0.767,0.793,0.856	1.0,1.0	-0.195
ENSMUSG00000032769.5	Trpa1	chr1	-	14885749	14885839	14884109	14884279	14886886	14887052	52110	16, 9, 10	4, 2, 5	1, 2	0, 0	189	99	2.73866e-05	0.00126482	0.677,0.702,0.512	1.0,1.0	-0.37
ENSMUSG00000026017.13	Carf	chr1	+	60125078	60125145	60124850	60124911	60125919	60126034	43730	0, 0, 0	20, 10, 22	3, 5	12, 14	166	99	2.76422e-05	0.0012716	0.0,0.0,0.0	0.13,0.176	-0.153
ENSMUSG00000040557.14	Mettl27	chr5	+	134936084	134936168	134935778	134935871	134940456	134942637	16734	1, 2, 1	52, 31, 47	7, 20	83, 96	183	99	2.77304e-05	0.00127429	0.01,0.034,0.011	0.044,0.101	-0.054
ENSMUSG00000030313.15	Dennd5b	chr6	-	149084870	149084936	149080805	149080915	149101182	149101584	9379	9, 7, 4	5, 3, 5	10, 9	1, 0	165	99	2.77668e-05	0.00127459	0.519,0.583,0.324	0.857,1.0	-0.453
ENSMUSG00000019961.17	Tmpo	chr10	-	91153084	91153180	91152627	91152738	91158747	91158845	14736	344, 332, 376	7, 8, 10	393, 427	1, 0	195	99	2.78818e-05	0.0012785	0.961,0.955,0.95	0.995,1.0	-0.042
ENSMUSG00000039720.7	Got1l1	chr8	-	27199266	27199417	27198392	27198558	27199509	27199602	36438	118, 123, 136	1, 7, 5	348, 294	0, 0	250	99	2.79326e-05	0.00127946	0.979,0.874,0.915	1.0,1.0	-0.077
ENSMUSG00000020451.17	Limk2	chr11	-	3361020	3361108	3360534	3360586	3409045	3409189	24762	6, 4, 1	1, 3, 4	0, 0	1, 5	187	99	2.82561e-05	0.00129289	0.761,0.414,0.117	0.0,0.0	0.431
ENSMUSG00000033760.17	Rbm4b	chr19	+	4760016	4760282	4757245	4757669	4761976	4762647	16119	34, 62, 44	2, 6, 5	44, 77	20, 24	365	99	2.86748e-05	0.00131065	0.822,0.737,0.705	0.374,0.465	0.335
ENSMUSG00000035640.18	Cbarp	chr10	-	80136689	80136743	80136349	80136494	80136873	80136938	4305	12, 15, 22	4, 8, 6	18, 11	0, 1	153	99	2.89698e-05	0.00132257	0.66,0.548,0.703	1.0,0.877	-0.301
ENSMUSG00000029267.17	Mtf2	chr5	+	108104019	108104125	108100812	108100983	108104265	108104318	17540	1768, 1509, 1668	5, 5, 3	1129, 1224	18, 14	205	99	2.90274e-05	0.00132257	0.994,0.993,0.996	0.968,0.977	0.022
ENSMUSG00000055717.13	Slain1	chr14	+	103684233	103684383	103656932	103657072	103685668	103685818	34205	31, 37, 41	21, 32, 29	23, 41	67, 62	249	99	2.90283e-05	0.00132257	0.37,0.315,0.36	0.12,0.208	0.184
ENSMUSG00000025151.16	Maged1	chrX	-	94541250	94541324	94539854	94540547	94541891	94541990	18901	463, 374, 477	25, 29, 22	796, 789	24, 13	173	99	2.92956e-05	0.00133333	0.914,0.881,0.925	0.95,0.972	-0.054
ENSMUSG00000030695.16	Aldoa	chr7	-	126797973	126798126	126797643	126797776	126799044	126799141	7583	266, 302, 327	1089, 1099, 1307	839, 1027	5295, 5864	252	99	2.93991e-05	0.00133528	0.088,0.097,0.089	0.059,0.064	0.03
ENSMUSG00000039530.17	Tusc3	chr8	+	39096924	39097014	39071375	39071516	39126528	39126592	42053	398, 381, 394	32, 52, 31	524, 585	108, 97	189	99	2.9401e-05	0.00133528	0.867,0.793,0.869	0.718,0.76	0.104
ENSMUSG00000037544.14	Dlgap5	chr14	-	47411444	47411567	47410307	47410378	47411658	47411666	29187	595, 589, 667	10, 11, 7	814, 898	0, 0	222	99	2.95246e-05	0.00133947	0.964,0.96,0.977	1.0,1.0	-0.033
ENSMUSG00000117655.1	6720468P15Rik	chr19	+	57504817	57505074	57497499	57497815	57509147	57509211	23040	2, 2, 0	0, 1, 3	2, 1	0, 0	356	99	2.98811e-05	0.00135421	1.0,0.357,0.0	1.0,1.0	-0.548
ENSMUSG00000029470.15	P2rx4	chr5	+	122724593	122724674	122719129	122719226	122724989	122725131	40176	36, 42, 33	5, 3, 7	72, 67	30, 38	180	99	3.00782e-05	0.0013617	0.798,0.885,0.722	0.569,0.492	0.271
ENSMUSG00000032413.12	Rasa2	chr9	-	96557399	96557477	96553112	96553186	96560697	96560781	15160	24, 28, 39	0, 0, 4	20, 8	5, 7	177	99	3.02438e-05	0.00136775	1.0,1.0,0.845	0.691,0.39	0.408
ENSMUSG00000026131.20	Dst	chr1	+	34301860	34301932	34295461	34295536	34302829	34303032	28789	11, 21, 9	0, 0, 1	12, 21	7, 2	171	99	3.02876e-05	0.00136828	1.0,1.0,0.839	0.498,0.859	0.268
ENSMUSG00000024067.14	Dpy30	chr17	-	74307719	74307862	74299473	74299824	74315901	74315949	4413	2237, 2500, 2419	31, 36, 14	2928, 3057	11, 15	242	99	3.03727e-05	0.00137068	0.967,0.966,0.986	0.991,0.988	-0.017
ENSMUSG00000028048.11	Gba	chr3	+	89203191	89203360	89202935	89203086	89203471	89203541	7712	14, 12, 25	69, 69, 71	57, 47	105, 75	268	99	3.09887e-05	0.00139407	0.07,0.06,0.115	0.167,0.188	-0.096
ENSMUSG00000017421.18	Zfp207	chr11	+	80403364	80403408	80402645	80402711	80403600	80403662	29499	5, 14, 11	6, 3, 4	13, 19	1, 0	143	99	3.09812e-05	0.00139407	0.366,0.764,0.656	0.9,1.0	-0.355
ENSMUSG00000010651.4	Acaa1b	chr9	-	119153669	119153712	119151815	119151914	119153925	119154005	52140	2, 1, 2	1, 0, 0	3, 1	1, 6	142	99	3.0948e-05	0.00139407	0.582,1.0,1.0	0.677,0.104	0.47
ENSMUSG00000061950.17	Ppp4r1	chr17	+	65829870	65829990	65829374	65829547	65830996	65831092	11715	10, 16, 19	69, 74, 55	37, 48	73, 34	219	99	3.12592e-05	0.00140476	0.061,0.089,0.135	0.186,0.39	-0.193
ENSMUSG00000108414.1	Snhg1	chr19	+	8724376	8724483	8724146	8724189	8724671	8724721	1513	898, 1065, 761	6, 27, 6	1129, 1119	3, 1	206	99	3.13352e-05	0.00140522	0.986,0.95,0.984	0.995,0.998	-0.023
ENSMUSG00000032410.13	Xrn1	chr9	+	96005996	96006112	96003843	96003942	96006700	96006847	44668	74, 87, 90	7, 5, 2	86, 120	0, 0	215	99	3.1332e-05	0.00140522	0.83,0.889,0.954	1.0,1.0	-0.109
ENSMUSG00000020173.17	Cobl	chr11	-	12306957	12307128	12296362	12296567	12309613	12309752	7013	107, 98, 146	2, 1, 2	165, 144	15, 7	270	99	3.16765e-05	0.00141901	0.951,0.973,0.964	0.801,0.883	0.121
ENSMUSG00000052566.8	Hook2	chr8	+	84998489	84998524	84998203	84998291	85001154	85001237	8111	133, 127, 152	5, 11, 14	122, 128	33, 20	134	99	3.1709e-05	0.00141901	0.952,0.895,0.889	0.732,0.825	0.133
ENSMUSG00000030519.14	Apba2	chr7	+	64734654	64734690	64733512	64733658	64736880	64736967	40751	1, 3, 8	4, 4, 7	0, 0	2, 3	135	99	3.17786e-05	0.00142064	0.155,0.355,0.456	0.0,0.0	0.322
ENSMUSG00000037058.16	Paip2	chr18	+	35608737	35608819	35600044	35600117	35610870	35611034	10782	11, 4, 10	11, 17, 8	9, 13	1, 2	181	99	3.1819e-05	0.00142096	0.354,0.114,0.406	0.831,0.78	-0.514
ENSMUSG00000009741.15	Ubp1	chr9	+	113959375	113959483	113958828	113958939	113964551	113964655	40006	274, 313, 393	114, 117, 85	466, 502	77, 73	207	99	3.19499e-05	0.00142441	0.535,0.561,0.689	0.743,0.767	-0.16
ENSMUSG00000053070.5	Cfap300	chr9	-	8023899	8023966	8021671	8022544	8025961	8026134	43554	31, 36, 38	9, 8, 5	59, 72	1, 3	166	99	3.19628e-05	0.00142441	0.673,0.729,0.819	0.972,0.935	-0.213
ENSMUSG00000020680.15	Taf15	chr11	+	83488924	83489045	83487222	83487413	83497893	83497926	35773	350, 328, 348	13, 12, 24	462, 518	9, 5	220	99	3.23702e-05	0.00144106	0.924,0.925,0.867	0.959,0.979	-0.064
ENSMUSG00000042323.17	Pbrm1	chr14	+	31022719	31022859	31019137	31019293	31025497	31025650	40832	77, 59, 55	7, 0, 4	58, 51	12, 17	239	99	3.25641e-05	0.00144819	0.82,1.0,0.851	0.667,0.554	0.28
ENSMUSG00000032497.19	Lrrfip2	chr9	+	111193046	111193118	111190167	111190284	111199664	111199774	25753	158, 131, 172	23, 25, 15	185, 190	9, 7	171	99	3.26764e-05	0.00145168	0.799,0.752,0.869	0.922,0.94	-0.124
ENSMUSG00000068457.14	Uty	chrY	-	1137657	1137732	1136847	1136996	1137806	1137871	116	25, 19, 21	9, 3, 1	44, 38	0, 1	174	99	3.27592e-05	0.00145384	0.612,0.783,0.923	1.0,0.956	-0.205
ENSMUSG00000021196.14	Pfkp	chr13	-	6595983	6596058	6588488	6588653	6598738	6598826	19098	2, 3, 4	0, 1, 0	14, 10	12, 3	174	99	3.30896e-05	0.0014666	1.0,0.631,1.0	0.399,0.655	0.35
ENSMUSG00000031834.15	Pik3r2	chr8	-	70775847	70776056	70775008	70775352	70776606	70776679	38128	10, 6, 10	39, 41, 27	1, 2	41, 48	308	99	3.31153e-05	0.0014666	0.076,0.045,0.106	0.008,0.013	0.065
ENSMUSG00000109032.1	Gm7972	chr9	+	75479671	75479804	75468615	75468683	75481447	75481616	44273	30, 28, 33	2, 15, 8	88, 93	1, 4	232	99	3.33163e-05	0.00147398	0.865,0.443,0.638	0.974,0.908	-0.292
ENSMUSG00000036748.16	Cuedc2	chr19	-	46338312	46338411	46332617	46332701	46338568	46338624	6875	102, 133, 101	48, 43, 54	166, 184	30, 36	198	99	3.36406e-05	0.00148679	0.515,0.607,0.483	0.735,0.719	-0.192
ENSMUSG00000037965.14	Zc3h7a	chr16	-	11158553	11158592	11156527	11156561	11158965	11159124	44539	24, 25, 22	3, 0, 0	17, 18	6, 5	138	99	3.3898e-05	0.00149662	0.852,1.0,1.0	0.67,0.721	0.255
ENSMUSG00000056342.16	Usp34	chr11	+	23473169	23473294	23472949	23473054	23484101	23484181	30885	138, 91, 133	4, 7, 9	136, 161	1, 1	224	99	3.40842e-05	0.00150196	0.938,0.852,0.867	0.984,0.986	-0.099
ENSMUSG00000026558.13	Uck2	chr1	-	167229892	167229990	167227731	167227780	167234691	167234834	32043	976, 930, 1107	12, 20, 22	1989, 2130	18, 8	197	99	3.40892e-05	0.00150196	0.976,0.959,0.962	0.982,0.993	-0.022
ENSMUSG00000000631.20	Myo18a	chr11	+	77822662	77822674	77821041	77821186	77823275	77823446	51669	13, 20, 15	25, 25, 30	14, 8	69, 60	111	99	3.45433e-05	0.0015204	0.317,0.416,0.308	0.153,0.106	0.217
ENSMUSG00000036748.16	Cuedc2	chr19	-	46338312	46338420	46332617	46332701	46338568	46338626	6877	86, 111, 78	48, 43, 54	144, 152	30, 36	207	99	3.50981e-05	0.00154323	0.461,0.552,0.409	0.697,0.669	-0.209
ENSMUSG00000003778.14	Brd8	chr18	-	34606419	34606466	34605473	34605688	34606674	34606768	24942	300, 331, 287	26, 33, 24	243, 302	62, 46	146	99	3.54115e-05	0.00155542	0.887,0.872,0.89	0.727,0.817	0.111
ENSMUSG00000097451.11	Rian	chr12	+	109630020	109630191	109627047	109627153	109637838	109637926	18671	31, 21, 24	44, 57, 55	48, 32	26, 29	270	99	3.56221e-05	0.00156306	0.205,0.119,0.138	0.404,0.288	-0.192
ENSMUSG00000025220.8	Oga	chr19	-	45762184	45762270	45761103	45761208	45765449	45765624	21830	216, 261, 265	8, 7, 13	354, 346	3, 2	185	99	3.58178e-05	0.00157004	0.935,0.952,0.916	0.984,0.989	-0.052
ENSMUSG00000020366.18	Mapk9	chr11	+	49854736	49854977	49854229	49854382	49863543	49863673	18567	12, 19, 20	61, 80, 75	59, 49	90, 106	340	99	3.58869e-05	0.00157146	0.054,0.065,0.072	0.16,0.119	-0.076
ENSMUSG00000022906.15	Parp9	chr16	+	35945768	35945952	35943368	35943402	35947500	35947686	722	1, 0, 0	6, 15, 2	2, 6	3, 7	283	99	3.62231e-05	0.00158442	0.055,0.0,0.0	0.189,0.231	-0.192
ENSMUSG00000046139.8	Patl1	chr19	+	11921920	11921994	11921368	11921563	11922466	11922568	40658	16, 17, 20	72, 67, 77	31, 48	61, 67	173	99	3.6257e-05	0.00158442	0.113,0.127,0.129	0.225,0.291	-0.135
ENSMUSG00000035325.16	Sec31a	chr5	-	100388533	100388611	100386127	100386203	100389067	100389106	32622	303, 304, 335	22, 36, 38	287, 331	58, 68	177	99	3.63412e-05	0.00158648	0.885,0.825,0.831	0.735,0.731	0.114
ENSMUSG00000008435.15	Rdh13	chr7	-	4443736	4443771	4442650	4442749	4444202	4444321	38798	10, 9, 10	45, 34, 31	3, 4	66, 68	134	99	3.63992e-05	0.00158739	0.141,0.164,0.192	0.032,0.042	0.129
ENSMUSG00000039826.13	Trub2	chr2	-	29783311	29783373	29782119	29782201	29784952	29785027	25073	130, 137, 155	46, 52, 31	171, 205	24, 22	161	99	3.65876e-05	0.00159373	0.635,0.618,0.755	0.814,0.851	-0.163
ENSMUSG00000028772.19	Zcchc17	chr4	-	130349264	130349322	130338483	130338584	130359875	130359943	26246	123, 124, 166	16, 14, 17	146, 144	43, 36	157	99	3.6619e-05	0.00159373	0.829,0.848,0.86	0.682,0.716	0.147
ENSMUSG00000030397.11	Mark4	chr7	-	19429105	19429185	19428073	19428118	19429325	19429604	11063	11, 4, 17	89, 71, 115	32, 34	125, 92	179	99	3.671e-05	0.00159377	0.064,0.03,0.076	0.124,0.17	-0.09
ENSMUSG00000075254.12	Heg1	chr16	+	33706915	33707206	33684544	33684855	33710399	33710699	15846	2, 0, 3	3, 5, 2	34, 12	3, 4	390	99	3.67319e-05	0.00159377	0.145,0.0,0.276	0.742,0.432	-0.447
ENSMUSG00000007411.16	Mark3	chr12	+	111653389	111653434	111651957	111651984	111655269	111655615	38618	162, 139, 178	25, 15, 16	180, 230	2, 13	144	99	3.66808e-05	0.00159377	0.817,0.864,0.884	0.984,0.924	-0.099
ENSMUSG00000029414.11	Kntc1	chr5	+	123755673	123755794	123753822	123753997	123757798	123757914	27845	116, 97, 142	5, 1, 5	156, 195	23, 16	220	99	3.67909e-05	0.00159472	0.913,0.978,0.927	0.753,0.846	0.14
ENSMUSG00000061589.14	Dot1l	chr10	+	80782142	80782184	80781367	80781474	80783183	80783291	16686	60, 67, 87	0, 0, 0	79, 98	9, 2	141	99	3.71622e-05	0.00160918	1.0,1.0,1.0	0.86,0.972	0.084
ENSMUSG00000025521.15	Tmem192	chr8	+	64964197	64964332	64959344	64959609	64965538	64965641	13816	363, 412, 399	6, 17, 12	471, 451	1, 5	234	99	3.72943e-05	0.00161327	0.962,0.911,0.934	0.995,0.974	-0.049
ENSMUSG00000097039.8	Pvt1	chr15	+	62107147	62107465	62039256	62039447	62242173	62242301	17139	72, 41, 40	8, 2, 1	48, 53	0, 0	417	99	3.7445e-05	0.00161652	0.681,0.83,0.905	1.0,1.0	-0.195
ENSMUSG00000024299.17	Adamts10	chr17	+	33543635	33543781	33543197	33543305	33543871	33543935	46717	38, 19, 48	1, 4, 4	91, 104	0, 0	245	99	3.7418e-05	0.00161652	0.939,0.657,0.829	1.0,1.0	-0.192
ENSMUSG00000034252.14	Senp6	chr9	+	80089848	80089906	80087429	80087523	80092266	80092412	40086	107, 88, 120	8, 8, 7	127, 148	2, 1	157	99	3.76884e-05	0.00162539	0.894,0.874,0.915	0.976,0.989	-0.088
ENSMUSG00000031634.13	Ufsp2	chr8	+	45983522	45983680	45980314	45980639	45984040	45984233	39408	185, 148, 237	10, 3, 3	415, 478	1, 1	257	99	3.77917e-05	0.0016282	0.877,0.95,0.968	0.994,0.995	-0.063
ENSMUSG00000039246.8	Lyplal1	chr1	-	186100192	186100362	186089443	186089559	186114263	186114363	13781	107, 107, 148	22, 21, 16	226, 249	14, 12	269	99	3.80855e-05	0.00163921	0.642,0.652,0.773	0.856,0.884	-0.181
ENSMUSG00000029165.17	Agbl5	chr5	+	30890873	30890960	30888940	30890770	30891059	30891223	34650	1, 3, 3	22, 24, 21	21, 11	21, 34	186	99	3.81744e-05	0.00164138	0.024,0.062,0.071	0.347,0.147	-0.195
ENSMUSG00000059689.15	Zfp637	chr6	+	117842007	117842114	117841245	117841268	117843252	117843392	50251	1, 0, 0	14, 9, 9	6, 4	10, 17	206	99	3.82251e-05	0.00164191	0.033,0.0,0.0	0.224,0.102	-0.152
ENSMUSG00000018761.14	Mpdu1	chr11	-	69657935	69658056	69657724	69657843	69658565	69658698	31475	173, 170, 171	25, 34, 17	314, 316	16, 19	220	99	3.85796e-05	0.00165548	0.757,0.692,0.819	0.898,0.882	-0.134
[truncated: 524 more rows]

## Sheet: shRNA2_MXE
GeneID	geneSymbol	chr	strand	X1stExonStart_0base	X1stExonEnd	X2ndExonStart_0base	X2ndExonEnd	upstreamES	upstreamEE	downstreamES	downstreamEE	ID.1	IJC_SAMPLE_1	SJC_SAMPLE_1	IJC_SAMPLE_2	SJC_SAMPLE_2	IncFormLen	SkipFormLen	PValue	FDR	IncLevel1	IncLevel2	IncLevelDifference
[truncated: 159 more rows]

[truncated: 2 more sheets: shRNA2_A5SS, shRNA2_A3SS]
